# Supplementary material for: The PinkThing for analysing ChIP profiling data in their genomic context
Source: BMC Res Notes. 2013 Apr 4;6:133. doi: 10.1186/1756-0500-6-133 (PMC3674928; doi:10.1186/1756-0500-6-133)
Supplement: Additional file 1 — noCTCF-vs-cohesin-GO.xls. The Ontologizer result of comparing the cohesin sites without CTCF (the study set) against the background set of all cohesin sites. [file 1756-0500-6-133-S1.xls]

## Sheet: Sheet1
ID	Pop.total	Pop.term	Study.total	Study.term	Pop.family	Study.family	nparents	is.trivial	p	p.adjusted	p.min
GO:0043226	20664	6573	9636	3499	11330	5510	1	FALSE	5.54907e-31	4.67676e-27	0
GO:0005622	20664	8041	9636	4231	10489	5238	1	FALSE	1.31433e-23	1.10772e-19	0
GO:0044464	20664	10489	9636	5238	11330	5510	2	FALSE	2.1357e-23	1.79997e-19	0
GO:0005623	20664	10490	9636	5238	11330	5510	1	FALSE	2.89113e-23	2.43665e-19	0
GO:0044424	20664	7795	9636	4101	10489	5238	2	FALSE	6.74603e-21	5.68556e-17	0
GO:0008152	20664	6115	9636	3162	10277	5036	1	FALSE	1.61216e-11	1.35873e-07	0
GO:0005488	20664	9189	9636	4598	10914	5329	1	FALSE	2.83802e-09	2.39189e-05	0
GO:0030528	20664	1103	9636	629	10914	5329	1	FALSE	5.36712e-09	4.52341e-05	0
GO:0007167	20664	354	9636	200	1312	572	1	FALSE	8.00812e-09	6.74925e-05	0
GO:0003676	20664	2289	9636	1259	9189	4598	1	FALSE	2.36912e-08	0.000199669	0
GO:0019222	20664	2552	9636	1387	7930	3973	2	FALSE	1.04653e-07	0.000882011	0
GO:0044237	20664	5756	9636	2984	9377	4665	2	FALSE	1.79917e-07	0.00151634	0
GO:0044422	20664	3557	9636	1850	11330	5510	2	FALSE	6.29098e-07	0.00530204	0
GO:0004879	20664	38	9636	29	1023	382	1	FALSE	7.24164e-07	0.00610326	4.41984e-70
GO:0031323	20664	2439	9636	1323	7569	3804	3	FALSE	9.69171e-07	0.00816817	0
GO:0051603	20664	447	9636	253	786	388	2	FALSE	2.12622e-06	0.0179198	1.46155e-232
GO:0043170	20664	4722	9636	2517	6115	3162	1	FALSE	2.51096e-06	0.0211624	0
GO:0005634	20664	3721	9636	2079	5932	3180	1	FALSE	3.2635e-06	0.0275048	0
GO:0009987	20664	9128	9636	4544	10277	5036	1	FALSE	4.8255e-06	0.0406693	0
GO:0005057	20664	125	9636	77	1373	584	1	FALSE	5.37865e-06	0.0453313	3.93564e-181
GO:0008134	20664	375	9636	232	6101	3108	1	FALSE	7.28131e-06	0.0613669	0
GO:0016070	20664	1817	9636	1037	4851	2576	2	FALSE	1.01279e-05	0.0853577	0
GO:0031974	20664	1416	9636	764	11330	5510	1	FALSE	1.04225e-05	0.0878412	0
GO:0044260	20664	4652	9636	2480	5800	3011	2	FALSE	1.06182e-05	0.0894904	0
GO:0007275	20664	2193	9636	1080	3711	1720	2	FALSE	1.18196e-05	0.0996155	0
GO:0044419	20664	230	9636	131	505	236	1	FALSE	1.8104e-05	0.152581	1.99498e-150
GO:0032774	20664	1375	9636	799	3396	1828	2	FALSE	2.09074e-05	0.176208	0
GO:0042692	20664	85	9636	60	1312	649	1	FALSE	3.72803e-05	0.314199	4.2991e-136
GO:0015031	20664	660	9636	359	2212	1059	2	FALSE	3.81523e-05	0.321548	0
GO:0007242	20664	1289	9636	675	2681	1297	1	FALSE	4.0775e-05	0.343652	0
GO:0045184	20664	664	9636	361	2296	1103	2	FALSE	6.54409e-05	0.551536	0
GO:0031012	20664	271	9636	122	683	247	1	FALSE	6.86539e-05	0.578615	1.85768e-198
GO:0006139	20664	2959	9636	1603	5875	3040	2	FALSE	9.65739e-05	0.813925	0
GO:0000000	20664	12350	9636	6002	0	0	0	TRUE	1	1	1
GO:0052547	20664	71	9636	44	255	142	1	FALSE	0.132373	1	5.65586e-65
GO:0000002	20664	8	9636	4	105	58	1	FALSE	0.752375	1	3.58656e-12
GO:0000003	20664	557	9636	253	10277	5036	1	FALSE	0.9627	1	0
GO:0070402	20664	4	9636	3	24	8	1	FALSE	0.0909091	1	9.41088e-05
GO:0070403	20664	7	9636	3	42	17	1	FALSE	0.602752	1	3.70668e-08
GO:0052548	20664	66	9636	40	71	44	1	FALSE	0.916589	1	7.68055e-08
GO:0000009	20664	1	9636	1	12	6	1	FALSE	0.5	1	0.0833333
GO:0000010	20664	1	9636	1	34	17	1	FALSE	0.5	1	0.0294118
GO:0070412	20664	9	9636	6	33	24	1	FALSE	0.821751	1	2.59288e-08
GO:0000012	20664	5	9636	5	209	115	1	FALSE	0.0484642	1	3.15777e-10
GO:0070410	20664	7	9636	6	33	24	1	FALSE	0.364572	1	2.3408e-07
GO:0070411	20664	5	9636	5	33	24	1	FALSE	0.179088	1	4.21344e-06
GO:0000014	20664	3	9636	2	19	10	1	FALSE	0.541796	1	0.00103199
GO:0000015	20664	1	9636	1	1653	850	2	FALSE	0.514217	1	0.000604961
GO:0070423	20664	3	9636	3	14	7	1	FALSE	0.0961538	1	0.00274725
GO:0000019	20664	3	9636	2	26	10	2	FALSE	0.323077	1	0.000384615
GO:0000018	20664	21	9636	8	151	78	2	FALSE	0.942879	1	3.82972e-26
GO:0070419	20664	4	9636	4	8026	4185	2	FALSE	0.0738732	1	5.78814e-15
GO:0000023	20664	1	9636	1	4	1	1	FALSE	0.25	1	0.25
GO:0070431	20664	3	9636	3	3	3	1	TRUE	1	1	1
GO:0035226	20664	1	9636	1	413	216	1	FALSE	0.523002	1	0.00242131
GO:0035227	20664	1	9636	1	60	36	1	FALSE	0.6	1	0.0166667
GO:0070427	20664	2	9636	2	3	3	1	FALSE	1	1	0.333333
GO:0000028	20664	1	9636	1	6	3	2	FALSE	0.5	1	0.166667
GO:0000030	20664	12	9636	6	131	61	1	FALSE	0.518775	1	3.15199e-17
GO:0035229	20664	1	9636	1	52	31	2	FALSE	0.596154	1	0.0192308
GO:0035235	20664	8	9636	1	22	12	1	FALSE	0.999859	1	3.12725e-06
GO:0000033	20664	2	9636	2	12	6	1	FALSE	0.227273	1	0.0151515
GO:0035234	20664	2	9636	2	14	9	2	FALSE	0.395604	1	0.010989
GO:0000038	20664	11	9636	4	183	87	1	FALSE	0.859468	1	7.03542e-18
GO:0000036	20664	5	9636	3	744	314	1	FALSE	0.355806	1	5.33538e-13
GO:0035239	20664	85	9636	45	1233	647	2	FALSE	0.509846	1	1.0119e-133
GO:0035238	20664	3	9636	1	18	10	2	FALSE	0.931373	1	0.00122549
GO:0070435	20664	2	9636	2	2735	1352	2	FALSE	0.244273	1	2.67469e-07
GO:0035241	20664	2	9636	2	6	4	1	FALSE	0.4	1	0.0666667
GO:0000042	20664	2	9636	1	197	109	2	FALSE	0.80172	1	5.17974e-05
GO:0070444	20664	2	9636	1	858	445	2	FALSE	0.768592	1	2.71996e-06
GO:0070445	20664	2	9636	1	600	305	3	FALSE	0.758681	1	5.56483e-06
GO:0035240	20664	7	9636	3	60	19	1	FALSE	0.388772	1	2.58929e-09
GO:0035243	20664	1	9636	1	6	4	1	FALSE	0.666667	1	0.166667
GO:0035242	20664	2	9636	2	6	4	1	FALSE	0.4	1	0.0666667
GO:0070447	20664	2	9636	1	321	160	4	FALSE	0.749221	1	1.94704e-05
GO:0000041	20664	50	9636	20	405	168	1	FALSE	0.645895	1	3.02677e-65
GO:0035247	20664	2	9636	2	3	3	1	FALSE	1	1	0.333333
GO:0035246	20664	3	9636	3	3	3	1	TRUE	1	1	1
GO:0000045	20664	11	9636	5	44	24	2	FALSE	0.852706	1	1.30389e-10
GO:0035248	20664	1	9636	1	28	14	1	FALSE	0.5	1	0.0357143
GO:0035249	20664	26	9636	10	50	21	1	FALSE	0.79215	1	8.22716e-15
GO:0000050	20664	6	9636	2	6	2	1	TRUE	1	1	1
GO:0000049	20664	13	9636	8	494	255	1	FALSE	0.33028	1	6.99824e-26
GO:0035250	20664	16	9636	7	95	44	2	FALSE	0.689877	1	1.812e-18
GO:0035251	20664	4	9636	1	91	42	2	FALSE	0.920725	1	3.74158e-07
GO:0035252	20664	4	9636	1	90	42	2	FALSE	0.923849	1	3.9136e-07
GO:0035253	20664	6	9636	2	644	330	2	FALSE	0.902899	1	1.03315e-14
GO:0035254	20664	4	9636	3	634	271	1	FALSE	0.211531	1	1.49959e-10
GO:0035255	20664	2	9636	1	4	3	1	FALSE	1	1	0.166667
GO:0000052	20664	6	9636	2	9	2	1	FALSE	0.416667	1	0.0119048
GO:0035256	20664	1	9636	1	68	29	2	FALSE	0.426471	1	0.0147059
GO:0035257	20664	52	9636	30	63	36	1	FALSE	0.552573	1	1.62393e-12
GO:0035258	20664	27	9636	16	52	30	1	FALSE	0.516973	1	2.09402e-15
GO:0035259	20664	3	9636	1	27	16	1	FALSE	0.94359	1	0.00034188
GO:0000062	20664	12	9636	6	156	71	2	FALSE	0.487648	1	3.55853e-18
GO:0000060	20664	29	9636	17	311	172	2	FALSE	0.430546	1	1.74423e-41
GO:0035270	20664	54	9636	21	1807	880	1	FALSE	0.946092	1	6.83833e-105
GO:0035269	20664	3	9636	2	25	15	2	FALSE	0.654348	1	0.000434783
GO:0000070	20664	30	9636	13	194	90	2	FALSE	0.712695	1	6.56002e-36
GO:0035268	20664	3	9636	2	94	51	1	FALSE	0.564367	1	7.46024e-06
GO:0000064	20664	1	9636	1	26	11	1	FALSE	0.423077	1	0.0384615
GO:0035267	20664	12	9636	2	12	2	1	TRUE	1	1	1
GO:0000066	20664	1	9636	1	54	33	2	FALSE	0.611111	1	0.0185185
GO:0035265	20664	18	9636	11	359	177	1	FALSE	0.216194	1	1.0065e-30
GO:0035264	20664	61	9636	27	3109	1417	2	FALSE	0.630964	1	8.18365e-130
GO:0000076	20664	7	9636	3	37	15	2	FALSE	0.606156	1	9.71301e-08
GO:0035278	20664	3	9636	1	11	5	2	FALSE	0.878788	1	0.00606061
GO:0000077	20664	33	9636	14	68	34	2	FALSE	0.927535	1	3.61793e-20
GO:0000079	20664	46	9636	27	456	258	2	FALSE	0.443167	1	2.80832e-64
GO:0000072	20664	2	9636	2	415	208	2	FALSE	0.250602	1	1.16408e-05
GO:0000075	20664	68	9636	35	251	140	1	FALSE	0.836562	1	3.70144e-63
GO:0035272	20664	13	9636	9	1807	880	1	FALSE	0.113201	1	2.96903e-33
GO:0000085	20664	7	9636	4	90	55	2	FALSE	0.738771	1	1.33844e-10
GO:0000084	20664	17	9636	13	92	57	2	FALSE	0.137521	1	7.09439e-19
GO:0000087	20664	197	9636	92	422	222	2	FALSE	0.991179	1	6.01279e-126
GO:0035284	20664	2	9636	2	239	117	3	FALSE	0.238599	1	3.51605e-05
GO:0000086	20664	19	9636	12	459	241	2	FALSE	0.23836	1	4.7279e-34
GO:0035282	20664	36	9636	15	151	73	1	FALSE	0.866572	1	1.26126e-35
GO:0000080	20664	12	9636	7	90	55	2	FALSE	0.705643	1	3.651e-15
GO:0035283	20664	2	9636	2	355	176	2	FALSE	0.245086	1	1.59147e-05
GO:0000083	20664	3	9636	3	965	536	3	FALSE	0.170934	1	6.69762e-09
GO:0000082	20664	39	9636	22	459	241	2	FALSE	0.36684	1	1.6614e-57
GO:0000093	20664	1	9636	1	194	90	2	FALSE	0.463918	1	0.00515464
GO:0035295	20664	139	9636	71	2425	1192	2	FALSE	0.35187	1	1.81708e-230
GO:0000089	20664	4	9636	3	195	91	2	FALSE	0.262065	1	1.71205e-08
GO:0000090	20664	5	9636	5	194	90	2	FALSE	0.0202156	1	4.59975e-10
GO:0035300	20664	1	9636	1	3	2	1	FALSE	0.666667	1	0.333333
GO:0000103	20664	2	9636	1	2	1	1	TRUE	1	1	1
GO:0035303	20664	7	9636	4	265	139	2	FALSE	0.554142	1	5.94854e-14
GO:0000098	20664	1	9636	1	67	29	3	FALSE	0.432836	1	0.0149254
GO:0000099	20664	5	9636	2	42	20	1	FALSE	0.797061	1	1.17555e-06
GO:0035299	20664	1	9636	1	560	307	2	FALSE	0.548214	1	0.00178571
GO:0000096	20664	16	9636	7	215	92	2	FALSE	0.567647	1	1.77847e-24
GO:0000097	20664	9	9636	4	60	28	3	FALSE	0.691301	1	6.76446e-11
GO:0035308	20664	2	9636	1	153	78	4	FALSE	0.761352	1	8.59993e-05
GO:0000109	20664	4	9636	3	2427	1262	2	FALSE	0.342917	1	6.93436e-13
GO:0035305	20664	2	9636	1	166	90	3	FALSE	0.791895	1	7.30194e-05
GO:0035304	20664	5	9636	2	267	139	3	FALSE	0.839535	1	9.18296e-11
GO:0035307	20664	4	9636	2	213	108	4	FALSE	0.699819	1	1.19948e-08
GO:0035306	20664	4	9636	2	213	111	3	FALSE	0.720421	1	1.19948e-08
GO:0000105	20664	2	9636	1	10	2	2	FALSE	0.377778	1	0.0222222
GO:0000118	20664	34	9636	23	1706	882	2	FALSE	0.0429065	1	5.32887e-72
GO:0000115	20664	1	9636	1	965	536	3	FALSE	0.55544	1	0.00103627
GO:0035312	20664	2	9636	1	10	5	2	FALSE	0.777778	1	0.0222222
GO:0035313	20664	8	9636	2	424	214	2	FALSE	0.968104	1	4.12519e-17
GO:0035315	20664	2	9636	1	20	9	1	FALSE	0.710526	1	0.00526316
GO:0000127	20664	5	9636	3	148	82	1	FALSE	0.601938	1	1.80933e-09
GO:0000125	20664	4	9636	1	31	12	1	FALSE	0.876816	1	3.17813e-05
GO:0000124	20664	3	9636	2	31	12	1	FALSE	0.32792	1	0.000222469
GO:0000123	20664	31	9636	12	1706	882	2	FALSE	0.950103	1	6.96239e-67
GO:0000122	20664	199	9636	131	723	423	3	FALSE	0.00839407	1	5.28666e-184
GO:0000120	20664	1	9636	1	161	89	2	FALSE	0.552795	1	0.00621118
GO:0035082	20664	6	9636	3	88	47	2	FALSE	0.724705	1	1.84525e-09
GO:0000137	20664	2	9636	1	53	28	1	FALSE	0.782293	1	0.000725689
GO:0035083	20664	1	9636	1	26	11	2	FALSE	0.423077	1	0.0384615
GO:0000139	20664	349	9636	187	1538	772	3	FALSE	0.0840305	1	0
GO:0000138	20664	3	9636	1	53	28	1	FALSE	0.901818	1	4.26876e-05
GO:0035081	20664	4	9636	3	269	138	1	FALSE	0.330936	1	4.68739e-09
GO:0035086	20664	3	9636	2	37	16	2	FALSE	0.396396	1	0.0001287
GO:0035084	20664	4	9636	2	9	4	2	FALSE	0.642857	1	0.00793651
GO:0035085	20664	19	9636	5	45	21	2	FALSE	0.996359	1	4.10111e-13
GO:0000133	20664	1	9636	1	1654	843	3	FALSE	0.509674	1	0.000604595
GO:0000152	20664	19	9636	15	1423	780	2	FALSE	0.0261915	1	1.68507e-43
GO:0035098	20664	2	9636	2	15	10	2	FALSE	0.428571	1	0.00952381
GO:0000153	20664	6	9636	5	3716	1910	2	FALSE	0.122855	1	2.74557e-19
GO:0035097	20664	8	9636	5	428	239	2	FALSE	0.496386	1	3.82428e-17
GO:0000154	20664	5	9636	3	93	51	2	FALSE	0.592157	1	1.92414e-08
GO:0000155	20664	11	9636	5	1373	584	2	FALSE	0.537101	1	1.27122e-27
GO:0000156	20664	2	9636	1	2375	1146	2	FALSE	0.732326	1	3.5472e-07
GO:0000159	20664	18	9636	10	7798	4103	2	FALSE	0.496215	1	5.74342e-55
GO:0035091	20664	78	9636	45	131	66	1	FALSE	0.0317805	1	5.7144e-38
GO:0035090	20664	2	9636	1	11	8	2	FALSE	0.945455	1	0.0181818
GO:0000145	20664	8	9636	5	1628	833	2	FALSE	0.388807	1	8.31316e-22
GO:0000146	20664	11	9636	6	109	49	1	FALSE	0.359263	1	2.60615e-15
GO:0035089	20664	5	9636	3	18	12	2	FALSE	0.82423	1	0.000116713
GO:0035088	20664	11	9636	8	31	20	1	FALSE	0.380563	1	1.18102e-08
GO:0000149	20664	25	9636	18	6101	3108	1	FALSE	0.0267412	1	3.77576e-70
GO:0035094	20664	10	9636	3	92	42	2	FALSE	0.919875	1	1.38683e-13
GO:0035092	20664	2	9636	1	268	142	3	FALSE	0.779893	1	2.79501e-05
GO:0000151	20664	84	9636	50	8026	4185	2	FALSE	0.105088	1	5.39192e-202
GO:0035112	20664	5	9636	4	576	305	2	FALSE	0.225492	1	1.92588e-12
GO:0000170	20664	1	9636	1	481	220	1	FALSE	0.45738	1	0.002079
GO:0035113	20664	62	9636	41	229	131	2	FALSE	0.06443	1	1.40274e-57
GO:0035115	20664	13	9636	7	62	41	2	FALSE	0.914644	1	1.20362e-13
GO:0035116	20664	12	9636	7	64	43	2	FALSE	0.856336	1	3.04487e-13
GO:0000175	20664	8	9636	5	16	9	2	FALSE	0.5	1	7.77001e-05
GO:0035117	20664	3	9636	3	13	7	2	FALSE	0.122378	1	0.0034965
GO:0000173	20664	1	9636	1	18	14	2	FALSE	0.777778	1	0.0555556
GO:0035106	20664	2	9636	2	44	21	1	FALSE	0.221987	1	0.00105708
GO:0000161	20664	1	9636	1	196	110	2	FALSE	0.561224	1	0.00510204
GO:0000160	20664	8	9636	4	2681	1297	1	FALSE	0.600851	1	1.52646e-23
GO:0035107	20664	71	9636	48	1219	641	2	FALSE	0.00597227	1	5.32492e-117
GO:0035108	20664	71	9636	48	74	50	2	FALSE	0.697643	1	1.54264e-05
GO:0000166	20664	1610	9636	819	9189	4598	1	FALSE	0.239702	1	0
GO:0000165	20664	195	9636	110	419	222	1	FALSE	0.112489	1	5.16434e-125
GO:0035110	20664	2	9636	1	71	48	1	FALSE	0.898189	1	0.000402414
GO:0000164	20664	4	9636	4	3679	1890	2	FALSE	0.0695436	1	1.3122e-13
GO:0000186	20664	19	9636	12	715	380	3	FALSE	0.258236	1	9.07933e-38
GO:0000187	20664	56	9636	30	681	365	3	FALSE	0.558254	1	1.60531e-83
GO:0000184	20664	22	9636	11	26	15	1	FALSE	1	1	6.68896e-05
GO:0000185	20664	5	9636	4	258	139	2	FALSE	0.237306	1	1.09148e-10
GO:0000188	20664	18	9636	14	207	117	2	FALSE	0.0460932	1	2.814e-26
GO:0000178	20664	7	9636	5	8026	4185	2	FALSE	0.263108	1	2.35545e-24
GO:0035121	20664	4	9636	2	1218	641	1	FALSE	0.726176	1	1.09588e-11
GO:0000179	20664	3	9636	1	47	25	2	FALSE	0.905026	1	6.16713e-05
GO:0000176	20664	2	9636	2	1369	750	2	FALSE	0.299953	1	1.06792e-06
GO:0000177	20664	1	9636	1	3665	1883	2	FALSE	0.513779	1	0.000272851
GO:0000183	20664	4	9636	1	16	4	1	FALSE	0.728022	1	0.000549451
GO:0035150	20664	65	9636	28	1172	531	1	FALSE	0.690301	1	1.66471e-108
GO:0035148	20664	1	9636	1	297	153	2	FALSE	0.515152	1	0.003367
GO:0035145	20664	3	9636	2	2427	1262	2	FALSE	0.529972	1	4.20222e-10
GO:0035140	20664	3	9636	3	14	7	1	FALSE	0.0961538	1	0.00274725
GO:0035136	20664	14	9636	7	71	48	1	FALSE	0.968163	1	4.15421e-15
GO:0035137	20664	16	9636	10	71	48	1	FALSE	0.789797	1	3.12347e-16
GO:0035166	20664	1	9636	1	273	150	3	FALSE	0.549451	1	0.003663
GO:0000221	20664	1	9636	1	94	50	3	FALSE	0.531915	1	0.0106383
GO:0035162	20664	6	9636	2	267	145	2	FALSE	0.928291	1	2.10297e-12
GO:0000217	20664	6	9636	3	102	55	1	FALSE	0.732667	1	7.42639e-10
GO:0000212	20664	3	9636	2	459	241	3	FALSE	0.537632	1	6.24535e-08
GO:0000213	20664	2	9636	2	17	8	2	FALSE	0.205882	1	0.00735294
GO:0000214	20664	2	9636	2	2427	1262	2	FALSE	0.27028	1	3.3968e-07
GO:0000209	20664	20	9636	9	112	65	1	FALSE	0.939118	1	1.53261e-22
GO:0000239	20664	4	9636	4	353	185	2	FALSE	0.074271	1	1.57224e-09
GO:0035176	20664	12	9636	4	25	12	1	FALSE	0.965939	1	1.92297e-07
GO:0035172	20664	1	9636	1	958	500	2	FALSE	0.521921	1	0.00104384
GO:0000228	20664	110	9636	63	1493	813	2	FALSE	0.303213	1	6.95786e-170
GO:0000226	20664	117	9636	64	458	244	2	FALSE	0.401421	1	2.18808e-112
GO:0000225	20664	1	9636	1	44	19	2	FALSE	0.431818	1	0.0227273
GO:0000224	20664	1	9636	1	43	19	1	FALSE	0.44186	1	0.0232558
GO:0035197	20664	4	9636	1	494	255	1	FALSE	0.945923	1	4.07935e-10
GO:0035196	20664	8	9636	4	12	5	2	FALSE	0.424242	1	0.0020202
GO:0000255	20664	3	9636	2	303	129	2	FALSE	0.389071	1	2.17839e-07
GO:0000252	20664	1	9636	1	80	36	1	FALSE	0.45	1	0.0125
GO:0035198	20664	1	9636	1	494	255	1	FALSE	0.516194	1	0.00202429
GO:0035195	20664	11	9636	5	14	7	1	FALSE	0.903846	1	0.00274725
GO:0035194	20664	14	9636	7	23	10	2	FALSE	0.363104	1	1.22371e-06
GO:0035189	20664	1	9636	1	148	82	1	FALSE	0.554054	1	0.00675676
GO:0000247	20664	2	9636	1	9	4	1	FALSE	0.722222	1	0.0277778
GO:0000244	20664	3	9636	2	102	57	2	FALSE	0.588701	1	5.82411e-06
GO:0000245	20664	24	9636	17	132	69	2	FALSE	0.0358429	1	7.34963e-27
GO:0000242	20664	5	9636	2	105	57	2	FALSE	0.867406	1	1.03562e-08
GO:0000275	20664	4	9636	2	83	39	3	FALSE	0.645048	1	5.44182e-07
GO:0034960	20664	4567	9636	2448	4676	2492	2	FALSE	0.00415356	1	4.94491e-224
GO:0034961	20664	2388	9636	1324	4586	2455	3	FALSE	0.00372953	1	0
GO:0000273	20664	2	9636	2	514	230	3	FALSE	0.199748	1	7.58489e-06
GO:0070167	20664	27	9636	18	1372	677	3	FALSE	0.0514968	1	2.75581e-57
GO:0034962	20664	449	9636	254	4630	2476	3	FALSE	0.0911423	1	0
GO:0070166	20664	2	9636	1	3	2	1	FALSE	1	1	0.333333
GO:0000272	20664	10	9636	5	610	338	2	FALSE	0.7488	1	5.47861e-22
GO:0000279	20664	281	9636	137	353	185	1	FALSE	0.997965	1	5.35421e-77
GO:0070161	20664	127	9636	70	403	207	1	FALSE	0.180036	1	2.01914e-108
GO:0070160	20664	57	9636	34	143	76	1	FALSE	0.13617	1	2.54737e-41
GO:0000278	20664	350	9636	184	694	380	1	FALSE	0.892906	1	4.12408e-208
GO:0000276	20664	4	9636	4	85	41	3	FALSE	0.0500152	1	4.9388e-07
GO:0034968	20664	15	9636	6	25	13	1	FALSE	0.971302	1	3.05926e-07
GO:0070172	20664	1	9636	1	19	14	3	FALSE	0.736842	1	0.0526316
GO:0034969	20664	3	9636	3	25	13	1	FALSE	0.124348	1	0.000434783
GO:0052312	20664	1	9636	1	1898	1059	2	FALSE	0.557956	1	0.00052687
GO:0000281	20664	2	9636	1	6	2	1	FALSE	0.6	1	0.0666667
GO:0034970	20664	2	9636	2	3	3	1	FALSE	1	1	0.333333
GO:0000280	20664	194	9636	90	200	94	1	FALSE	0.919515	1	1.21347e-11
GO:0070169	20664	17	9636	13	645	324	4	FALSE	0.0241422	1	7.6018e-34
GO:0000287	20664	362	9636	180	3087	1552	1	FALSE	0.610021	1	0
GO:0070168	20664	5	9636	2	560	296	4	FALSE	0.847283	1	2.21828e-12
GO:0070170	20664	2	9636	1	34	23	3	FALSE	0.901961	1	0.00178253
GO:0000257	20664	1	9636	1	1	1	1	TRUE	1	1	1
GO:0000266	20664	4	9636	2	300	149	2	FALSE	0.683727	1	3.02306e-09
GO:0000267	20664	787	9636	380	10489	5238	1	FALSE	0.84174	1	0
GO:0000271	20664	29	9636	17	2453	1352	2	FALSE	0.425738	1	5.2176e-68
GO:0034959	20664	1	9636	1	28	11	3	FALSE	0.392857	1	0.0357143
GO:0000268	20664	3	9636	1	20	13	1	FALSE	0.969298	1	0.000877193
GO:0000305	20664	3	9636	1	59	34	1	FALSE	0.92925	1	3.07607e-05
GO:0070198	20664	4	9636	3	5	3	1	FALSE	0.4	1	0.2
GO:0000307	20664	6	9636	4	8026	4185	2	FALSE	0.384695	1	2.69867e-21
GO:0000309	20664	2	9636	2	86	48	1	FALSE	0.308618	1	0.000273598
GO:0070195	20664	1	9636	1	91	36	1	FALSE	0.395604	1	0.010989
GO:0070193	20664	4	9636	2	2207	1166	1	FALSE	0.728919	1	1.01434e-12
GO:0070192	20664	7	9636	3	713	378	3	FALSE	0.821074	1	5.54159e-17
GO:0000313	20664	36	9636	14	139	77	1	FALSE	0.993948	1	3.83103e-34
GO:0070207	20664	4	9636	2	76	40	2	FALSE	0.73148	1	7.79438e-07
GO:0070206	20664	8	9636	4	132	71	1	FALSE	0.721994	1	5.4306e-13
GO:0000315	20664	13	9636	4	67	34	2	FALSE	0.973392	1	3.94139e-14
GO:0000314	20664	13	9636	8	60	29	2	FALSE	0.222999	1	1.93541e-13
GO:0035004	20664	9	9636	4	560	307	3	FALSE	0.833351	1	7.14714e-20
GO:0070201	20664	87	9636	39	677	368	2	FALSE	0.978503	1	3.73025e-112
GO:0035005	20664	2	9636	1	14	7	2	FALSE	0.769231	1	0.010989
GO:0000318	20664	1	9636	1	6	5	1	FALSE	0.833333	1	0.166667
GO:0000288	20664	4	9636	3	26	15	1	FALSE	0.426087	1	6.68896e-05
GO:0000289	20664	1	9636	1	26	15	2	FALSE	0.576923	1	0.0384615
GO:0034976	20664	22	9636	11	405	225	1	FALSE	0.77692	1	8.68897e-37
GO:0034983	20664	4	9636	2	24	10	2	FALSE	0.563241	1	9.41088e-05
GO:0000293	20664	4	9636	1	4	1	1	TRUE	1	1	1
GO:0034986	20664	1	9636	1	222	95	2	FALSE	0.427928	1	0.0045045
GO:0034984	20664	249	9636	137	426	239	2	FALSE	0.736599	1	6.65507e-125
GO:0000299	20664	13	9636	6	595	282	1	FALSE	0.642448	1	6.0659e-27
GO:0000300	20664	3	9636	2	595	282	1	FALSE	0.460894	1	2.86281e-08
GO:0000301	20664	3	9636	1	15	6	1	FALSE	0.815385	1	0.0021978
GO:0000302	20664	59	9636	34	127	68	1	FALSE	0.248023	1	1.14165e-37
GO:0000303	20664	2	9636	1	3	1	1	FALSE	0.666667	1	0.333333
GO:0070227	20664	14	9636	9	838	437	1	FALSE	0.260372	1	1.15454e-30
GO:0000340	20664	2	9636	1	6	3	1	FALSE	0.8	1	0.0666667
GO:0035024	20664	2	9636	1	105	56	3	FALSE	0.784615	1	0.00018315
GO:0000339	20664	6	9636	3	494	255	1	FALSE	0.687175	1	5.10748e-14
GO:0070229	20664	6	9636	3	296	159	3	FALSE	0.725113	1	1.12649e-12
GO:0035025	20664	4	9636	3	112	63	3	FALSE	0.409206	1	1.61009e-07
GO:0070228	20664	7	9636	3	648	340	2	FALSE	0.813233	1	1.08524e-16
GO:0000338	20664	1	9636	1	1059	560	1	FALSE	0.528801	1	0.000944287
GO:0035026	20664	1	9636	1	50	29	1	FALSE	0.58	1	0.02
GO:0070231	20664	8	9636	4	14	9	1	FALSE	0.972028	1	0.000333
GO:0070233	20664	3	9636	1	11	6	3	FALSE	0.939394	1	0.00606061
GO:0035036	20664	10	9636	2	40	11	2	FALSE	0.846407	1	1.17972e-09
GO:0070232	20664	4	9636	1	11	6	2	FALSE	0.984848	1	0.0030303
GO:0035039	20664	1	9636	1	71	21	2	FALSE	0.295775	1	0.0140845
GO:0000347	20664	5	9636	4	2427	1262	2	FALSE	0.213221	1	1.43094e-15
GO:0000346	20664	5	9636	4	2427	1262	2	FALSE	0.213221	1	1.43094e-15
GO:0035034	20664	1	9636	1	630	325	1	FALSE	0.515873	1	0.0015873
GO:0035035	20664	7	9636	5	413	216	1	FALSE	0.264122	1	2.58809e-15
GO:0070208	20664	1	9636	1	48	26	2	FALSE	0.541667	1	0.0208333
GO:0035014	20664	3	9636	2	75	42	1	FALSE	0.590789	1	1.48093e-05
GO:0070212	20664	1	9636	1	17	7	1	FALSE	0.411765	1	0.0588235
GO:0070213	20664	1	9636	1	17	7	1	FALSE	0.411765	1	0.0588235
GO:0000323	20664	164	9636	81	200	99	1	FALSE	0.598825	1	1.55051e-40
GO:0000320	20664	2	9636	2	459	241	1	FALSE	0.275138	1	9.51375e-06
GO:0070215	20664	1	9636	1	6101	3108	1	FALSE	0.509425	1	0.000163908
GO:0000334	20664	1	9636	1	41	23	1	FALSE	0.560976	1	0.0243902
GO:0035020	20664	6	9636	5	161	93	2	FALSE	0.195165	1	4.54264e-11
GO:0035023	20664	75	9636	44	183	103	2	FALSE	0.34872	1	2.71355e-53
GO:0035022	20664	3	9636	3	24	15	3	FALSE	0.224802	1	0.000494071
GO:0035019	20664	9	9636	7	18	14	1	FALSE	0.711765	1	2.05677e-05
GO:0070259	20664	2	9636	2	66	31	1	FALSE	0.216783	1	0.0004662
GO:0000375	20664	74	9636	35	203	116	1	FALSE	0.989037	1	2.53144e-57
GO:0070256	20664	2	9636	1	3	1	2	FALSE	0.666667	1	0.333333
GO:0035058	20664	4	9636	1	22	9	1	FALSE	0.902256	1	0.000136705
GO:0070260	20664	1	9636	1	2	2	1	FALSE	1	1	0.5
GO:0000381	20664	7	9636	4	9	6	2	FALSE	1	1	0.0277778
GO:0000380	20664	8	9636	5	68	34	1	FALSE	0.354523	1	1.35281e-10
GO:0070265	20664	2	9636	2	916	480	1	FALSE	0.274322	1	2.38624e-06
GO:0000377	20664	68	9636	34	74	35	1	FALSE	0.126391	1	5.39809e-09
GO:0070271	20664	360	9636	191	2207	1166	1	FALSE	0.486248	1	0
GO:0035066	20664	2	9636	2	45	19	3	FALSE	0.172727	1	0.0010101
GO:0035067	20664	3	9636	1	45	19	3	FALSE	0.816772	1	7.04722e-05
GO:0000379	20664	1	9636	1	400	220	2	FALSE	0.55	1	0.0025
GO:0035065	20664	5	9636	3	47	19	2	FALSE	0.317117	1	6.51916e-07
GO:0070242	20664	3	9636	1	8	4	1	FALSE	0.928571	1	0.0178571
GO:0070243	20664	3	9636	1	4	1	2	FALSE	0.75	1	0.25
GO:0035042	20664	1	9636	1	2	2	2	FALSE	1	1	0.5
GO:0070244	20664	2	9636	1	4	1	3	FALSE	0.5	1	0.166667
GO:0035041	20664	1	9636	1	254	138	2	FALSE	0.543307	1	0.00393701
GO:0070254	20664	3	9636	1	24	5	1	FALSE	0.521245	1	0.000494071
GO:0035051	20664	11	9636	8	1385	694	2	FALSE	0.113747	1	1.15478e-27
GO:0070255	20664	2	9636	1	744	351	3	FALSE	0.721313	1	3.618e-06
GO:0035050	20664	5	9636	1	544	304	3	FALSE	0.983675	1	2.56562e-12
GO:0070252	20664	6	9636	4	228	125	1	FALSE	0.43681	1	5.47681e-12
GO:0070301	20664	1	9636	1	52	32	2	FALSE	0.615385	1	0.0192308
GO:0070296	20664	4	9636	2	727	377	2	FALSE	0.715378	1	8.66291e-11
GO:0000403	20664	1	9636	1	6	3	1	FALSE	0.5	1	0.166667
GO:0000400	20664	2	9636	1	6	3	1	FALSE	0.8	1	0.0666667
GO:0070288	20664	2	9636	2	1603	819	1	FALSE	0.26088	1	7.78814e-07
GO:0000407	20664	7	9636	5	3659	1879	1	FALSE	0.249135	1	5.77282e-22
GO:0070290	20664	3	9636	2	95	46	2	FALSE	0.476068	1	7.22465e-06
GO:0000405	20664	3	9636	1	6	3	1	FALSE	0.95	1	0.05
GO:0000394	20664	3	9636	3	203	116	1	FALSE	0.184509	1	7.2796e-07
GO:0000398	20664	68	9636	34	215	118	2	FALSE	0.869883	1	9.23378e-58
GO:0070283	20664	1	9636	1	3769	1873	1	FALSE	0.496949	1	0.000265322
GO:0000387	20664	19	9636	8	210	115	2	FALSE	0.919615	1	2.12537e-27
GO:0070279	20664	41	9636	21	138	74	2	FALSE	0.710804	1	4.65162e-36
GO:0070273	20664	2	9636	2	78	45	1	FALSE	0.32967	1	0.000333
GO:0070272	20664	3	9636	2	360	191	1	FALSE	0.545904	1	1.29679e-07
GO:0000389	20664	3	9636	2	9	8	1	FALSE	1	1	0.0119048
GO:0000441	20664	1	9636	1	1603	819	1	FALSE	0.510917	1	0.00062383
GO:0052472	20664	1	9636	1	1	1	2	TRUE	1	1	1
GO:0070330	20664	11	9636	3	12	3	1	FALSE	0.75	1	0.0833333
GO:0000445	20664	5	9636	4	5	4	2	TRUE	1	1	1
GO:0070328	20664	6	9636	2	40	12	1	FALSE	0.594595	1	2.60527e-07
GO:0000447	20664	2	9636	2	4	3	3	FALSE	0.5	1	0.166667
GO:0000432	20664	2	9636	1	2	1	3	TRUE	1	1	1
GO:0070326	20664	3	9636	1	9	4	1	FALSE	0.880952	1	0.0119048
GO:0070327	20664	3	9636	2	104	41	2	FALSE	0.342222	1	5.49137e-06
GO:0070325	20664	9	9636	4	634	271	1	FALSE	0.585982	1	2.3213e-20
GO:0000436	20664	2	9636	1	273	162	2	FALSE	0.835569	1	2.69339e-05
GO:0000429	20664	2	9636	1	549	326	2	FALSE	0.835447	1	6.64779e-06
GO:0000428	20664	18	9636	10	19	11	1	FALSE	1	1	0.0526316
GO:0000430	20664	2	9636	1	3	1	2	FALSE	0.666667	1	0.333333
GO:0070309	20664	2	9636	1	239	138	3	FALSE	0.822439	1	3.51605e-05
GO:0070307	20664	2	9636	1	678	346	2	FALSE	0.760587	1	4.35724e-06
GO:0000421	20664	9	9636	5	93	49	2	FALSE	0.568935	1	1.03968e-12
GO:0070306	20664	2	9636	1	1319	654	2	FALSE	0.746002	1	1.15046e-06
GO:0000478	20664	2	9636	2	2	2	1	TRUE	1	1	1
GO:0000479	20664	2	9636	2	2	2	1	TRUE	1	1	1
GO:0000472	20664	2	9636	2	2	2	3	TRUE	1	1	1
GO:0000470	20664	3	9636	2	65	38	1	FALSE	0.627679	1	2.28938e-05
GO:0000469	20664	2	9636	2	65	38	1	FALSE	0.337981	1	0.000480769
GO:0000466	20664	4	9636	3	4	3	1	TRUE	1	1	1
GO:0000463	20664	3	9636	2	3	2	1	TRUE	1	1	1
GO:0000462	20664	2	9636	2	3	3	1	FALSE	1	1	0.333333
GO:0000460	20664	4	9636	3	65	38	1	FALSE	0.445449	1	1.47702e-06
GO:0000506	20664	2	9636	1	1968	1002	2	FALSE	0.75919	1	5.16655e-07
GO:0000502	20664	42	9636	25	8026	4185	2	FALSE	0.210756	1	1.60466e-113
GO:0070391	20664	4	9636	1	58	32	1	FALSE	0.964763	1	2.35699e-06
GO:0000492	20664	2	9636	2	2	2	1	TRUE	1	1	1
GO:0070382	20664	3	9636	2	61	33	1	FALSE	0.562378	1	2.77855e-05
GO:0000491	20664	2	9636	2	92	55	1	FALSE	0.354754	1	0.000238892
GO:0070371	20664	11	9636	5	195	110	1	FALSE	0.856838	1	3.43185e-18
GO:0070370	20664	1	9636	1	10	6	2	FALSE	0.6	1	0.1
GO:0070369	20664	2	9636	2	1653	850	2	FALSE	0.264267	1	7.32398e-07
GO:0000480	20664	2	9636	2	2	2	2	TRUE	1	1	1
GO:0070374	20664	10	9636	5	49	24	3	FALSE	0.609919	1	1.21687e-10
GO:0070372	20664	10	9636	5	72	37	2	FALSE	0.668187	1	1.86493e-12
GO:0018149	20664	20	9636	7	1059	560	1	FALSE	0.967918	1	9.25991e-43
GO:0018153	20664	2	9636	1	12	5	3	FALSE	0.681818	1	0.0151515
GO:0018125	20664	2	9636	1	41	20	2	FALSE	0.743902	1	0.00121951
GO:0018126	20664	2	9636	2	1059	560	1	FALSE	0.279395	1	1.78504e-06
GO:0018095	20664	1	9636	1	2	2	1	FALSE	1	1	0.5
GO:0070001	20664	11	9636	3	385	168	1	FALSE	0.925483	1	1.67379e-21
GO:0018103	20664	3	9636	2	94	51	1	FALSE	0.564367	1	7.46024e-06
GO:0070003	20664	10	9636	6	385	168	1	FALSE	0.23048	1	5.70611e-20
GO:0018101	20664	4	9636	1	8	4	2	FALSE	0.985714	1	0.0142857
GO:0070013	20664	1356	9636	737	3539	1840	2	FALSE	0.0146352	1	0
GO:0018106	20664	5	9636	3	601	326	2	FALSE	0.579436	1	1.55616e-12
GO:0018107	20664	18	9636	9	604	328	2	FALSE	0.730632	1	7.2238e-35
GO:0018105	20664	38	9636	20	609	330	2	FALSE	0.644253	1	2.60022e-61
GO:0070008	20664	4	9636	2	160	56	2	FALSE	0.437296	1	3.8031e-08
GO:0018108	20664	80	9636	40	603	327	2	FALSE	0.825339	1	6.4928e-102
GO:0070011	20664	385	9636	168	398	175	1	FALSE	0.844494	1	1.20731e-24
GO:0000578	20664	11	9636	5	55	30	2	FALSE	0.844919	1	8.35746e-12
GO:0018065	20664	5	9636	2	1059	560	1	FALSE	0.847014	1	9.09512e-14
GO:0018076	20664	2	9636	2	5	5	2	FALSE	1	1	0.1
GO:0070061	20664	5	9636	3	28	13	1	FALSE	0.427778	1	1.0175e-05
GO:0070063	20664	3	9636	2	413	216	1	FALSE	0.534563	1	8.5795e-08
GO:0018024	20664	30	9636	18	36	23	2	FALSE	0.948174	1	5.13402e-07
GO:0070062	20664	1	9636	1	499	258	2	FALSE	0.517034	1	0.00200401
GO:0070051	20664	1	9636	1	159	78	1	FALSE	0.490566	1	0.00628931
GO:0070050	20664	3	9636	2	350	142	1	FALSE	0.359855	1	1.41149e-07
GO:0070053	20664	3	9636	3	1023	382	1	FALSE	0.0518107	1	5.62081e-09
GO:0070052	20664	2	9636	1	29	19	1	FALSE	0.889163	1	0.00246305
GO:0070072	20664	2	9636	1	2	1	1	TRUE	1	1	1
GO:0000702	20664	3	9636	2	9	5	1	FALSE	0.595238	1	0.0119048
GO:0000700	20664	2	9636	1	9	5	1	FALSE	0.833333	1	0.0277778
GO:0070075	20664	1	9636	1	43	11	2	FALSE	0.255814	1	0.0232558
GO:0070064	20664	4	9636	3	6101	3108	1	FALSE	0.326709	1	1.73394e-14
GO:0070070	20664	2	9636	1	5	3	1	FALSE	0.9	1	0.1
GO:0070071	20664	5	9636	3	143	75	1	FALSE	0.546475	1	2.15375e-09
GO:0070016	20664	5	9636	2	254	134	1	FALSE	0.847507	1	1.1809e-10
GO:0070022	20664	2	9636	1	1550	712	3	FALSE	0.707863	1	8.33004e-07
GO:0018009	20664	1	9636	1	5	2	2	FALSE	0.4	1	0.2
GO:0070044	20664	3	9636	3	16	11	1	FALSE	0.294643	1	0.00178571
GO:0070034	20664	1	9636	1	494	255	1	FALSE	0.516194	1	0.00202429
GO:0070035	20664	72	9636	35	97	50	1	FALSE	0.887893	1	9.87414e-24
GO:0070032	20664	2	9636	2	16	11	1	FALSE	0.458333	1	0.00833333
GO:0070125	20664	1	9636	1	69	44	2	FALSE	0.637681	1	0.0144928
GO:0070120	20664	5	9636	1	51	28	1	FALSE	0.985676	1	4.25702e-07
GO:0000739	20664	2	9636	1	93	50	2	FALSE	0.78892	1	0.000233754
GO:0000738	20664	5	9636	2	43	22	1	FALSE	0.842074	1	1.03886e-06
GO:0000737	20664	6	9636	2	43	22	1	FALSE	0.917667	1	1.6403e-07
GO:0070141	20664	3	9636	3	45	26	1	FALSE	0.183228	1	7.04722e-05
GO:0070095	20664	3	9636	2	5	3	1	FALSE	0.7	1	0.1
GO:0000712	20664	1	9636	1	18	11	2	FALSE	0.611111	1	0.0555556
GO:0000717	20664	1	9636	1	56	33	2	FALSE	0.589286	1	0.0178571
GO:0000718	20664	14	9636	10	68	33	2	FALSE	0.0514888	1	8.11463e-15
GO:0070087	20664	1	9636	1	254	134	1	FALSE	0.527559	1	0.00393701
GO:0070085	20664	94	9636	51	410	200	1	FALSE	0.137398	1	2.90584e-95
GO:0000710	20664	1	9636	1	468	244	3	FALSE	0.521368	1	0.00213675
GO:0000729	20664	3	9636	1	49	31	2	FALSE	0.95571	1	5.4277e-05
GO:0000731	20664	6	9636	3	322	181	2	FALSE	0.766422	1	6.76931e-13
GO:0000733	20664	1	9636	1	411	215	2	FALSE	0.523114	1	0.00243309
GO:0000722	20664	1	9636	1	26	19	2	FALSE	0.730769	1	0.0384615
GO:0000723	20664	22	9636	17	506	261	3	FALSE	0.0109768	1	5.76221e-39
GO:0000724	20664	14	9636	6	47	30	2	FALSE	0.988145	1	2.92703e-12
GO:0000725	20664	14	9636	6	243	130	2	FALSE	0.863862	1	5.10101e-23
GO:0070096	20664	4	9636	1	143	75	2	FALSE	0.951239	1	5.98742e-08
GO:0000726	20664	10	9636	10	209	115	1	FALSE	0.00211665	1	2.83961e-17
GO:0000819	20664	31	9636	14	718	380	3	FALSE	0.857481	1	4.57611e-55
GO:0000805	20664	5	9636	4	13	8	1	FALSE	0.315462	1	0.000777001
GO:0000806	20664	1	9636	1	13	8	1	FALSE	0.615385	1	0.0769231
GO:0018406	20664	3	9636	2	3	2	2	TRUE	1	1	1
GO:0018401	20664	2	9636	1	2	1	2	TRUE	1	1	1
GO:0000800	20664	2	9636	1	80	51	2	FALSE	0.871519	1	0.000316456
GO:0000803	20664	13	9636	8	321	170	1	FALSE	0.366075	1	2.0732e-23
GO:0018409	20664	7	9636	6	9	7	1	FALSE	0.416667	1	0.0277778
GO:0000808	20664	7	9636	4	1726	891	2	FALSE	0.535511	1	1.11798e-19
GO:0018410	20664	1	9636	1	1059	560	1	FALSE	0.528801	1	0.000944287
GO:0000791	20664	3	9636	2	128	72	1	FALSE	0.593996	1	2.92932e-06
GO:0000790	20664	34	9636	22	171	100	2	FALSE	0.266342	1	1.19254e-36
GO:0000786	20664	30	9636	15	262	142	3	FALSE	0.753836	1	4.21095e-40
GO:0000785	20664	128	9636	72	262	142	1	FALSE	0.299034	1	2.93422e-78
GO:0000784	20664	14	9636	11	87	55	2	FALSE	0.159351	1	1.84887e-16
GO:0000796	20664	3	9636	1	1741	897	3	FALSE	0.886281	1	1.13895e-09
GO:0018394	20664	2	9636	2	55	24	2	FALSE	0.185859	1	0.000673401
GO:0000795	20664	10	9636	5	94	56	2	FALSE	0.839766	1	1.10604e-13
GO:0000794	20664	35	9636	15	157	80	2	FALSE	0.899666	1	8.69941e-36
GO:0000793	20664	86	9636	35	321	170	1	FALSE	0.997376	1	1.90012e-80
GO:0000792	20664	32	9636	16	128	72	1	FALSE	0.848146	1	6.76678e-31
GO:0000774	20664	2	9636	1	1186	613	1	FALSE	0.76679	1	1.42307e-06
GO:0000775	20664	88	9636	38	262	142	1	FALSE	0.996285	1	4.55032e-72
GO:0000768	20664	12	9636	9	20	12	2	FALSE	0.113241	1	7.9384e-06
GO:0000782	20664	7	9636	6	1726	891	3	FALSE	0.0734446	1	1.11798e-19
GO:0000783	20664	7	9636	6	80	51	3	FALSE	0.200852	1	3.1479e-10
GO:0000780	20664	8	9636	5	129	68	3	FALSE	0.421192	1	6.5607e-13
GO:0000781	20664	23	9636	15	262	142	1	FALSE	0.186852	1	1.67297e-33
GO:0000779	20664	46	9636	18	123	53	2	FALSE	0.808582	1	6.57721e-35
GO:0000776	20664	58	9636	23	2946	1530	4	FALSE	0.978657	1	2.51742e-123
GO:0000777	20664	42	9636	15	61	25	2	FALSE	0.935919	1	3.36719e-16
GO:0018352	20664	2	9636	1	5	2	1	FALSE	0.7	1	0.1
GO:0018343	20664	3	9636	2	6	4	1	FALSE	0.8	1	0.05
GO:0018342	20664	6	9636	4	36	21	1	FALSE	0.507202	1	5.13402e-07
GO:0018345	20664	3	9636	2	81	42	2	FALSE	0.528118	1	1.17206e-05
GO:0018344	20664	3	9636	2	6	4	1	FALSE	0.8	1	0.05
GO:0018347	20664	2	9636	2	6	4	2	FALSE	0.4	1	0.0666667
GO:0018346	20664	5	9636	4	6	4	1	FALSE	0.333333	1	0.166667
GO:0018348	20664	3	9636	2	5	4	2	FALSE	1	1	0.1
GO:0018318	20664	1	9636	1	3	2	1	FALSE	0.666667	1	0.333333
GO:0018317	20664	3	9636	2	3	2	2	TRUE	1	1	1
GO:0000956	20664	26	9636	15	31	19	1	FALSE	0.931564	1	5.88543e-06
GO:0018298	20664	13	9636	8	1059	560	1	FALSE	0.365878	1	3.18234e-30
GO:0000940	20664	7	9636	2	1726	891	3	FALSE	0.947823	1	1.11798e-19
GO:0018282	20664	2	9636	1	1065	563	2	FALSE	0.778053	1	1.76498e-06
GO:0018283	20664	2	9636	1	8	4	2	FALSE	0.785714	1	0.0357143
GO:0018277	20664	1	9636	1	1250	661	1	FALSE	0.5288	1	0.0008
GO:0000932	20664	17	9636	8	3806	1952	2	FALSE	0.723089	1	4.99621e-47
GO:0018279	20664	8	9636	2	33	15	2	FALSE	0.962467	1	7.20245e-08
GO:0000931	20664	2	9636	1	7	4	1	FALSE	0.857143	1	0.047619
GO:0000930	20664	7	9636	4	1626	832	2	FALSE	0.525594	1	1.69904e-19
GO:0000922	20664	42	9636	18	639	329	2	FALSE	0.906252	1	8.22081e-67
GO:0000920	20664	3	9636	2	4	2	1	FALSE	0.5	1	0.25
GO:0018262	20664	2	9636	1	20	7	1	FALSE	0.589474	1	0.00526316
GO:0000910	20664	37	9636	18	242	127	1	FALSE	0.753728	1	1.57707e-44
GO:0000904	20664	232	9636	134	943	486	2	FALSE	0.0173949	1	1.0682e-227
GO:0000902	20664	584	9636	314	584	314	1	TRUE	1	1	1
GO:0000900	20664	4	9636	4	73	45	2	FALSE	0.13689	1	9.18755e-07
GO:0018242	20664	3	9636	2	68	37	2	FALSE	0.567005	1	1.99537e-05
GO:0018243	20664	3	9636	2	43	24	2	FALSE	0.588931	1	8.10307e-05
GO:0018216	20664	3	9636	3	42	20	2	FALSE	0.0993031	1	8.7108e-05
GO:0018208	20664	2	9636	1	173	89	1	FALSE	0.765694	1	6.72133e-05
GO:0018209	20664	46	9636	24	173	89	1	FALSE	0.522905	1	4.48918e-43
GO:0018210	20664	21	9636	11	173	89	1	FALSE	0.556697	1	1.81428e-27
GO:0018211	20664	3	9636	2	173	89	1	FALSE	0.521797	1	1.17918e-06
GO:0018212	20664	82	9636	41	173	89	1	FALSE	0.696092	1	1.74041e-51
GO:0018214	20664	1	9636	1	1059	560	1	FALSE	0.528801	1	0.000944287
GO:0018202	20664	5	9636	3	173	89	1	FALSE	0.5274	1	8.20871e-10
GO:0018200	20664	2	9636	2	173	89	1	FALSE	0.263207	1	6.72133e-05
GO:0018206	20664	2	9636	1	173	89	1	FALSE	0.765694	1	6.72133e-05
GO:0018205	20664	12	9636	5	173	89	1	FALSE	0.841646	1	9.84615e-19
GO:0018195	20664	7	9636	4	173	89	1	FALSE	0.532149	1	1.22885e-12
GO:0018193	20664	173	9636	89	1250	661	1	FALSE	0.687972	1	1.68559e-217
GO:0018199	20664	2	9636	1	173	89	1	FALSE	0.765694	1	6.72133e-05
GO:0018198	20664	5	9636	2	173	89	1	FALSE	0.833693	1	8.20871e-10
GO:0018197	20664	1	9636	1	173	89	1	FALSE	0.514451	1	0.00578035
GO:0018196	20664	8	9636	2	173	89	1	FALSE	0.973545	1	5.92216e-14
GO:0000967	20664	2	9636	2	2	2	1	TRUE	1	1	1
GO:0000966	20664	3	9636	2	400	220	1	FALSE	0.574937	1	9.44572e-08
GO:0016525	20664	15	9636	6	560	292	3	FALSE	0.888229	1	9.45848e-30
GO:0001101	20664	15	9636	4	882	439	1	FALSE	0.982425	1	9.693e-33
GO:0016527	20664	3	9636	1	416	132	1	FALSE	0.682888	1	8.39478e-08
GO:0016520	20664	3	9636	1	416	132	1	FALSE	0.682888	1	8.39478e-08
GO:0051464	20664	2	9636	1	30	11	3	FALSE	0.606897	1	0.00229885
GO:0051462	20664	3	9636	1	54	21	2	FALSE	0.780035	1	4.03161e-05
GO:0016515	20664	1	9636	1	45	18	2	FALSE	0.4	1	0.0222222
GO:0051457	20664	7	9636	2	34	14	1	FALSE	0.88472	1	1.85887e-07
GO:0016514	20664	13	9636	6	26	10	1	FALSE	0.344084	1	9.61483e-08
GO:0016540	20664	7	9636	4	44	21	1	FALSE	0.446551	1	2.60956e-08
GO:0051482	20664	10	9636	3	119	51	2	FALSE	0.885063	1	9.39886e-15
GO:0016538	20664	16	9636	11	65	38	1	FALSE	0.253582	1	1.5431e-15
GO:0051480	20664	103	9636	40	142	58	1	FALSE	0.837281	1	7.49428e-36
GO:0016539	20664	2	9636	1	2	1	1	TRUE	1	1	1
GO:0016528	20664	34	9636	11	5505	2853	1	FALSE	0.99328	1	2.13188e-89
GO:0016529	20664	34	9636	11	700	341	2	FALSE	0.984434	1	1.2319e-58
GO:0016530	20664	4	9636	1	10914	5329	1	FALSE	0.931462	1	1.69244e-15
GO:0016559	20664	3	9636	2	216	102	2	FALSE	0.458182	1	6.03733e-07
GO:0016558	20664	9	9636	5	108	57	2	FALSE	0.570748	1	2.55663e-13
GO:0016557	20664	4	9636	3	351	192	2	FALSE	0.385267	1	1.60854e-09
GO:0016556	20664	2	9636	1	284	151	2	FALSE	0.781566	1	2.48843e-05
GO:0051496	20664	9	9636	6	16	8	3	FALSE	0.157343	1	8.74126e-05
GO:0016553	20664	3	9636	2	33	16	1	FALSE	0.47654	1	0.000183284
GO:0051492	20664	13	9636	7	18	10	2	FALSE	0.77451	1	0.000116713
GO:0051493	20664	109	9636	64	406	221	2	FALSE	0.174416	1	5.98229e-102
GO:0051494	20664	49	9636	28	394	213	3	FALSE	0.379719	1	9.07372e-64
GO:0051495	20664	34	9636	22	391	213	3	FALSE	0.141342	1	9.50326e-50
GO:0051488	20664	1	9636	1	49	28	1	FALSE	0.571429	1	0.0204082
GO:0051489	20664	6	9636	4	83	46	2	FALSE	0.447125	1	2.64938e-09
GO:0051491	20664	6	9636	4	52	35	3	FALSE	0.700585	1	4.91195e-08
GO:0016574	20664	15	9636	6	200	106	2	FALSE	0.906349	1	6.83554e-23
GO:0016575	20664	14	9636	6	106	49	2	FALSE	0.709929	1	9.45981e-18
GO:0016572	20664	3	9636	1	702	373	2	FALSE	0.897561	1	1.7418e-08
GO:0016573	20664	42	9636	18	107	51	2	FALSE	0.84093	1	9.44787e-31
GO:0016570	20664	104	9636	48	1061	560	2	FALSE	0.936742	1	4.03391e-147
GO:0016571	20664	25	9636	13	117	54	2	FALSE	0.331067	1	4.8599e-26
GO:0016568	20664	205	9636	109	254	138	1	FALSE	0.820709	1	1.25836e-53
GO:0016569	20664	106	9636	48	205	109	1	FALSE	0.993574	1	3.93531e-61
GO:0016566	20664	30	9636	17	233	147	1	FALSE	0.837535	1	1.77973e-38
GO:0016567	20664	112	9636	65	1060	561	2	FALSE	0.147775	1	1.26556e-154
GO:0016564	20664	233	9636	147	1103	629	1	FALSE	0.0207395	1	3.51798e-246
GO:0016565	20664	5	9636	3	233	147	1	FALSE	0.736312	1	1.82458e-10
GO:0016563	20664	300	9636	169	1103	629	1	FALSE	0.63823	1	1.70225e-279
GO:0016560	20664	1	9636	1	151	79	2	FALSE	0.523179	1	0.00662252
GO:0016585	20664	26	9636	10	1706	882	2	FALSE	0.940938	1	4.54271e-58
GO:0016584	20664	5	9636	1	53	25	2	FALSE	0.965752	1	3.4847e-07
GO:0051535	20664	1	9636	1	21	16	1	FALSE	0.761905	1	0.047619
GO:0016591	20664	53	9636	26	1706	882	2	FALSE	0.702407	1	4.90328e-102
GO:0016576	20664	3	9636	2	218	106	2	FALSE	0.479267	1	5.87194e-07
GO:0016579	20664	17	9636	11	1059	560	1	FALSE	0.230944	1	1.52722e-37
GO:0016578	20664	10	9636	6	111	53	2	FALSE	0.315051	1	1.9402e-14
GO:0016581	20664	9	9636	4	50	36	2	FALSE	0.990535	1	3.99132e-10
GO:0016580	20664	6	9636	4	34	23	1	FALSE	0.712401	1	7.43547e-07
GO:0051547	20664	5	9636	3	141	73	2	FALSE	0.5337	1	2.31323e-09
GO:0016600	20664	1	9636	1	2735	1352	3	FALSE	0.494333	1	0.000365631
GO:0051546	20664	7	9636	3	314	171	1	FALSE	0.842655	1	1.79131e-14
GO:0016601	20664	12	9636	7	225	125	1	FALSE	0.543382	1	3.83502e-20
GO:0016602	20664	1	9636	1	148	82	1	FALSE	0.554054	1	0.00675676
GO:0016604	20664	129	9636	77	428	239	1	FALSE	0.171833	1	4.07981e-113
GO:0016605	20664	24	9636	13	129	77	1	FALSE	0.800739	1	1.34878e-26
GO:0051549	20664	5	9636	3	80	45	3	FALSE	0.618953	1	4.15973e-08
GO:0016607	20664	80	9636	49	129	77	1	FALSE	0.390086	1	8.75151e-37
GO:0051539	20664	20	9636	5	39	12	1	FALSE	0.874547	1	1.45089e-11
GO:0016592	20664	23	9636	12	1706	882	2	FALSE	0.565902	1	1.3857e-52
GO:0051537	20664	14	9636	5	39	12	1	FALSE	0.439664	1	6.62932e-11
GO:0016594	20664	9	9636	1	25	8	1	FALSE	0.988101	1	4.89482e-07
GO:0051536	20664	39	9636	12	39	12	1	TRUE	1	1	1
GO:0016595	20664	7	9636	3	25	8	1	FALSE	0.393135	1	2.0803e-06
GO:0016597	20664	25	9636	8	60	19	1	FALSE	0.590306	1	1.92621e-17
GO:0016598	20664	1	9636	1	1195	640	2	FALSE	0.535565	1	0.00083682
GO:0051541	20664	4	9636	2	126	67	1	FALSE	0.736917	1	9.99088e-08
GO:0051540	20664	39	9636	12	9189	4598	1	FALSE	0.9954	1	5.98679e-109
GO:0016618	20664	1	9636	1	80	36	1	FALSE	0.45	1	0.0125
GO:0051563	20664	2	9636	1	6	2	1	FALSE	0.6	1	0.0666667
GO:0016616	20664	80	9636	36	90	39	1	FALSE	0.290411	1	1.74805e-13
GO:0016620	20664	20	9636	6	28	10	1	FALSE	0.922793	1	3.21739e-07
GO:0051567	20664	5	9636	3	15	6	1	FALSE	0.286713	1	0.000333
GO:0016615	20664	6	9636	2	90	39	1	FALSE	0.823932	1	1.60613e-09
GO:0016614	20664	90	9636	39	481	220	1	FALSE	0.733592	1	4.39342e-100
GO:0051577	20664	1	9636	1	1	1	1	TRUE	1	1	1
GO:0016634	20664	8	9636	4	43	19	1	FALSE	0.506831	1	6.89615e-09
GO:0016638	20664	15	9636	6	481	220	1	FALSE	0.761349	1	9.55202e-29
GO:0016639	20664	2	9636	1	15	6	1	FALSE	0.657143	1	0.00952381
GO:0051580	20664	5	9636	1	104	44	3	FALSE	0.940612	1	1.0874e-08
GO:0051583	20664	7	9636	2	19	4	3	FALSE	0.474974	1	1.9846e-05
GO:0051569	20664	3	9636	1	11	4	2	FALSE	0.787879	1	0.00606061
GO:0016627	20664	43	9636	19	481	220	1	FALSE	0.644556	1	1.94697e-62
GO:0051568	20664	10	9636	4	15	6	1	FALSE	0.713287	1	0.000333
GO:0051571	20664	2	9636	1	10	4	3	FALSE	0.666667	1	0.0222222
GO:0016624	20664	6	9636	4	28	10	1	FALSE	0.0978818	1	2.65435e-06
GO:0051570	20664	3	9636	1	6	3	2	FALSE	0.95	1	0.05
GO:0051573	20664	3	9636	1	5	3	3	FALSE	1	1	0.1
GO:0016628	20664	17	9636	7	43	19	1	FALSE	0.736491	1	2.37433e-12
GO:0051591	20664	31	9636	17	225	105	1	FALSE	0.215089	1	8.67871e-39
GO:0051590	20664	3	9636	1	242	96	3	FALSE	0.782209	1	4.28655e-07
GO:0051588	20664	20	9636	6	400	167	2	FALSE	0.909726	1	3.58634e-34
GO:0051584	20664	5	9636	1	11	2	3	FALSE	0.727273	1	0.0021645
GO:0051599	20664	1	9636	1	1248	608	2	FALSE	0.487179	1	0.000801282
GO:0051597	20664	4	9636	2	225	105	1	FALSE	0.637343	1	9.61884e-09
GO:0051592	20664	47	9636	29	110	60	1	FALSE	0.133754	1	3.2284e-32
GO:0016405	20664	9	9636	6	24	14	1	FALSE	0.418226	1	7.64816e-07
GO:0051606	20664	81	9636	32	2323	1051	1	FALSE	0.879246	1	5.32205e-152
GO:0051607	20664	25	9636	11	527	225	3	FALSE	0.524893	1	2.49189e-43
GO:0016407	20664	60	9636	32	131	65	1	FALSE	0.272202	1	8.3536e-39
GO:0051604	20664	27	9636	11	4337	2322	2	FALSE	0.937138	1	7.38054e-71
GO:0016406	20664	4	9636	3	20	8	1	FALSE	0.153148	1	0.000206398
GO:0051605	20664	20	9636	9	793	390	2	FALSE	0.726678	1	3.20317e-40
GO:0051602	20664	9	9636	4	273	142	1	FALSE	0.788032	1	4.92235e-17
GO:0016409	20664	9	9636	6	131	65	1	FALSE	0.238492	1	4.22997e-14
GO:0016408	20664	11	9636	7	131	65	1	FALSE	0.256574	1	3.15199e-16
GO:0051608	20664	2	9636	1	100	39	1	FALSE	0.630303	1	0.00020202
GO:0016411	20664	10	9636	4	20	8	1	FALSE	0.675042	1	5.41254e-06
GO:0016410	20664	59	9636	31	131	65	1	FALSE	0.333559	1	1.00243e-38
GO:0016422	20664	1	9636	1	2	1	1	FALSE	0.5	1	0.5
GO:0016423	20664	2	9636	1	68	37	2	FALSE	0.795874	1	0.000438982
GO:0016420	20664	2	9636	1	131	65	1	FALSE	0.748092	1	0.00011744
GO:0016421	20664	5	9636	3	6	4	1	FALSE	1	1	0.166667
GO:0016418	20664	2	9636	1	64	35	2	FALSE	0.798611	1	0.000496032
GO:0016419	20664	2	9636	1	6	4	2	FALSE	0.933333	1	0.0666667
GO:0016416	20664	4	9636	3	25	11	2	FALSE	0.208696	1	7.90514e-05
GO:0016417	20664	6	9636	4	131	65	1	FALSE	0.332819	1	1.60009e-10
GO:0016429	20664	2	9636	1	2	1	1	TRUE	1	1	1
GO:0016426	20664	2	9636	1	68	37	2	FALSE	0.795874	1	0.000438982
GO:0016433	20664	3	9636	1	4	2	1	FALSE	1	1	0.25
GO:0016447	20664	25	9636	9	32	14	2	FALSE	0.982921	1	2.97101e-07
GO:0051645	20664	1	9636	1	68	32	1	FALSE	0.470588	1	0.0147059
GO:0016446	20664	8	9636	3	28	12	2	FALSE	0.781643	1	3.21739e-07
GO:0051646	20664	10	9636	4	68	32	1	FALSE	0.794738	1	3.43935e-12
GO:0016445	20664	28	9636	12	43	17	2	FALSE	0.392067	1	6.59924e-12
GO:0016444	20664	30	9636	12	90	46	1	FALSE	0.957117	1	1.48559e-24
GO:0051647	20664	7	9636	3	68	32	1	FALSE	0.734214	1	1.03152e-09
GO:0051640	20664	68	9636	32	842	438	1	FALSE	0.836585	1	4.79649e-102
GO:0016442	20664	4	9636	2	4	2	1	TRUE	1	1	1
GO:0051641	20664	842	9636	438	9444	4691	2	FALSE	0.0820678	1	0
GO:0016441	20664	14	9636	7	199	102	3	FALSE	0.646067	1	9.11406e-22
GO:0051642	20664	3	9636	2	68	32	1	FALSE	0.455264	1	1.99537e-05
GO:0051651	20664	41	9636	16	859	445	2	FALSE	0.967285	1	4.48704e-71
GO:0051650	20664	26	9636	12	783	402	3	FALSE	0.769551	1	3.54867e-49
GO:0051649	20664	783	9636	402	2274	1095	2	FALSE	0.0153682	1	0
GO:0051648	20664	29	9636	13	68	32	1	FALSE	0.713075	1	7.2722e-20
GO:0051654	20664	4	9636	1	787	404	3	FALSE	0.94436	1	6.30417e-11
GO:0016453	20664	3	9636	2	68	37	2	FALSE	0.567005	1	1.99537e-05
GO:0016454	20664	2	9636	1	18	12	2	FALSE	0.901961	1	0.00653595
GO:0051653	20664	4	9636	2	68	32	1	FALSE	0.647114	1	1.22792e-06
GO:0016455	20664	20	9636	12	34	23	1	FALSE	0.936948	1	7.18403e-10
GO:0016458	20664	43	9636	15	9129	4544	2	FALSE	0.98324	1	3.35718e-118
GO:0051656	20664	49	9636	21	2235	1072	2	FALSE	0.807101	1	7.93765e-102
GO:0016459	20664	49	9636	26	2056	1053	3	FALSE	0.45398	1	4.97003e-100
GO:0016460	20664	12	9636	5	49	26	1	FALSE	0.893098	1	1.08385e-11
GO:0016461	20664	6	9636	4	49	26	1	FALSE	0.395137	1	7.15112e-08
GO:0016462	20664	567	9636	301	570	303	1	FALSE	0.850486	1	3.25699e-08
GO:0051664	20664	1	9636	1	13	9	2	FALSE	0.692308	1	0.0769231
GO:0051665	20664	3	9636	2	11	7	1	FALSE	0.721212	1	0.00606061
GO:0016469	20664	29	9636	17	5124	2413	2	FALSE	0.144435	1	2.52551e-77
GO:0051668	20664	11	9636	7	842	438	1	FALSE	0.320559	1	2.82624e-25
GO:0016471	20664	8	9636	3	94	50	3	FALSE	0.903512	1	8.98351e-12
GO:0051674	20664	472	9636	251	2637	1287	1	FALSE	0.0203515	1	0
GO:0016477	20664	314	9636	171	329	178	1	FALSE	0.370364	1	3.15681e-26
GO:0016481	20664	343	9636	208	2060	1145	6	FALSE	0.0221384	1	0
GO:0016486	20664	15	9636	7	112	55	2	FALSE	0.683639	1	6.37064e-19
GO:0016485	20664	44	9636	21	1059	560	1	FALSE	0.803441	1	5.27903e-79
GO:0016491	20664	481	9636	220	3769	1873	1	FALSE	0.9718	1	0
GO:0051693	20664	20	9636	10	26	15	2	FALSE	0.978261	1	4.34348e-06
GO:0016494	20664	6	9636	2	20	6	2	FALSE	0.612616	1	2.57998e-05
GO:0016492	20664	2	9636	1	37	14	1	FALSE	0.62012	1	0.0015015
GO:0016493	20664	13	9636	3	20	6	2	FALSE	0.922343	1	1.28999e-05
GO:0016499	20664	2	9636	1	90	32	1	FALSE	0.587266	1	0.000249688
GO:0016496	20664	1	9636	1	3	1	1	FALSE	0.333333	1	0.333333
GO:0016503	20664	2	9636	1	416	132	1	FALSE	0.534453	1	1.15848e-05
GO:0051701	20664	26	9636	14	230	131	2	FALSE	0.71046	1	6.89285e-35
GO:0016502	20664	24	9636	8	732	270	1	FALSE	0.715091	1	1.6217e-45
GO:0051702	20664	5	9636	4	230	131	2	FALSE	0.283904	1	1.94782e-10
GO:0016500	20664	10	9636	3	416	132	1	FALSE	0.664625	1	2.60718e-20
GO:0051704	20664	505	9636	236	10277	5036	1	FALSE	0.862624	1	0
GO:0016507	20664	2	9636	1	1969	988	3	FALSE	0.751901	1	5.1613e-07
GO:0051705	20664	25	9636	12	783	356	2	FALSE	0.476013	1	1.03457e-47
GO:0016505	20664	14	9636	8	17	10	1	FALSE	0.823529	1	0.00147059
GO:0016504	20664	17	9636	10	244	140	1	FALSE	0.55546	1	1.63364e-26
GO:0051707	20664	192	9636	79	555	261	2	FALSE	0.982646	1	1.01416e-154
GO:0051708	20664	1	9636	1	230	131	2	FALSE	0.569565	1	0.00434783
GO:0051709	20664	2	9636	1	38	12	3	FALSE	0.537696	1	0.00142248
GO:0016509	20664	2	9636	1	80	36	1	FALSE	0.700633	1	0.000316456
GO:0016508	20664	2	9636	1	32	15	1	FALSE	0.725806	1	0.00201613
GO:0016798	20664	86	9636	38	1656	816	1	FALSE	0.860044	1	3.31582e-146
GO:0016799	20664	16	9636	6	86	38	1	FALSE	0.808678	1	1.03448e-17
GO:0016796	20664	16	9636	8	36	18	1	FALSE	0.631007	1	1.36839e-10
GO:0051225	20664	7	9636	3	628	337	2	FALSE	0.8304	1	1.35296e-16
GO:0051224	20664	27	9636	9	731	392	3	FALSE	0.990914	1	8.36205e-50
GO:0016790	20664	73	9636	43	509	271	1	FALSE	0.178654	1	2.61198e-90
GO:0051220	20664	9	9636	3	52	20	2	FALSE	0.761373	1	2.71807e-10
GO:0016791	20664	195	9636	112	262	144	1	FALSE	0.109327	1	3.60914e-64
GO:0051223	20664	86	9636	38	880	443	3	FALSE	0.905902	1	1.05688e-121
GO:0016788	20664	509	9636	271	1656	816	1	FALSE	0.0179683	1	0
GO:0051222	20664	50	9636	21	759	397	3	FALSE	0.951219	1	1.54056e-79
GO:0016786	20664	1	9636	1	1	1	1	TRUE	1	1	1
GO:0016787	20664	1656	9636	816	3769	1873	1	FALSE	0.687516	1	0
GO:0051216	20664	63	9636	33	477	243	2	FALSE	0.4566	1	2.58176e-80
GO:0051219	20664	25	9636	10	6101	3108	1	FALSE	0.903035	1	3.77576e-70
GO:0016785	20664	1	9636	1	1256	653	1	FALSE	0.519904	1	0.000796178
GO:0016783	20664	5	9636	3	45	22	1	FALSE	0.478162	1	8.18492e-07
GO:0051213	20664	41	9636	23	481	220	1	FALSE	0.109845	1	2.08238e-60
GO:0016782	20664	45	9636	22	1256	653	1	FALSE	0.717904	1	9.32636e-84
GO:0016780	20664	13	9636	4	690	366	1	FALSE	0.972691	1	8.68231e-28
GO:0016779	20664	86	9636	48	690	366	1	FALSE	0.332487	1	4.4174e-112
GO:0051208	20664	22	9636	10	145	59	2	FALSE	0.394606	1	1.69639e-26
GO:0016778	20664	5	9636	2	690	366	1	FALSE	0.849128	1	7.78473e-13
GO:0051209	20664	19	9636	8	34	14	2	FALSE	0.590452	1	5.38803e-10
GO:0016776	20664	26	9636	6	690	366	1	FALSE	0.999652	1	1.00616e-47
GO:0051204	20664	1	9636	1	31	14	2	FALSE	0.451613	1	0.0322581
GO:0016775	20664	12	9636	5	690	366	1	FALSE	0.861705	1	4.52816e-26
GO:0016774	20664	2	9636	1	690	366	1	FALSE	0.77987	1	4.2069e-06
GO:0051205	20664	6	9636	3	612	338	3	FALSE	0.749535	1	1.40443e-14
GO:0016773	20664	559	9636	307	690	366	1	FALSE	0.0261084	1	5.91784e-145
GO:0016772	20664	690	9636	366	1256	653	1	FALSE	0.22124	1	0
GO:0016769	20664	21	9636	7	1256	653	1	FALSE	0.97496	1	5.04165e-46
GO:0016768	20664	1	9636	1	34	17	1	FALSE	0.5	1	0.0294118
GO:0016829	20664	121	9636	52	3769	1873	1	FALSE	0.944861	1	1.07259e-231
GO:0051262	20664	31	9636	15	132	71	1	FALSE	0.814779	1	6.9312e-31
GO:0016830	20664	36	9636	20	121	52	1	FALSE	0.0531052	1	1.29467e-31
GO:0051261	20664	44	9636	24	61	33	1	FALSE	0.567416	1	1.86279e-15
GO:0016831	20664	25	9636	14	36	20	1	FALSE	0.60901	1	1.66443e-09
GO:0051260	20664	72	9636	38	132	71	1	FALSE	0.666297	1	4.55651e-39
GO:0051259	20664	132	9636	71	360	191	1	FALSE	0.459519	1	4.13551e-102
GO:0051258	20664	74	9636	44	143	75	1	FALSE	0.0579266	1	1.4686e-42
GO:0016826	20664	1	9636	1	1656	816	1	FALSE	0.492754	1	0.000603865
GO:0051257	20664	1	9636	1	1	1	1	TRUE	1	1	1
GO:0051255	20664	1	9636	1	686	355	4	FALSE	0.517493	1	0.00145773
GO:0016820	20664	83	9636	38	1175	555	2	FALSE	0.650566	1	1.17834e-129
GO:0051254	20664	363	9636	205	2037	1152	4	FALSE	0.537408	1	0
GO:0016822	20664	2	9636	2	1656	816	1	FALSE	0.242655	1	7.29746e-07
GO:0051253	20664	275	9636	172	2025	1145	4	FALSE	0.0177153	1	0
GO:0016823	20664	2	9636	2	2	2	1	TRUE	1	1	1
GO:0051252	20664	1311	9636	761	2880	1582	3	FALSE	0.00119507	1	0
GO:0051251	20664	73	9636	34	215	99	3	FALSE	0.512634	1	2.59719e-59
GO:0051250	20664	33	9636	14	210	96	3	FALSE	0.725869	1	2.87428e-39
GO:0016817	20664	574	9636	305	1656	816	1	FALSE	0.0126295	1	0
GO:0016818	20664	570	9636	303	574	305	1	FALSE	0.639615	1	2.23415e-10
GO:0051249	20664	106	9636	47	223	101	2	FALSE	0.657694	1	1.82119e-66
GO:0051248	20664	134	9636	67	2667	1398	3	FALSE	0.746803	1	4.87882e-230
GO:0016813	20664	9	9636	1	82	35	1	FALSE	0.99535	1	3.41236e-12
GO:0051246	20664	422	9636	226	4083	2175	2	FALSE	0.471524	1	0
GO:0016812	20664	5	9636	2	82	35	1	FALSE	0.714986	1	3.66497e-08
GO:0051247	20664	165	9636	89	2703	1399	3	FALSE	0.309348	1	5.00138e-269
GO:0016815	20664	1	9636	1	82	35	1	FALSE	0.426829	1	0.0121951
GO:0016814	20664	21	9636	10	82	35	1	FALSE	0.389896	1	5.45534e-20
GO:0051240	20664	175	9636	75	3567	1663	3	FALSE	0.864744	1	1.91682e-302
GO:0016811	20664	43	9636	19	82	35	1	FALSE	0.474165	1	2.59242e-24
GO:0051241	20664	128	9636	55	3554	1667	3	FALSE	0.841118	1	1.25793e-238
GO:0016810	20664	82	9636	35	1656	816	1	FALSE	0.909782	1	3.97813e-141
GO:0016805	20664	6	9636	1	59	24	1	FALSE	0.963976	1	2.21939e-08
GO:0051238	20664	25	9636	11	75	29	1	FALSE	0.335857	1	1.90155e-20
GO:0051239	20664	690	9636	327	6118	3009	2	FALSE	0.850772	1	0
GO:0051236	20664	68	9636	33	2229	1067	2	FALSE	0.504342	1	1.48376e-131
GO:0051234	20664	2228	9636	1067	10277	5036	2	FALSE	0.886971	1	0
GO:0016801	20664	9	9636	3	1656	816	1	FALSE	0.903427	1	3.95984e-24
GO:0051235	20664	75	9636	29	3198	1545	2	FALSE	0.96529	1	8.101e-154
GO:0016803	20664	6	9636	1	9	3	1	FALSE	0.988095	1	0.0119048
GO:0016802	20664	3	9636	2	9	3	1	FALSE	0.22619	1	0.0119048
GO:0051233	20664	4	9636	2	639	329	2	FALSE	0.710085	1	1.45309e-10
GO:0051289	20664	21	9636	10	82	43	2	FALSE	0.778186	1	5.45534e-20
GO:0001306	20664	2	9636	2	127	68	2	FALSE	0.284714	1	0.000124984
GO:0016859	20664	27	9636	9	94	43	1	FALSE	0.962014	1	3.65221e-24
GO:0051291	20664	41	9636	23	132	71	1	FALSE	0.433818	1	4.04453e-35
GO:0051290	20664	3	9636	2	65	34	2	FALSE	0.535142	1	2.28938e-05
GO:0001304	20664	2	9636	2	3	3	2	FALSE	1	1	0.333333
GO:0016857	20664	5	9636	3	8	3	1	FALSE	0.178571	1	0.0178571
GO:0016862	20664	6	9636	3	28	14	1	FALSE	0.675845	1	2.65435e-06
GO:0051293	20664	4	9636	2	867	449	4	FALSE	0.714289	1	4.27705e-11
GO:0051292	20664	2	9636	1	145	75	2	FALSE	0.768678	1	9.57854e-05
GO:0016863	20664	9	9636	4	28	14	1	FALSE	0.790145	1	1.44783e-07
GO:0051295	20664	1	9636	1	459	241	3	FALSE	0.525054	1	0.00217865
GO:0001309	20664	2	9636	2	3	3	2	FALSE	1	1	0.333333
GO:0016860	20664	28	9636	14	94	43	1	FALSE	0.376401	1	1.5263e-24
GO:0016861	20664	9	9636	3	28	14	1	FALSE	0.948406	1	1.44783e-07
GO:0051281	20664	6	9636	4	1355	704	5	FALSE	0.380809	1	1.17628e-16
GO:0051283	20664	19	9636	8	1341	712	3	FALSE	0.884577	1	5.24305e-43
GO:0016849	20664	20	9636	5	121	52	1	FALSE	0.980872	1	2.83316e-23
GO:0051282	20664	19	9636	8	5085	2563	4	FALSE	0.829963	1	4.78838e-54
GO:0016854	20664	8	9636	3	94	43	1	FALSE	0.803462	1	8.98351e-12
GO:0001302	20664	3	9636	3	23	15	1	FALSE	0.256917	1	0.000564653
GO:0001301	20664	2	9636	2	225	122	2	FALSE	0.292897	1	3.96825e-05
GO:0051287	20664	42	9636	17	140	64	1	FALSE	0.841226	1	9.83868e-37
GO:0016853	20664	94	9636	43	3769	1873	1	FALSE	0.810557	1	2.3933e-190
GO:0051272	20664	86	9636	49	1587	825	3	FALSE	0.200124	1	1.42353e-144
GO:0016842	20664	3	9636	1	7	2	1	FALSE	0.714286	1	0.0285714
GO:0016841	20664	4	9636	1	7	2	1	FALSE	0.857143	1	0.0285714
GO:0016840	20664	7	9636	2	121	52	1	FALSE	0.884186	1	1.58377e-11
GO:0051276	20664	333	9636	182	1114	594	1	FALSE	0.302798	1	3.07328e-294
GO:0016846	20664	10	9636	2	121	52	1	FALSE	0.974021	1	7.90359e-15
GO:0051279	20664	12	9636	6	5054	2550	4	FALSE	0.625201	1	1.74739e-36
GO:0016835	20664	41	9636	20	121	52	1	FALSE	0.232547	1	2.95786e-33
GO:0016833	20664	5	9636	3	36	20	1	FALSE	0.609626	1	2.65258e-06
GO:0051267	20664	1	9636	1	1	1	1	TRUE	1	1	1
GO:0016832	20664	5	9636	3	36	20	1	FALSE	0.609626	1	2.65258e-06
GO:0016838	20664	2	9636	1	41	20	1	FALSE	0.743902	1	0.00121951
GO:0051270	20664	160	9636	83	5159	2598	3	FALSE	0.37862	1	0
GO:0051271	20664	51	9636	27	1510	801	3	FALSE	0.563736	1	2.71446e-96
GO:0016836	20664	32	9636	15	41	20	1	FALSE	0.79836	1	2.85434e-09
GO:0051323	20664	5	9636	4	353	185	2	FALSE	0.21728	1	2.25249e-11
GO:0016888	20664	5	9636	3	35	18	2	FALSE	0.528488	1	3.08041e-06
GO:0051322	20664	5	9636	5	353	185	2	FALSE	0.0385188	1	2.25249e-11
GO:0016889	20664	4	9636	2	28	15	2	FALSE	0.755556	1	4.884e-05
GO:0051321	20664	79	9636	42	694	380	1	FALSE	0.664183	1	3.08596e-106
GO:0016891	20664	19	9636	9	33	17	2	FALSE	0.81767	1	1.22129e-09
GO:0051320	20664	20	9636	15	353	185	2	FALSE	0.0301459	1	4.66459e-33
GO:0051327	20664	78	9636	42	281	137	2	FALSE	0.177432	1	1.56187e-71
GO:0016892	20664	9	9636	5	33	16	2	FALSE	0.457057	1	2.59288e-08
GO:0051326	20664	1	9636	1	353	185	2	FALSE	0.524079	1	0.00283286
GO:0016893	20664	23	9636	12	70	37	1	FALSE	0.631527	1	5.58158e-19
GO:0051325	20664	93	9636	58	353	185	1	FALSE	0.0167275	1	8.21997e-88
GO:0016894	20664	13	9636	7	70	37	1	FALSE	0.591441	1	2.10678e-14
GO:0016895	20664	6	9636	3	16	8	2	FALSE	0.695804	1	0.000124875
GO:0051324	20664	8	9636	5	353	185	2	FALSE	0.416011	1	1.81141e-16
GO:0016880	20664	2	9636	1	176	102	1	FALSE	0.82461	1	6.49351e-05
GO:0016881	20664	152	9636	88	176	102	1	FALSE	0.600268	1	4.11118e-30
GO:0016882	20664	2	9636	1	176	102	1	FALSE	0.82461	1	6.49351e-05
GO:0016884	20664	8	9636	5	176	102	1	FALSE	0.546673	1	5.14653e-14
GO:0051319	20664	7	9636	4	353	185	2	FALSE	0.553003	1	7.83437e-15
GO:0051318	20664	13	9636	8	353	185	2	FALSE	0.350946	1	5.89285e-24
GO:0016885	20664	6	9636	4	299	167	1	FALSE	0.458112	1	1.05981e-12
GO:0016886	20664	4	9636	2	299	167	1	FALSE	0.771276	1	3.06391e-09
GO:0016887	20664	252	9636	128	541	287	1	FALSE	0.857303	1	1.43395e-161
GO:0016872	20664	1	9636	1	94	43	1	FALSE	0.457447	1	0.0106383
GO:0051307	20664	1	9636	1	6	5	2	FALSE	0.833333	1	0.166667
GO:0051304	20664	1	9636	1	468	245	2	FALSE	0.523504	1	0.00213675
GO:0016875	20664	30	9636	12	299	167	1	FALSE	0.978958	1	6.41544e-42
GO:0016874	20664	299	9636	167	3769	1873	1	FALSE	0.0153576	1	0
GO:0051305	20664	2	9636	2	66	31	2	FALSE	0.216783	1	0.0004662
GO:0016877	20664	24	9636	14	299	167	1	FALSE	0.486606	1	6.14356e-36
GO:0051310	20664	11	9636	3	66	31	2	FALSE	0.963745	1	9.31027e-13
GO:0051311	20664	1	9636	1	459	241	3	FALSE	0.525054	1	0.00217865
GO:0016876	20664	30	9636	12	30	12	1	TRUE	1	1	1
GO:0016879	20664	176	9636	102	299	167	1	FALSE	0.224416	1	2.35622e-87
GO:0016878	20664	18	9636	11	24	14	1	FALSE	0.494279	1	7.42964e-06
GO:0051298	20664	12	9636	8	22	14	2	FALSE	0.54644	1	1.54644e-06
GO:0016864	20664	5	9636	3	28	14	1	FALSE	0.5	1	1.0175e-05
GO:0001315	20664	1	9636	1	59	34	1	FALSE	0.576271	1	0.0169492
GO:0016866	20664	18	9636	9	94	43	1	FALSE	0.442706	1	1.11017e-19
GO:0051297	20664	22	9636	14	24	15	1	FALSE	0.619565	1	0.00362319
GO:0051302	20664	34	9636	13	5151	2601	2	FALSE	0.946504	1	2.05709e-88
GO:0016868	20664	8	9636	4	18	9	1	FALSE	0.681407	1	2.2853e-05
GO:0051303	20664	13	9636	4	783	402	3	FALSE	0.963688	1	1.65528e-28
GO:0051300	20664	3	9636	1	461	243	2	FALSE	0.895022	1	6.16424e-08
GO:0051301	20664	242	9636	127	9128	4544	1	FALSE	0.21602	1	0
GO:0051348	20664	85	9636	57	417	231	2	FALSE	0.010163	1	5.45087e-91
GO:0051349	20664	50	9636	21	422	222	2	FALSE	0.960041	1	3.3927e-66
GO:0051350	20664	44	9636	19	259	143	2	FALSE	0.972836	1	8.37114e-51
GO:0051351	20664	52	9636	31	404	217	2	FALSE	0.222447	1	7.32827e-67
GO:0051345	20664	142	9636	73	504	277	2	FALSE	0.865	1	1.80349e-129
GO:0051346	20664	41	9636	19	428	244	2	FALSE	0.946433	1	3.12504e-58
GO:0051347	20664	187	9636	102	494	272	2	FALSE	0.607798	1	1.30829e-141
GO:0016671	20664	6	9636	5	29	12	1	FALSE	0.0302893	1	2.10517e-06
GO:0001502	20664	13	9636	7	333	155	3	FALSE	0.397856	1	1.27506e-23
GO:0001503	20664	135	9636	71	3017	1481	2	FALSE	0.228069	1	1.02088e-238
GO:0016670	20664	4	9636	2	29	12	1	FALSE	0.556229	1	4.21035e-05
GO:0001501	20664	284	9636	144	1807	880	1	FALSE	0.250882	1	0
GO:0016668	20664	7	9636	3	80	40	2	FALSE	0.784235	1	3.1479e-10
GO:0016667	20664	29	9636	12	481	220	1	FALSE	0.750035	1	3.45439e-47
GO:0051352	20664	46	9636	30	238	134	2	FALSE	0.116218	1	2.75445e-50
GO:0051353	20664	17	9636	12	404	216	2	FALSE	0.114662	1	2.45932e-30
GO:0051354	20664	7	9636	2	240	142	2	FALSE	0.980398	1	1.20033e-13
GO:0016646	20664	12	9636	5	18	7	1	FALSE	0.572398	1	5.38677e-05
GO:0016647	20664	1	9636	1	18	7	1	FALSE	0.388889	1	0.0555556
GO:0016645	20664	18	9636	7	481	220	1	FALSE	0.797353	1	4.65136e-33
GO:0051329	20664	90	9636	55	352	186	2	FALSE	0.0442582	1	2.54844e-86
GO:0016641	20664	13	9636	5	15	6	1	FALSE	0.857143	1	0.00952381
GO:0051341	20664	26	9636	17	649	361	1	FALSE	0.206767	1	5.10087e-47
GO:0016655	20664	32	9636	20	58	31	1	FALSE	0.102201	1	4.5146e-17
GO:0051340	20664	60	9636	36	649	361	1	FALSE	0.282136	1	2.55791e-86
GO:0016652	20664	2	9636	1	58	31	1	FALSE	0.787659	1	0.000604961
GO:0016653	20664	7	9636	4	58	31	1	FALSE	0.579308	1	3.32586e-09
GO:0051336	20664	255	9636	142	649	361	1	FALSE	0.52227	1	4.37132e-188
GO:0016651	20664	58	9636	31	481	220	1	FALSE	0.132229	1	2.30438e-76
GO:0051339	20664	82	9636	35	649	361	1	FALSE	0.995791	1	2.48106e-106
GO:0051338	20664	295	9636	169	649	361	1	FALSE	0.242146	1	1.99706e-193
GO:0051382	20664	2	9636	1	146	77	3	FALSE	0.778366	1	9.44733e-05
GO:0051383	20664	3	9636	2	333	182	1	FALSE	0.569827	1	1.63961e-07
GO:0001525	20664	153	9636	72	283	150	2	FALSE	0.989194	1	3.44957e-84
GO:0051380	20664	3	9636	1	60	19	1	FALSE	0.688486	1	2.92227e-05
GO:0001527	20664	3	9636	1	6	2	1	FALSE	0.8	1	0.05
GO:0001520	20664	2	9636	1	14	6	1	FALSE	0.692308	1	0.010989
GO:0051378	20664	9	9636	2	60	19	1	FALSE	0.853498	1	6.76446e-11
GO:0051379	20664	2	9636	1	60	19	1	FALSE	0.536723	1	0.000564972
GO:0001522	20664	8	9636	4	33	16	1	FALSE	0.619287	1	7.20245e-08
GO:0051377	20664	1	9636	1	13	4	1	FALSE	0.307692	1	0.0769231
GO:0001523	20664	12	9636	5	12	5	1	TRUE	1	1	1
GO:0016701	20664	41	9636	23	481	220	1	FALSE	0.109845	1	2.08238e-60
GO:0001532	20664	1	9636	1	45	18	2	FALSE	0.4	1	0.0222222
GO:0001533	20664	12	9636	4	969	497	1	FALSE	0.939845	1	7.48428e-28
GO:0016702	20664	41	9636	23	41	23	2	TRUE	1	1	1
GO:0051386	20664	4	9636	3	652	351	2	FALSE	0.371626	1	1.34037e-10
GO:0051387	20664	3	9636	2	194	108	3	FALSE	0.585125	1	8.34624e-07
GO:0051384	20664	65	9636	29	68	30	1	FALSE	0.589153	1	1.99537e-05
GO:0001530	20664	9	9636	5	130	55	1	FALSE	0.310973	1	4.54202e-14
GO:0051385	20664	18	9636	7	68	30	1	FALSE	0.786619	1	7.8516e-17
GO:0016676	20664	15	9636	6	15	6	1	TRUE	1	1	1
GO:0001508	20664	59	9636	24	366	142	2	FALSE	0.426709	1	1.10828e-69
GO:0051365	20664	2	9636	1	29	12	1	FALSE	0.665025	1	0.00246305
GO:0016679	20664	4	9636	1	481	220	1	FALSE	0.91422	1	4.54006e-10
GO:0001510	20664	7	9636	5	86	39	2	FALSE	0.147234	1	1.86109e-10
GO:0001505	20664	72	9636	30	1312	590	2	FALSE	0.757749	1	1.43761e-120
GO:0001504	20664	13	9636	5	103	40	2	FALSE	0.624138	1	9.3423e-17
GO:0001507	20664	2	9636	1	10	4	2	FALSE	0.666667	1	0.0222222
GO:0016675	20664	15	9636	6	481	220	1	FALSE	0.761349	1	9.55202e-29
GO:0001517	20664	5	9636	1	39	18	1	FALSE	0.964657	1	1.73684e-06
GO:0016684	20664	23	9636	7	481	220	1	FALSE	0.959736	1	9.02067e-40
GO:0001516	20664	11	9636	5	18	9	2	FALSE	0.832579	1	3.14228e-05
GO:0001518	20664	11	9636	1	1543	709	3	FALSE	0.998884	1	3.50466e-28
GO:0051371	20664	2	9636	1	6	2	1	FALSE	0.6	1	0.0666667
GO:0016681	20664	4	9636	1	4	1	1	TRUE	1	1	1
GO:0001515	20664	5	9636	1	634	271	1	FALSE	0.939195	1	1.19015e-12
GO:0001514	20664	3	9636	2	3	2	1	TRUE	1	1	1
GO:0016723	20664	4	9636	1	8	3	1	FALSE	0.928571	1	0.0142857
GO:0051409	20664	3	9636	1	1248	608	1	FALSE	0.865444	1	3.09423e-09
GO:0016722	20664	8	9636	3	481	220	1	FALSE	0.794372	1	1.49202e-17
GO:0016721	20664	2	9636	2	481	220	1	FALSE	0.20868	1	8.66251e-06
GO:0051412	20664	15	9636	6	67	29	2	FALSE	0.719166	1	2.892e-15
GO:0016725	20664	7	9636	5	481	220	1	FALSE	0.160948	1	8.8402e-16
GO:0051414	20664	3	9636	1	65	29	1	FALSE	0.836538	1	2.28938e-05
GO:0016724	20664	3	9636	2	8	3	1	FALSE	0.285714	1	0.0178571
GO:0016731	20664	1	9636	1	1	1	1	TRUE	1	1	1
GO:0016730	20664	1	9636	1	481	220	1	FALSE	0.45738	1	0.002079
GO:0016728	20664	4	9636	4	7	5	1	FALSE	0.142857	1	0.0285714
GO:0051393	20664	6	9636	2	8	3	1	FALSE	0.892857	1	0.0357143
GO:0016706	20664	20	9636	13	86	36	1	FALSE	0.0166613	1	5.46635e-20
GO:0016705	20664	86	9636	36	481	220	1	FALSE	0.82003	1	1.71767e-97
GO:0016709	20664	19	9636	5	95	42	2	FALSE	0.980002	1	2.22035e-20
GO:0016714	20664	5	9636	4	95	42	2	FALSE	0.117068	1	1.72591e-08
GO:0051400	20664	2	9636	1	254	134	1	FALSE	0.777785	1	3.11226e-05
GO:0016715	20664	6	9636	1	95	42	2	FALSE	0.973585	1	1.15061e-09
GO:0016712	20664	12	9636	3	95	42	2	FALSE	0.962939	1	1.82954e-15
GO:0051403	20664	7	9636	4	197	110	2	FALSE	0.627887	1	4.87506e-13
GO:0016713	20664	3	9636	1	95	42	2	FALSE	0.830755	1	7.22465e-06
GO:0051402	20664	79	9636	44	838	437	1	FALSE	0.293315	1	4.6177e-113
GO:0016717	20664	5	9636	2	86	36	1	FALSE	0.701101	1	2.87139e-08
GO:0051443	20664	49	9636	28	60	36	2	FALSE	0.904626	1	2.918e-12
GO:0016755	20664	12	9636	2	139	69	1	FALSE	0.9976	1	1.50074e-17
GO:0016757	20664	190	9636	91	1256	653	1	FALSE	0.904082	1	5.3018e-231
GO:0051444	20664	46	9636	30	57	33	2	FALSE	0.025854	1	5.41978e-12
GO:0051445	20664	7	9636	2	312	174	2	FALSE	0.968946	1	1.87407e-14
GO:0016758	20664	131	9636	61	190	91	1	FALSE	0.759236	1	1.21366e-50
GO:0051450	20664	2	9636	1	829	431	1	FALSE	0.769809	1	2.9137e-06
GO:0051451	20664	2	9636	2	74	45	2	FALSE	0.366531	1	0.000370233
GO:0016763	20664	37	9636	16	190	91	1	FALSE	0.792035	1	2.85268e-40
GO:0016765	20664	34	9636	17	1256	653	1	FALSE	0.659295	1	1.99639e-67
GO:0051452	20664	10	9636	3	12	4	2	FALSE	0.909091	1	0.0151515
GO:0051453	20664	11	9636	4	12	4	1	FALSE	0.666667	1	0.0833333
GO:0051427	20664	63	9636	36	634	271	1	FALSE	0.0110538	1	1.41155e-88
GO:0016740	20664	1256	9636	653	3769	1873	1	FALSE	0.0251003	1	0
GO:0051431	20664	1	9636	1	1	1	1	TRUE	1	1	1
GO:0016741	20664	129	9636	74	1256	653	1	FALSE	0.11558	1	7.66434e-180
GO:0051430	20664	1	9636	1	1	1	1	TRUE	1	1	1
GO:0016742	20664	5	9636	2	5	2	1	TRUE	1	1	1
GO:0051429	20664	1	9636	1	7	4	1	FALSE	0.571429	1	0.142857
GO:0051428	20664	7	9636	4	63	36	1	FALSE	0.660724	1	1.80743e-09
GO:0016744	20664	3	9636	1	1256	653	1	FALSE	0.889628	1	3.03543e-09
GO:0051434	20664	2	9636	1	2	1	1	TRUE	1	1	1
GO:0016746	20664	139	9636	69	1256	653	1	FALSE	0.751252	1	4.66506e-189
GO:0016747	20664	133	9636	66	139	69	1	FALSE	0.666541	1	1.11363e-10
GO:0051439	20664	48	9636	28	501	263	3	FALSE	0.242515	1	3.25062e-68
GO:0051438	20664	57	9636	33	60	36	1	FALSE	1	1	2.92227e-05
GO:0051437	20664	46	9636	27	51	29	2	FALSE	0.367683	1	4.25702e-07
GO:0051436	20664	43	9636	28	51	30	2	FALSE	0.042868	1	1.57044e-09
GO:0001642	20664	2	9636	1	5	3	1	FALSE	0.9	1	0.1
GO:0001640	20664	5	9636	3	432	139	2	FALSE	0.191844	1	8.16302e-12
GO:0017065	20664	1	9636	1	4	3	1	FALSE	0.75	1	0.25
GO:0001641	20664	2	9636	1	5	3	1	FALSE	0.9	1	0.1
GO:0017071	20664	1	9636	1	115	41	1	FALSE	0.356522	1	0.00869565
GO:0017070	20664	3	9636	1	8	4	1	FALSE	0.928571	1	0.0178571
GO:0017069	20664	8	9636	4	494	255	1	FALSE	0.672858	1	1.2035e-17
GO:0017059	20664	2	9636	1	2	1	1	TRUE	1	1	1
GO:0017056	20664	4	9636	3	434	214	1	FALSE	0.301311	1	6.85919e-10
GO:0001637	20664	20	9636	6	90	32	1	FALSE	0.801846	1	1.96153e-20
GO:0001659	20664	16	9636	8	3173	1440	2	FALSE	0.44936	1	2.0585e-43
GO:0001658	20664	22	9636	13	64	38	2	FALSE	0.620081	1	1.24459e-17
GO:0017080	20664	6	9636	3	44	16	1	FALSE	0.375806	1	1.41662e-07
GO:0001657	20664	35	9636	22	2103	1031	2	FALSE	0.0690435	1	6.89303e-77
GO:0001656	20664	42	9636	24	86	50	1	FALSE	0.655983	1	1.54162e-25
GO:0001662	20664	12	9636	6	16	9	2	FALSE	0.930769	1	0.000549451
GO:0001661	20664	2	9636	2	65	24	2	FALSE	0.132692	1	0.000480769
GO:0017085	20664	5	9636	4	48	21	1	FALSE	0.106257	1	5.84008e-07
GO:0001660	20664	2	9636	2	25	9	2	FALSE	0.12	1	0.00333333
GO:0017075	20664	6	9636	6	21	16	1	FALSE	0.147575	1	1.84284e-05
GO:0001649	20664	59	9636	33	1348	664	2	FALSE	0.180008	1	1.12129e-104
GO:0001655	20664	94	9636	53	1807	880	1	FALSE	0.0770684	1	8.94209e-160
GO:0001654	20664	95	9636	55	166	93	1	FALSE	0.343027	1	9.75758e-49
GO:0017076	20664	1436	9636	734	1610	819	1	FALSE	0.314217	1	1.08249e-238
GO:0001653	20664	93	9636	32	1078	416	2	FALSE	0.83588	1	6.37837e-137
GO:0001652	20664	2	9636	1	14	8	1	FALSE	0.835165	1	0.010989
GO:0001608	20664	18	9636	6	416	132	1	FALSE	0.531726	1	6.67848e-32
GO:0001609	20664	4	9636	2	18	6	1	FALSE	0.406863	1	0.000326797
GO:0051983	20664	6	9636	4	5086	2563	2	FALSE	0.351063	1	4.17211e-20
GO:0001614	20664	24	9636	8	24	8	1	TRUE	1	1	1
GO:0017038	20664	105	9636	56	660	359	1	FALSE	0.635516	1	6.03808e-125
GO:0017025	20664	4	9636	3	6101	3108	1	FALSE	0.326709	1	1.73394e-14
GO:0051970	20664	21	9636	10	514	232	4	FALSE	0.493476	1	9.07739e-38
GO:0051971	20664	20	9636	9	546	233	4	FALSE	0.502115	1	6.24068e-37
GO:0001601	20664	4	9636	2	9	2	1	FALSE	0.166667	1	0.00793651
GO:0051968	20664	5	9636	3	38	14	3	FALSE	0.252001	1	1.99226e-06
GO:0001602	20664	3	9636	2	9	2	1	FALSE	0.0833333	1	0.0119048
GO:0051969	20664	105	9636	43	968	467	3	FALSE	0.954557	1	1.14802e-143
GO:0051974	20664	3	9636	3	86	57	2	FALSE	0.28591	1	9.77135e-06
GO:0001604	20664	1	9636	1	90	32	1	FALSE	0.355556	1	0.0111111
GO:0001605	20664	1	9636	1	90	32	1	FALSE	0.355556	1	0.0111111
GO:0051972	20664	4	9636	3	295	169	1	FALSE	0.428122	1	3.23438e-09
GO:0051973	20664	2	9636	1	189	104	2	FALSE	0.799054	1	5.62873e-05
GO:0017048	20664	19	9636	8	62	33	1	FALSE	0.92554	1	2.33531e-16
GO:0017049	20664	5	9636	1	19	8	1	FALSE	0.960268	1	8.59993e-05
GO:0017053	20664	29	9636	21	1706	882	2	FALSE	0.0182663	1	2.10418e-63
GO:0001631	20664	1	9636	1	3	1	1	FALSE	0.333333	1	0.333333
GO:0017040	20664	6	9636	5	43	19	1	FALSE	0.0502266	1	1.6403e-07
GO:0051987	20664	2	9636	1	38	24	4	FALSE	0.870555	1	0.00142248
GO:0001619	20664	12	9636	4	12	4	1	TRUE	1	1	1
GO:0001618	20664	3	9636	1	1023	382	1	FALSE	0.754424	1	5.62081e-09
GO:0051984	20664	2	9636	1	1403	727	3	FALSE	0.768023	1	1.01677e-06
GO:0017045	20664	1	9636	1	82	28	1	FALSE	0.341463	1	0.0121951
GO:0017046	20664	26	9636	10	176	77	2	FALSE	0.788078	1	1.16429e-31
GO:0051988	20664	3	9636	2	206	96	5	FALSE	0.448858	1	6.96466e-07
GO:0017134	20664	10	9636	7	91	50	1	FALSE	0.251755	1	1.55596e-13
GO:0001580	20664	4	9636	1	7	2	2	FALSE	0.857143	1	0.0285714
GO:0001578	20664	15	9636	8	117	64	1	FALSE	0.653875	1	3.16695e-19
GO:0017127	20664	6	9636	2	8	2	1	FALSE	0.535714	1	0.0357143
GO:0001574	20664	2	9636	1	11	5	2	FALSE	0.727273	1	0.0181818
GO:0017124	20664	76	9636	41	254	134	1	FALSE	0.456115	1	8.94656e-67
GO:0001573	20664	6	9636	2	38	21	2	FALSE	0.948446	1	3.62229e-07
GO:0001570	20664	31	9636	20	1379	675	2	FALSE	0.0574969	1	5.44585e-64
GO:0001568	20664	221	9636	110	224	112	1	FALSE	0.876682	1	5.4106e-07
GO:0001569	20664	15	9636	9	209	102	3	FALSE	0.263902	1	3.44921e-23
GO:0001599	20664	1	9636	1	1	1	1	TRUE	1	1	1
GO:0017150	20664	3	9636	1	43	19	1	FALSE	0.835994	1	8.10307e-05
GO:0017151	20664	2	9636	2	413	216	1	FALSE	0.272926	1	1.17539e-05
GO:0017148	20664	24	9636	12	774	430	5	FALSE	0.778471	1	4.16274e-46
GO:0001596	20664	1	9636	1	4	1	1	FALSE	0.25	1	0.25
GO:0001595	20664	4	9636	1	90	32	1	FALSE	0.833958	1	3.9136e-07
GO:0017146	20664	8	9636	2	12	4	1	FALSE	0.933333	1	0.0020202
GO:0017144	20664	9	9636	4	5756	2984	1	FALSE	0.781165	1	5.26494e-29
GO:0017145	20664	7	9636	4	242	127	1	FALSE	0.554785	1	1.13175e-13
GO:0001590	20664	1	9636	1	1	1	1	TRUE	1	1	1
GO:0017140	20664	1	9636	1	3769	1873	1	FALSE	0.496949	1	0.000265322
GO:0001588	20664	1	9636	1	3	1	1	FALSE	0.333333	1	0.333333
GO:0017137	20664	24	9636	15	234	137	2	FALSE	0.426247	1	2.89624e-33
GO:0001550	20664	2	9636	1	52	29	4	FALSE	0.809201	1	0.000754148
GO:0001544	20664	1	9636	1	52	29	2	FALSE	0.557692	1	0.0192308
GO:0017096	20664	2	9636	2	69	38	2	FALSE	0.299659	1	0.000426257
GO:0001547	20664	4	9636	3	113	59	3	FALSE	0.34333	1	1.5531e-07
GO:0001540	20664	12	9636	6	6101	3108	1	FALSE	0.638182	1	1.82065e-37
GO:0001541	20664	30	9636	17	60	33	2	FALSE	0.5	1	8.45562e-18
GO:0001542	20664	12	9636	7	61	33	3	FALSE	0.500122	1	5.74033e-13
GO:0001543	20664	3	9636	3	52	29	2	FALSE	0.165339	1	4.52489e-05
GO:0017089	20664	4	9636	1	47	14	1	FALSE	0.770583	1	5.60648e-06
GO:0001537	20664	4	9636	2	39	18	1	FALSE	0.636175	1	1.21579e-05
GO:0017091	20664	4	9636	1	494	255	1	FALSE	0.945923	1	4.07935e-10
GO:0001539	20664	12	9636	5	329	178	1	FALSE	0.880049	1	3.64873e-22
GO:0017119	20664	8	9636	5	1951	1011	2	FALSE	0.403538	1	1.94851e-22
GO:0001561	20664	3	9636	1	53	29	2	FALSE	0.9136	1	4.26876e-05
GO:0017112	20664	3	9636	2	65	39	1	FALSE	0.650298	1	2.28938e-05
GO:0001560	20664	2	9636	2	2771	1337	3	FALSE	0.232713	1	2.60564e-07
GO:0001562	20664	3	9636	2	192	79	1	FALSE	0.367897	1	8.61119e-07
GO:0017108	20664	2	9636	1	7	3	2	FALSE	0.714286	1	0.047619
GO:0017109	20664	2	9636	1	4566	2327	2	FALSE	0.759598	1	9.59518e-08
GO:0001556	20664	10	9636	6	65	32	2	FALSE	0.346282	1	5.58616e-12
GO:0017110	20664	6	9636	4	567	301	1	FALSE	0.402646	1	2.22516e-14
GO:0017111	20664	541	9636	287	567	301	1	FALSE	0.608836	1	1.84167e-45
GO:0001558	20664	144	9636	75	5066	2555	3	FALSE	0.375764	1	1.45758e-283
GO:0001553	20664	2	9636	1	60	33	2	FALSE	0.801695	1	0.000564972
GO:0001554	20664	4	9636	2	60	33	2	FALSE	0.766065	1	2.05071e-06
GO:0001763	20664	61	9636	34	1218	641	1	FALSE	0.357393	1	1.39512e-104
GO:0001762	20664	1	9636	1	16	6	1	FALSE	0.375	1	0.0625
GO:0001761	20664	1	9636	1	16	7	1	FALSE	0.4375	1	0.0625
GO:0001767	20664	2	9636	2	216	100	2	FALSE	0.213178	1	4.30663e-05
GO:0016934	20664	4	9636	2	55	19	2	FALSE	0.42952	1	2.93208e-06
GO:0001766	20664	3	9636	2	3	2	1	TRUE	1	1	1
GO:0016933	20664	4	9636	2	39	13	1	FALSE	0.407302	1	1.21579e-05
GO:0001764	20664	45	9636	25	639	328	2	FALSE	0.332888	1	3.30606e-70
GO:0001771	20664	1	9636	1	218	97	2	FALSE	0.444954	1	0.00458716
GO:0001768	20664	2	9636	2	143	67	2	FALSE	0.217768	1	9.84931e-05
GO:0016937	20664	1	9636	1	13	8	1	FALSE	0.615385	1	0.0769231
GO:0001775	20664	271	9636	122	9128	4544	1	FALSE	0.950983	1	0
GO:0016942	20664	3	9636	3	2234	1043	3	FALSE	0.10161	1	5.38871e-10
GO:0001773	20664	8	9636	2	46	21	1	FALSE	0.957168	1	3.8324e-09
GO:0016941	20664	3	9636	1	93	32	1	FALSE	0.722655	1	7.70618e-06
GO:0001772	20664	7	9636	5	1543	709	1	FALSE	0.16505	1	2.45351e-19
GO:0001778	20664	2	9636	1	161	65	2	FALSE	0.645963	1	7.76398e-05
GO:0001779	20664	3	9636	2	110	51	2	FALSE	0.445047	1	4.63349e-06
GO:0001776	20664	27	9636	10	770	341	2	FALSE	0.83357	1	2.00454e-50
GO:0016944	20664	6	9636	3	16	10	1	FALSE	0.908092	1	0.000124875
GO:0001782	20664	8	9636	2	21	9	1	FALSE	0.962539	1	4.91425e-06
GO:0001783	20664	7	9636	5	14	9	1	FALSE	0.5	1	0.000291375
GO:0001780	20664	3	9636	1	7	3	1	FALSE	0.885714	1	0.0285714
GO:0001781	20664	3	9636	1	8	4	2	FALSE	0.928571	1	0.0178571
GO:0001786	20664	6	9636	4	131	66	1	FALSE	0.347356	1	1.60009e-10
GO:0001784	20664	7	9636	2	11	3	1	FALSE	0.721212	1	0.0030303
GO:0016959	20664	2	9636	2	4	4	1	FALSE	1	1	0.166667
GO:0001729	20664	2	9636	1	19	8	1	FALSE	0.678363	1	0.00584795
GO:0016896	20664	11	9636	6	16	8	2	FALSE	0.5	1	0.000228938
GO:0016898	20664	1	9636	1	90	39	1	FALSE	0.433333	1	0.0111111
GO:0052097	20664	1	9636	1	230	131	2	FALSE	0.569565	1	0.00434783
GO:0001730	20664	1	9636	1	86	48	1	FALSE	0.55814	1	0.0116279
GO:0016903	20664	28	9636	10	481	220	1	FALSE	0.902887	1	5.39599e-46
GO:0052106	20664	1	9636	1	26	14	2	FALSE	0.538462	1	0.0384615
GO:0001736	20664	5	9636	1	10	5	2	FALSE	0.996032	1	0.00396825
GO:0001739	20664	13	9636	8	20	12	2	FALSE	0.608359	1	1.28999e-05
GO:0001738	20664	8	9636	3	102	57	1	FALSE	0.927943	1	4.56007e-12
GO:0001741	20664	6	9636	3	13	8	1	FALSE	0.913753	1	0.000582751
GO:0001740	20664	4	9636	3	13	8	2	FALSE	0.48951	1	0.0013986
GO:0016909	20664	6	9636	5	11	8	1	FALSE	0.424242	1	0.0021645
GO:0001743	20664	1	9636	1	400	212	2	FALSE	0.53	1	0.0025
GO:0016917	20664	16	9636	5	732	270	1	FALSE	0.764695	1	3.632e-33
GO:0001750	20664	12	9636	5	22	11	1	FALSE	0.90081	1	1.54644e-06
GO:0016918	20664	8	9636	6	104	56	2	FALSE	0.190922	1	3.88236e-12
GO:0001754	20664	13	9636	4	62	33	2	FALSE	0.984433	1	1.20362e-13
GO:0016922	20664	3	9636	2	634	271	1	FALSE	0.391762	1	2.3656e-08
GO:0001755	20664	16	9636	10	320	174	2	FALSE	0.342982	1	2.53382e-27
GO:0052126	20664	8	9636	4	26	14	2	FALSE	0.754233	1	6.40092e-07
GO:0001756	20664	26	9636	9	283	160	3	FALSE	0.994925	1	2.36381e-37
GO:0016925	20664	5	9636	4	1060	561	2	FALSE	0.225608	1	9.05221e-14
GO:0001757	20664	3	9636	1	30	11	2	FALSE	0.76133	1	0.000246305
GO:0001758	20664	3	9636	2	20	6	1	FALSE	0.201754	1	0.000877193
GO:0016926	20664	2	9636	1	1059	560	1	FALSE	0.778207	1	1.78504e-06
GO:0001759	20664	11	9636	6	16	7	2	FALSE	0.230769	1	0.000228938
GO:0016998	20664	10	9636	5	963	485	2	FALSE	0.632638	1	5.54449e-24
GO:0001702	20664	16	9636	10	59	36	1	FALSE	0.566458	1	9.11471e-15
GO:0016999	20664	1	9636	1	9	4	1	FALSE	0.444444	1	0.111111
GO:0001701	20664	123	9636	79	231	132	1	FALSE	0.0142416	1	8.97735e-69
GO:0016997	20664	3	9636	1	68	31	1	FALSE	0.84496	1	1.99537e-05
GO:0052192	20664	8	9636	4	607	323	3	FALSE	0.705678	1	2.29154e-18
GO:0016992	20664	1	9636	1	5	3	3	FALSE	0.6	1	0.2
GO:0001711	20664	1	9636	1	103	52	1	FALSE	0.504854	1	0.00970874
GO:0001710	20664	6	9636	4	103	52	2	FALSE	0.348346	1	6.99379e-10
GO:0017004	20664	1	9636	1	143	75	1	FALSE	0.524476	1	0.00699301
GO:0001709	20664	23	9636	14	9128	4544	2	FALSE	0.196211	1	2.16722e-69
GO:0017005	20664	1	9636	1	2	2	1	FALSE	1	1	0.5
GO:0001708	20664	25	9636	12	9128	4544	2	FALSE	0.646991	1	1.5687e-74
GO:0017002	20664	3	9636	2	13	7	1	FALSE	0.562937	1	0.0034965
GO:0001707	20664	30	9636	21	36	24	2	FALSE	0.308982	1	5.13402e-07
GO:0052200	20664	4	9636	1	4	1	1	TRUE	1	1	1
GO:0001706	20664	4	9636	2	44	27	2	FALSE	0.84722	1	7.36643e-06
GO:0001705	20664	2	9636	1	148	85	2	FALSE	0.820463	1	9.19287e-05
GO:0017000	20664	1	9636	1	3064	1641	2	FALSE	0.535574	1	0.000326371
GO:0001704	20664	34	9636	22	263	139	2	FALSE	0.0962444	1	1.44578e-43
GO:0017015	20664	68	9636	40	694	373	2	FALSE	0.225236	1	4.5306e-96
GO:0001726	20664	54	9636	37	521	249	2	FALSE	0.000982125	1	7.76242e-75
GO:0001727	20664	19	9636	8	600	318	1	FALSE	0.885019	1	2.66248e-36
GO:0017022	20664	20	9636	9	398	211	1	FALSE	0.833145	1	3.9743e-34
GO:0001725	20664	17	9636	10	18	11	1	FALSE	1	1	0.0555556
GO:0017017	20664	10	9636	7	37	22	2	FALSE	0.342438	1	2.87084e-09
GO:0017016	20664	62	9636	33	71	40	1	FALSE	0.964317	1	1.34275e-11
GO:0001669	20664	30	9636	9	143	70	1	FALSE	0.994949	1	1.53548e-31
GO:0001671	20664	5	9636	3	244	140	1	FALSE	0.637427	1	1.44591e-10
GO:0001664	20664	65	9636	27	634	271	1	FALSE	0.631159	1	1.80418e-90
GO:0001667	20664	6	9636	5	314	171	1	FALSE	0.154507	1	7.88176e-13
GO:0001666	20664	106	9636	65	1248	608	1	FALSE	0.00442134	1	7.14698e-157
GO:0016972	20664	2	9636	1	4	2	1	FALSE	0.833333	1	0.166667
GO:0016973	20664	4	9636	2	23	12	1	FALSE	0.73913	1	0.000112931
GO:0001676	20664	8	9636	3	183	87	1	FALSE	0.826385	1	3.74359e-14
GO:0052173	20664	4	9636	1	230	131	2	FALSE	0.966858	1	8.80415e-09
GO:0001678	20664	3	9636	2	320	133	2	FALSE	0.374252	1	1.84835e-07
GO:0001673	20664	13	9636	7	16	8	1	FALSE	0.5	1	0.00178571
GO:0001672	20664	4	9636	2	97	55	2	FALSE	0.785465	1	2.88614e-07
GO:0016971	20664	1	9636	1	2	1	1	FALSE	0.5	1	0.5
GO:0001674	20664	3	9636	1	16	8	1	FALSE	0.9	1	0.00178571
GO:0001681	20664	1	9636	1	1	1	1	TRUE	1	1	1
GO:0016979	20664	1	9636	1	176	102	1	FALSE	0.579545	1	0.00568182
GO:0016986	20664	8	9636	5	1103	629	1	FALSE	0.524457	1	1.88784e-20
GO:0001913	20664	8	9636	4	277	143	3	FALSE	0.674026	1	1.2882e-15
GO:0001912	20664	13	9636	4	39	15	4	FALSE	0.852566	1	1.23116e-10
GO:0051768	20664	2	9636	2	2554	1407	1	FALSE	0.303395	1	3.06731e-07
GO:0001914	20664	5	9636	2	25	9	3	FALSE	0.609486	1	1.88218e-05
GO:0051775	20664	6	9636	1	882	439	1	FALSE	0.984215	1	1.55569e-15
GO:0001917	20664	5	9636	1	10489	5238	1	FALSE	0.968586	1	9.46074e-19
GO:0051774	20664	2	9636	2	406	241	3	FALSE	0.351761	1	1.21632e-05
GO:0001916	20664	4	9636	2	20	8	4	FALSE	0.534572	1	0.000206398
GO:0051773	20664	1	9636	1	476	262	3	FALSE	0.55042	1	0.00210084
GO:0001919	20664	6	9636	3	901	488	3	FALSE	0.731372	1	1.36845e-15
GO:0051772	20664	2	9636	2	2057	1142	2	FALSE	0.308102	1	4.72904e-07
GO:0001906	20664	31	9636	7	10277	5036	1	FALSE	0.999366	1	3.68837e-91
GO:0001909	20664	24	9636	7	154	59	2	FALSE	0.89249	1	1.29859e-28
GO:0051766	20664	3	9636	2	560	307	2	FALSE	0.572226	1	3.43492e-08
GO:0051765	20664	1	9636	1	560	307	2	FALSE	0.548214	1	0.00178571
GO:0001910	20664	17	9636	4	71	24	3	FALSE	0.909466	1	9.65435e-17
GO:0051754	20664	1	9636	1	459	241	2	FALSE	0.525054	1	0.00217865
GO:0001888	20664	2	9636	2	31	19	1	FALSE	0.367742	1	0.00215054
GO:0001889	20664	40	9636	24	1314	665	2	FALSE	0.147761	1	2.68073e-77
GO:0051747	20664	3	9636	1	1658	818	2	FALSE	0.870187	1	1.31882e-09
GO:0001890	20664	38	9636	24	1314	665	2	FALSE	0.0794285	1	2.7957e-74
GO:0001891	20664	2	9636	1	1543	709	1	FALSE	0.708015	1	8.40581e-07
GO:0001892	20664	17	9636	13	138	87	2	FALSE	0.169988	1	4.16179e-22
GO:0001893	20664	2	9636	1	38	24	1	FALSE	0.870555	1	0.00142248
GO:0051748	20664	1	9636	1	86	48	1	FALSE	0.55814	1	0.0116279
GO:0001894	20664	54	9636	22	123	66	2	FALSE	0.996863	1	3.25223e-36
GO:0001895	20664	3	9636	1	54	22	1	FALSE	0.800032	1	4.03161e-05
GO:0001883	20664	2	9636	1	11	5	1	FALSE	0.727273	1	0.0181818
GO:0001882	20664	11	9636	5	9189	4598	1	FALSE	0.726568	1	1.01814e-36
GO:0001881	20664	8	9636	5	2684	1297	2	FALSE	0.327018	1	1.51285e-23
GO:0051739	20664	5	9636	2	744	314	1	FALSE	0.700813	1	5.33538e-13
GO:0001880	20664	3	9636	2	57	26	2	FALSE	0.433185	1	3.41763e-05
GO:0001886	20664	2	9636	1	235	136	2	FALSE	0.823568	1	3.63702e-05
GO:0001885	20664	5	9636	3	681	346	2	FALSE	0.515185	1	8.31452e-13
GO:0001875	20664	3	9636	2	17	6	2	FALSE	0.272059	1	0.00147059
GO:0051731	20664	2	9636	2	586	315	2	FALSE	0.288527	1	5.83414e-06
GO:0051733	20664	2	9636	2	2	2	1	TRUE	1	1	1
GO:0051734	20664	2	9636	2	2	2	1	TRUE	1	1	1
GO:0001866	20664	2	9636	1	13	5	1	FALSE	0.641026	1	0.0128205
GO:0051721	20664	8	9636	4	35	23	1	FALSE	0.929677	1	4.24884e-08
GO:0001865	20664	2	9636	1	28	12	1	FALSE	0.68254	1	0.0026455
GO:0001871	20664	130	9636	55	9189	4598	1	FALSE	0.969019	1	9.63809e-296
GO:0051725	20664	2	9636	1	1059	560	1	FALSE	0.778207	1	1.78504e-06
GO:0051726	20664	251	9636	140	5283	2670	2	FALSE	0.0508135	1	0
GO:0051716	20664	458	9636	252	9351	4611	2	FALSE	0.00694309	1	0
GO:0051717	20664	1	9636	1	16	13	1	FALSE	0.8125	1	0.0625
GO:0051834	20664	2	9636	1	2	1	1	TRUE	1	1	1
GO:0001848	20664	6	9636	2	6101	3108	1	FALSE	0.899325	1	1.39957e-20
GO:0051832	20664	2	9636	1	4	1	1	FALSE	0.5	1	0.166667
GO:0001845	20664	2	9636	2	43	23	1	FALSE	0.280177	1	0.00110742
GO:0051828	20664	8	9636	4	8	4	1	TRUE	1	1	1
GO:0001846	20664	7	9636	1	6101	3108	1	FALSE	0.993186	1	1.60738e-23
GO:0001841	20664	28	9636	11	53	22	2	FALSE	0.73456	1	1.10627e-15
GO:0001840	20664	7	9636	4	43	22	1	FALSE	0.527447	1	3.10327e-08
GO:0051825	20664	3	9636	2	821	404	3	FALSE	0.488111	1	1.0882e-08
GO:0001843	20664	21	9636	6	256	116	3	FALSE	0.969146	1	3.17301e-31
GO:0001842	20664	2	9636	1	43	22	3	FALSE	0.767442	1	0.00110742
GO:0001836	20664	19	9636	10	26	14	1	FALSE	0.73913	1	1.52022e-06
GO:0001837	20664	23	9636	14	248	141	2	FALSE	0.429194	1	6.26899e-33
GO:0001838	20664	30	9636	13	95	51	2	FALSE	0.944773	1	2.11783e-25
GO:0051821	20664	1	9636	1	230	131	2	FALSE	0.569565	1	0.00434783
GO:0001839	20664	5	9636	3	43	22	2	FALSE	0.522907	1	1.03886e-06
GO:0001832	20664	6	9636	3	90	44	2	FALSE	0.640142	1	1.60613e-09
GO:0001833	20664	4	9636	1	830	432	2	FALSE	0.947544	1	5.09381e-11
GO:0051817	20664	6	9636	1	230	131	2	FALSE	0.99418	1	5.19419e-12
GO:0001829	20664	12	9636	5	1313	649	2	FALSE	0.796019	1	1.91891e-29
GO:0001824	20664	29	9636	14	2116	1039	2	FALSE	0.608285	1	3.89305e-66
GO:0001825	20664	14	9636	5	257	135	2	FALSE	0.94256	1	2.27975e-23
GO:0001823	20664	6	9636	3	86	50	1	FALSE	0.802286	1	2.12696e-09
GO:0001822	20664	86	9636	50	1315	665	2	FALSE	0.0898142	1	2.45947e-137
GO:0001821	20664	2	9636	1	2	1	1	TRUE	1	1	1
GO:0001820	20664	3	9636	1	277	126	3	FALSE	0.839479	1	2.85384e-07
GO:0051806	20664	8	9636	4	8	4	1	TRUE	1	1	1
GO:0001819	20664	64	9636	25	247	106	3	FALSE	0.807603	1	7.33828e-61
GO:0051800	20664	1	9636	1	8	8	2	FALSE	1	1	0.125
GO:0001818	20664	27	9636	11	237	101	3	FALSE	0.658533	1	3.86708e-36
GO:0001817	20664	127	9636	51	705	335	2	FALSE	0.973675	1	1.02847e-143
GO:0001816	20664	146	9636	60	2992	1360	1	FALSE	0.879158	1	1.3855e-252
GO:0051797	20664	5	9636	3	35	20	3	FALSE	0.640353	1	3.08041e-06
GO:0051798	20664	4	9636	3	197	87	4	FALSE	0.228144	1	1.64306e-08
GO:0051795	20664	1	9636	1	2	2	3	FALSE	1	1	0.5
GO:0051794	20664	1	9636	1	2	2	2	FALSE	1	1	0.5
GO:0051788	20664	2	9636	2	1312	637	3	FALSE	0.235537	1	1.16277e-06
GO:0051789	20664	72	9636	40	882	439	1	FALSE	0.183833	1	1.01691e-107
GO:0051790	20664	1	9636	1	79	34	2	FALSE	0.43038	1	0.0126582
GO:0051786	20664	1	9636	1	43	19	1	FALSE	0.44186	1	0.0232558
GO:0051787	20664	1	9636	1	6101	3108	1	FALSE	0.509425	1	0.000163908
GO:0051781	20664	26	9636	9	1525	799	3	FALSE	0.979279	1	8.58377e-57
GO:0051890	20664	3	9636	3	754	360	3	FALSE	0.108367	1	1.40529e-08
GO:0051891	20664	3	9636	3	171	106	3	FALSE	0.235612	1	1.22129e-06
GO:0002034	20664	3	9636	2	69	29	3	FALSE	0.3797	1	1.90862e-05
GO:0002035	20664	3	9636	1	13	4	2	FALSE	0.706294	1	0.0034965
GO:0051894	20664	1	9636	1	24	13	3	FALSE	0.541667	1	0.0416667
GO:0002036	20664	2	9636	1	16	7	2	FALSE	0.7	1	0.00833333
GO:0051895	20664	4	9636	2	21	13	3	FALSE	0.866667	1	0.000167084
GO:0002039	20664	13	9636	7	6101	3108	1	FALSE	0.527647	1	3.88708e-40
GO:0051893	20664	6	9636	4	31	17	2	FALSE	0.428624	1	1.35818e-06
GO:0051898	20664	5	9636	3	46	29	3	FALSE	0.743726	1	7.29526e-07
GO:0002040	20664	6	9636	3	153	72	1	FALSE	0.601949	1	6.19842e-11
GO:0051899	20664	35	9636	11	114	39	1	FALSE	0.733897	1	3.63436e-30
GO:0002042	20664	3	9636	2	24	12	2	FALSE	0.5	1	0.000494071
GO:0051896	20664	14	9636	6	195	96	2	FALSE	0.779341	1	1.22304e-21
GO:0051897	20664	9	9636	3	162	78	3	FALSE	0.897156	1	5.92068e-15
GO:0051900	20664	6	9636	2	5053	2549	3	FALSE	0.894881	1	4.33837e-20
GO:0051901	20664	2	9636	1	1351	703	4	FALSE	0.770126	1	1.09658e-06
GO:0051875	20664	13	9636	6	37	16	2	FALSE	0.531631	1	2.80704e-10
GO:0002016	20664	7	9636	2	10	4	1	FALSE	0.966667	1	0.00833333
GO:0002019	20664	2	9636	1	7	2	1	FALSE	0.52381	1	0.047619
GO:0002018	20664	2	9636	2	27	7	2	FALSE	0.0598291	1	0.002849
GO:0017187	20664	1	9636	1	2	2	2	FALSE	1	1	0.5
GO:0051879	20664	8	9636	6	54	35	1	FALSE	0.412183	1	9.61108e-10
GO:0002021	20664	10	9636	3	4064	1851	3	FALSE	0.906641	1	2.98565e-30
GO:0002020	20664	19	9636	10	413	216	1	FALSE	0.582342	1	3.6695e-33
GO:0002025	20664	2	9636	1	34	14	3	FALSE	0.661319	1	0.00178253
GO:0051882	20664	7	9636	2	42	15	2	FALSE	0.802501	1	3.70668e-08
GO:0002024	20664	3	9636	1	17	5	2	FALSE	0.676471	1	0.00147059
GO:0051881	20664	14	9636	6	114	39	1	FALSE	0.327914	1	3.19867e-18
GO:0002027	20664	19	9636	6	1186	539	2	FALSE	0.929395	1	5.50087e-42
GO:0002026	20664	14	9636	9	1186	539	2	FALSE	0.124404	1	8.64316e-33
GO:0002029	20664	8	9636	3	15	5	2	FALSE	0.573427	1	0.0001554
GO:0002028	20664	11	9636	6	170	69	2	FALSE	0.253096	1	1.62073e-17
GO:0002031	20664	5	9636	2	15	6	2	FALSE	0.706294	1	0.000333
GO:0002002	20664	5	9636	2	169	74	3	FALSE	0.728782	1	9.2401e-10
GO:0017171	20664	112	9636	38	1656	816	1	FALSE	0.999761	1	2.6838e-177
GO:0051856	20664	3	9636	2	5	4	2	FALSE	1	1	0.1
GO:0002003	20664	2	9636	1	28	11	3	FALSE	0.640212	1	0.0026455
GO:0017169	20664	6	9636	2	13	4	1	FALSE	0.657343	1	0.000582751
GO:0051861	20664	7	9636	2	314	159	1	FALSE	0.943603	1	1.79131e-14
GO:0051864	20664	1	9636	1	20	13	2	FALSE	0.65	1	0.05
GO:0051865	20664	8	9636	5	112	65	1	FALSE	0.548889	1	2.10309e-12
GO:0002011	20664	5	9636	4	102	57	1	FALSE	0.263683	1	1.2006e-08
GO:0017176	20664	4	9636	3	31	19	1	FALSE	0.492738	1	3.17813e-05
GO:0002009	20664	102	9636	57	1218	641	1	FALSE	0.279953	1	1.37031e-151
GO:0001987	20664	1	9636	1	35	17	2	FALSE	0.485714	1	0.0285714
GO:0017154	20664	7	9636	7	732	270	1	FALSE	0.000883919	1	4.60627e-17
GO:0017153	20664	4	9636	2	39	17	3	FALSE	0.592771	1	1.21579e-05
GO:0001991	20664	8	9636	3	10	4	1	FALSE	0.866667	1	0.0222222
GO:0017158	20664	7	9636	1	41	20	2	FALSE	0.994828	1	4.44801e-08
GO:0001990	20664	17	9636	5	23	9	2	FALSE	0.981693	1	9.90619e-06
GO:0017156	20664	22	9636	10	101	56	1	FALSE	0.904413	1	1.06679e-22
GO:0017157	20664	28	9636	12	276	128	3	FALSE	0.722504	1	5.67914e-39
GO:0017162	20664	3	9636	2	946	464	2	FALSE	0.485716	1	7.10978e-09
GO:0017163	20664	1	9636	1	233	147	1	FALSE	0.630901	1	0.00429185
GO:0051851	20664	1	9636	1	10	4	2	FALSE	0.4	1	0.1
GO:0017160	20664	3	9636	2	62	33	1	FALSE	0.549127	1	2.6441e-05
GO:0001993	20664	5	9636	3	23	9	1	FALSE	0.283337	1	2.97186e-05
GO:0001999	20664	2	9636	1	28	9	2	FALSE	0.547619	1	0.0026455
GO:0017166	20664	6	9636	3	398	211	1	FALSE	0.712392	1	1.88139e-13
GO:0001998	20664	1	9636	1	39	19	3	FALSE	0.487179	1	0.025641
GO:0001997	20664	2	9636	2	9	5	3	FALSE	0.277778	1	0.0277778
GO:0001996	20664	3	9636	3	14	5	3	FALSE	0.0274725	1	0.00274725
GO:0001972	20664	5	9636	3	15	8	1	FALSE	0.573427	1	0.000333
GO:0051956	20664	3	9636	1	63	27	4	FALSE	0.820201	1	2.51819e-05
GO:0001974	20664	17	9636	8	277	135	2	FALSE	0.651749	1	1.76402e-27
GO:0051957	20664	2	9636	1	69	30	4	FALSE	0.684143	1	0.000426257
GO:0001975	20664	12	9636	4	26	7	1	FALSE	0.404348	1	1.03544e-07
GO:0001968	20664	5	9636	2	6101	3108	1	FALSE	0.824161	1	1.42196e-17
GO:0051954	20664	9	9636	3	252	104	3	FALSE	0.795972	1	1.02308e-16
GO:0051955	20664	6	9636	3	79	32	3	FALSE	0.466502	1	3.59761e-09
GO:0051952	20664	24	9636	7	412	176	2	FALSE	0.94727	1	2.14685e-39
GO:0051953	20664	5	9636	1	195	85	3	FALSE	0.945147	1	4.48181e-10
GO:0051966	20664	16	9636	6	104	45	2	FALSE	0.780982	1	3.76814e-19
GO:0051967	20664	6	9636	3	37	16	3	FALSE	0.527677	1	4.30147e-07
GO:0001982	20664	1	9636	1	7	4	2	FALSE	0.571429	1	0.142857
GO:0051964	20664	3	9636	1	152	76	4	FALSE	0.877483	1	1.74277e-06
GO:0051965	20664	5	9636	2	148	78	4	FALSE	0.848702	1	1.80933e-09
GO:0001976	20664	9	9636	3	754	285	2	FALSE	0.725963	1	4.8332e-21
GO:0051962	20664	5	9636	2	1229	606	3	FALSE	0.804244	1	4.31479e-14
GO:0051963	20664	12	9636	5	163	81	3	FALSE	0.809398	1	2.06169e-18
GO:0001977	20664	3	9636	1	125	40	2	FALSE	0.689158	1	3.14713e-06
GO:0001978	20664	2	9636	1	9	3	2	FALSE	0.583333	1	0.0277778
GO:0051960	20664	142	9636	73	1876	904	3	FALSE	0.238273	1	1.02253e-217
GO:0051961	20664	3	9636	1	1144	557	3	FALSE	0.865242	1	4.01803e-09
GO:0001957	20664	4	9636	3	135	71	1	FALSE	0.349854	1	7.55696e-08
GO:0001956	20664	2	9636	1	1387	717	5	FALSE	0.766836	1	1.04038e-06
GO:0001959	20664	10	9636	6	672	363	2	FALSE	0.478636	1	2.06676e-22
GO:0001958	20664	11	9636	7	138	73	2	FALSE	0.336574	1	1.73836e-16
GO:0051940	20664	5	9636	1	26	8	3	FALSE	0.869748	1	1.52022e-05
GO:0051939	20664	1	9636	1	19	8	3	FALSE	0.421053	1	0.0526316
GO:0001953	20664	7	9636	5	86	46	3	FALSE	0.278677	1	1.86109e-10
GO:0001952	20664	20	9636	11	97	51	2	FALSE	0.50413	1	3.67196e-21
GO:0051938	20664	6	9636	3	13	6	2	FALSE	0.61655	1	0.000582751
GO:0001955	20664	3	9636	1	284	141	2	FALSE	0.873675	1	2.64726e-07
GO:0051937	20664	22	9636	7	26	7	1	FALSE	0.259264	1	6.68896e-05
GO:0001954	20664	7	9636	4	96	50	3	FALSE	0.546994	1	8.38983e-11
GO:0001965	20664	4	9636	2	6101	3108	1	FALSE	0.701566	1	1.73394e-14
GO:0001964	20664	13	9636	4	696	313	2	FALSE	0.908816	1	7.75042e-28
GO:0001967	20664	7	9636	4	72	27	2	FALSE	0.232953	1	6.78836e-10
GO:0001960	20664	5	9636	4	232	126	3	FALSE	0.243364	1	1.86459e-10
GO:0001963	20664	13	9636	3	50	21	1	FALSE	0.976264	1	2.81801e-12
GO:0001942	20664	32	9636	18	109	60	2	FALSE	0.520495	1	2.64584e-28
GO:0051924	20664	51	9636	19	163	70	2	FALSE	0.877445	1	1.52798e-43
GO:0051925	20664	8	9636	2	60	22	2	FALSE	0.872373	1	3.90836e-10
GO:0051926	20664	13	9636	5	151	65	3	FALSE	0.736509	1	4.99318e-19
GO:0001940	20664	2	9636	1	10	7	1	FALSE	0.933333	1	0.0222222
GO:0051927	20664	5	9636	2	19	6	3	FALSE	0.520382	1	8.59993e-05
GO:0051920	20664	6	9636	2	23	7	1	FALSE	0.61778	1	9.90619e-06
GO:0001938	20664	13	9636	8	332	165	3	FALSE	0.279026	1	1.32685e-23
GO:0001939	20664	3	9636	2	10	7	1	FALSE	0.816667	1	0.00833333
GO:0001936	20664	24	9636	14	596	303	2	FALSE	0.294894	1	2.45815e-43
GO:0051923	20664	5	9636	1	79	33	1	FALSE	0.939179	1	4.43705e-08
GO:0001937	20664	12	9636	7	284	151	3	FALSE	0.474339	1	2.20209e-21
GO:0001950	20664	5	9636	2	787	380	2	FALSE	0.791116	1	4.02565e-13
GO:0051932	20664	13	9636	9	50	21	1	FALSE	0.0237329	1	2.81801e-12
GO:0051933	20664	2	9636	1	17	7	2	FALSE	0.669118	1	0.00735294
GO:0051934	20664	7	9636	2	28	10	2	FALSE	0.816337	1	8.44566e-07
GO:0001948	20664	22	9636	13	6101	3108	1	FALSE	0.291246	1	6.14337e-63
GO:0051935	20664	2	9636	1	6	3	2	FALSE	0.8	1	0.0666667
GO:0051928	20664	24	9636	12	151	66	3	FALSE	0.323683	1	2.16663e-28
GO:0001947	20664	19	9636	7	57	31	1	FALSE	0.98498	1	1.5699e-15
GO:0001944	20664	224	9636	112	1314	665	1	FALSE	0.6078	1	8.91098e-260
GO:0051930	20664	7	9636	1	28	7	2	FALSE	0.901794	1	8.44566e-07
GO:0051931	20664	7	9636	1	478	173	2	FALSE	0.958009	1	9.23852e-16
GO:0001945	20664	4	9636	2	224	112	1	FALSE	0.689193	1	9.79294e-09
GO:0051905	20664	10	9636	5	29	13	2	FALSE	0.492854	1	4.99251e-08
GO:0051904	20664	9	9636	4	2211	1059	2	FALSE	0.703401	1	2.92109e-25
GO:0001921	20664	3	9636	2	162	87	3	FALSE	0.5558	1	1.43777e-06
GO:0051917	20664	5	9636	3	5235	2631	2	FALSE	0.504837	1	3.05793e-17
GO:0001935	20664	30	9636	16	829	431	1	FALSE	0.515304	1	1.25217e-55
GO:0001934	20664	75	9636	34	628	341	4	FALSE	0.962631	1	3.5272e-99
GO:0001933	20664	23	9636	13	624	336	4	FALSE	0.482512	1	2.00211e-42
GO:0051918	20664	4	9636	3	1340	711	3	FALSE	0.359498	1	7.47719e-12
GO:0001932	20664	112	9636	58	659	353	3	FALSE	0.698341	1	8.50319e-130
GO:0001931	20664	4	9636	2	513	243	2	FALSE	0.647675	1	3.50617e-10
GO:0051913	20664	1	9636	1	908	455	2	FALSE	0.501101	1	0.00110132
GO:0051915	20664	1	9636	1	1	1	1	TRUE	1	1	1
GO:0051914	20664	1	9636	1	2	1	2	FALSE	0.5	1	0.5
GO:0002200	20664	32	9636	14	763	339	2	FALSE	0.600383	1	2.92196e-57
GO:0050650	20664	10	9636	5	44	22	3	FALSE	0.639744	1	4.03022e-10
GO:0050651	20664	2	9636	2	10	5	2	FALSE	0.222222	1	0.0222222
GO:0002204	20664	20	9636	7	25	9	2	FALSE	0.76996	1	1.88218e-05
GO:0050654	20664	15	9636	7	86	37	2	FALSE	0.48582	1	4.59052e-17
GO:0050655	20664	2	9636	2	15	7	1	FALSE	0.2	1	0.00952381
GO:0050652	20664	1	9636	1	29	17	2	FALSE	0.586207	1	0.0344828
GO:0050653	20664	1	9636	1	37	20	2	FALSE	0.540541	1	0.027027
GO:0033043	20664	136	9636	80	1416	752	2	FALSE	0.0940508	1	8.4857e-194
GO:0019538	20664	2345	9636	1201	5577	2903	2	FALSE	0.862983	1	0
GO:0033044	20664	25	9636	15	439	243	2	FALSE	0.39468	1	2.70083e-41
GO:0033034	20664	2	9636	2	347	181	3	FALSE	0.27136	1	1.66581e-05
GO:0019530	20664	3	9636	2	85	39	1	FALSE	0.437633	1	1.01245e-05
GO:0033032	20664	6	9636	4	647	339	2	FALSE	0.389096	1	1.00463e-14
GO:0019531	20664	2	9636	1	8	4	1	FALSE	0.785714	1	0.0357143
GO:0033033	20664	3	9636	2	294	158	3	FALSE	0.556209	1	2.38536e-07
GO:0033038	20664	2	9636	1	8	1	1	FALSE	0.25	1	0.0357143
GO:0019532	20664	2	9636	1	8	3	1	FALSE	0.642857	1	0.0357143
GO:0033036	20664	813	9636	435	2637	1287	1	FALSE	0.000731727	1	0
GO:0019534	20664	1	9636	1	879	375	1	FALSE	0.426621	1	0.00113766
GO:0033037	20664	1	9636	1	813	435	1	FALSE	0.535055	1	0.00123001
GO:0033026	20664	1	9636	1	4	2	3	FALSE	0.5	1	0.25
GO:0033024	20664	2	9636	1	8	4	2	FALSE	0.785714	1	0.0357143
GO:0033025	20664	2	9636	1	327	147	4	FALSE	0.697754	1	1.87614e-05
GO:0033031	20664	1	9636	1	4	2	3	FALSE	0.5	1	0.25
GO:0033028	20664	8	9636	4	838	437	1	FALSE	0.683426	1	1.71444e-19
GO:0033029	20664	1	9636	1	327	147	4	FALSE	0.449541	1	0.0030581
GO:0033081	20664	8	9636	3	49	24	2	FALSE	0.863634	1	2.2174e-09
GO:0050680	20664	20	9636	9	304	158	3	FALSE	0.80977	1	1.01411e-31
GO:0033080	20664	1	9636	1	27	14	2	FALSE	0.518519	1	0.037037
GO:0050681	20664	20	9636	13	27	16	1	FALSE	0.279227	1	1.12609e-06
GO:0033083	20664	2	9636	2	43	16	2	FALSE	0.13289	1	0.00110742
GO:0050682	20664	2	9636	2	254	134	1	FALSE	0.277333	1	3.11226e-05
GO:0050684	20664	13	9636	8	2240	1250	3	FALSE	0.44999	1	1.80388e-34
GO:0033084	20664	1	9636	1	9	4	3	FALSE	0.444444	1	0.111111
GO:0033087	20664	1	9636	1	18	7	3	FALSE	0.388889	1	0.0555556
GO:0050686	20664	1	9636	1	488	288	3	FALSE	0.590164	1	0.00204918
GO:0002237	20664	58	9636	32	1008	487	3	FALSE	0.173246	1	7.88123e-96
GO:0050672	20664	22	9636	8	98	41	4	FALSE	0.797621	1	2.24814e-22
GO:0050673	20664	60	9636	28	829	431	1	FALSE	0.839188	1	5.71719e-93
GO:0050674	20664	1	9636	1	60	28	1	FALSE	0.466667	1	0.0166667
GO:0002224	20664	12	9636	6	14	7	1	FALSE	0.769231	1	0.010989
GO:0050675	20664	1	9636	1	53	25	2	FALSE	0.471698	1	0.0188679
GO:0033077	20664	26	9636	13	72	36	1	FALSE	0.596757	1	3.62404e-20
GO:0050677	20664	1	9636	1	30	14	3	FALSE	0.466667	1	0.0333333
GO:0033079	20664	2	9636	2	57	22	1	FALSE	0.144737	1	0.000626566
GO:0002228	20664	21	9636	6	166	67	2	FALSE	0.924097	1	4.56675e-27
GO:0050678	20664	53	9636	25	597	303	2	FALSE	0.755045	1	3.44727e-77
GO:0033078	20664	1	9636	1	72	36	1	FALSE	0.5	1	0.0138889
GO:0050679	20664	30	9636	14	338	167	3	FALSE	0.693047	1	1.3555e-43
GO:0050665	20664	3	9636	2	3076	1645	2	FALSE	0.552111	1	2.06355e-10
GO:0019563	20664	2	9636	1	21	4	2	FALSE	0.352381	1	0.0047619
GO:0002218	20664	15	9636	7	91	30	2	FALSE	0.174226	1	1.82368e-17
GO:0050664	20664	8	9636	2	58	31	1	FALSE	0.98448	1	5.21704e-10
GO:0050667	20664	3	9636	1	16	7	1	FALSE	0.85	1	0.00178571
GO:0050671	20664	42	9636	17	112	50	4	FALSE	0.811311	1	8.52363e-32
GO:0002221	20664	14	9636	7	15	7	1	FALSE	0.533333	1	0.0666667
GO:0050670	20664	62	9636	25	128	57	3	FALSE	0.865783	1	4.44233e-38
GO:0050657	20664	68	9636	33	81	37	1	FALSE	0.191913	1	2.66395e-15
GO:0033057	20664	7	9636	2	103	51	2	FALSE	0.940845	1	5.04706e-11
GO:0050656	20664	3	9636	1	1186	613	1	FALSE	0.887531	1	3.60576e-09
GO:0002209	20664	12	9636	6	717	301	2	FALSE	0.387655	1	2.84642e-26
GO:0050658	20664	68	9636	33	68	33	2	TRUE	1	1	1
GO:0002208	20664	20	9636	7	28	12	2	FALSE	0.960089	1	3.21739e-07
GO:0033059	20664	21	9636	9	9128	4544	2	FALSE	0.803044	1	3.55185e-64
GO:0050661	20664	24	9636	8	140	64	1	FALSE	0.942319	1	1.56384e-27
GO:0050660	20664	55	9636	23	1266	652	2	FALSE	0.946138	1	9.69884e-98
GO:0050663	20664	21	9636	5	177	77	2	FALSE	0.98728	1	1.08968e-27
GO:0050662	20664	140	9636	64	196	91	1	FALSE	0.683144	1	1.8841e-50
GO:0002268	20664	2	9636	1	1312	649	2	FALSE	0.744827	1	1.16277e-06
GO:0033119	20664	2	9636	2	475	285	3	FALSE	0.359494	1	8.88297e-06
GO:0033116	20664	13	9636	8	3706	1904	3	FALSE	0.325736	1	2.55659e-37
GO:0002266	20664	2	9636	1	271	122	1	FALSE	0.69862	1	2.73336e-05
GO:0002260	20664	21	9636	9	27	10	1	FALSE	0.250856	1	3.37826e-06
GO:0002262	20664	7	9636	3	27	10	1	FALSE	0.525165	1	1.12609e-06
GO:0002263	20664	25	9636	10	624	257	2	FALSE	0.625185	1	3.3313e-45
GO:0033108	20664	7	9636	3	232	124	2	FALSE	0.82976	1	1.5265e-13
GO:0050577	20664	1	9636	1	80	36	1	FALSE	0.45	1	0.0125
GO:0002253	20664	71	9636	24	763	339	2	FALSE	0.97913	1	5.37727e-102
GO:0002252	20664	149	9636	59	763	339	2	FALSE	0.921896	1	6.49637e-163
GO:0019471	20664	2	9636	1	305	129	3	FALSE	0.667817	1	2.15703e-05
GO:0002249	20664	2	9636	1	7	2	1	FALSE	0.52381	1	0.047619
GO:0019464	20664	1	9636	1	4	4	1	FALSE	1	1	0.25
GO:0002248	20664	3	9636	1	112	55	2	FALSE	0.871622	1	4.3875e-06
GO:0002250	20664	80	9636	28	506	193	1	FALSE	0.774225	1	2.45051e-95
GO:0002244	20664	15	9636	10	1324	657	2	FALSE	0.142676	1	2.10256e-35
GO:0033093	20664	1	9636	1	247	123	2	FALSE	0.497976	1	0.00404858
GO:0002246	20664	5	9636	2	370	160	2	FALSE	0.718308	1	1.77811e-11
GO:0033091	20664	1	9636	1	29	12	3	FALSE	0.413793	1	0.0344828
GO:0033088	20664	1	9636	1	1	1	3	TRUE	1	1	1
GO:0019459	20664	2	9636	1	5	3	1	FALSE	0.9	1	0.1
GO:0002302	20664	1	9636	1	16	7	2	FALSE	0.4375	1	0.0625
GO:0033148	20664	1	9636	1	10	7	3	FALSE	0.7	1	0.1
GO:0033151	20664	8	9636	6	30	12	1	FALSE	0.0266744	1	1.70855e-07
GO:0033145	20664	1	9636	1	276	141	3	FALSE	0.51087	1	0.00362319
GO:0033144	20664	2	9636	1	230	134	3	FALSE	0.826846	1	3.79723e-05
GO:0033147	20664	1	9636	1	11	7	3	FALSE	0.636364	1	0.0909091
GO:0033146	20664	2	9636	2	13	8	2	FALSE	0.358974	1	0.0128205
GO:0019511	20664	2	9636	1	2	1	1	TRUE	1	1	1
GO:0002294	20664	12	9636	5	17	7	2	FALSE	0.68552	1	0.000161603
GO:0002292	20664	13	9636	6	76	38	2	FALSE	0.728127	1	6.54775e-15
GO:0033143	20664	5	9636	3	683	372	2	FALSE	0.583528	1	8.19314e-13
GO:0002293	20664	13	9636	6	28	12	2	FALSE	0.521174	1	2.67079e-08
GO:0033137	20664	3	9636	3	55	29	3	FALSE	0.13928	1	3.8117e-05
GO:0002291	20664	2	9636	1	17	8	1	FALSE	0.735294	1	0.00735294
GO:0033138	20664	11	9636	5	99	48	3	FALSE	0.70144	1	7.93333e-15
GO:0002286	20664	17	9636	8	144	68	2	FALSE	0.605828	1	1.93065e-22
GO:0002285	20664	20	9636	9	211	96	2	FALSE	0.608937	1	2.01457e-28
GO:0033135	20664	13	9636	7	133	70	2	FALSE	0.580445	1	2.80081e-18
GO:0033130	20664	2	9636	2	634	271	1	FALSE	0.182322	1	4.98353e-06
GO:0002281	20664	5	9636	1	15	6	2	FALSE	0.958042	1	0.000333
GO:0002275	20664	5	9636	1	64	30	2	FALSE	0.963505	1	1.31156e-07
GO:0002274	20664	46	9636	21	244	114	1	FALSE	0.626642	1	7.75136e-51
GO:0033170	20664	5	9636	3	39	22	1	FALSE	0.625488	1	1.73684e-06
GO:0002064	20664	11	9636	5	708	363	2	FALSE	0.755233	1	1.92617e-24
GO:0050512	20664	1	9636	1	16	7	1	FALSE	0.4375	1	0.0625
GO:0002070	20664	5	9636	2	66	33	2	FALSE	0.822344	1	1.11895e-07
GO:0033178	20664	12	9636	6	5124	2413	3	FALSE	0.532297	1	1.48124e-36
GO:0002072	20664	1	9636	1	76	41	2	FALSE	0.539474	1	0.0131579
GO:0033179	20664	4	9636	2	23	14	2	FALSE	0.852964	1	0.000112931
GO:0019674	20664	12	9636	6	32	11	1	FALSE	0.145479	1	4.42884e-09
GO:0033176	20664	13	9636	6	29	17	1	FALSE	0.946464	1	1.47354e-08
GO:0033177	20664	14	9636	10	5124	2413	3	FALSE	0.0589102	1	1.03181e-41
GO:0002074	20664	2	9636	1	155	87	2	FALSE	0.809133	1	8.37872e-05
GO:0002076	20664	6	9636	5	711	360	2	FALSE	0.114414	1	5.69247e-15
GO:0033180	20664	6	9636	3	19	9	2	FALSE	0.630031	1	3.68568e-05
GO:0033153	20664	3	9636	3	8	6	2	FALSE	0.357143	1	0.0178571
GO:0002051	20664	3	9636	3	153	78	2	FALSE	0.129983	1	1.7086e-06
GO:0033152	20664	3	9636	3	30	12	2	FALSE	0.0541872	1	0.000246305
GO:0002052	20664	5	9636	2	327	162	2	FALSE	0.808639	1	3.30967e-11
GO:0033158	20664	9	9636	4	54	27	2	FALSE	0.766421	1	1.88043e-10
GO:0002053	20664	13	9636	10	316	158	3	FALSE	0.042824	1	2.55264e-23
GO:0033157	20664	45	9636	21	360	190	3	FALSE	0.85022	1	1.95437e-58
GO:0002054	20664	2	9636	1	9189	4598	1	FALSE	0.750408	1	2.36887e-08
GO:0050501	20664	3	9636	1	133	61	2	FALSE	0.844406	1	2.60888e-06
GO:0002055	20664	1	9636	1	2	1	1	FALSE	0.5	1	0.5
GO:0033162	20664	5	9636	3	244	135	3	FALSE	0.599957	1	1.44591e-10
GO:0033160	20664	8	9636	4	71	35	4	FALSE	0.628844	1	9.39927e-11
GO:0050510	20664	3	9636	2	14	7	1	FALSE	0.5	1	0.00274725
GO:0002060	20664	2	9636	1	2	1	1	TRUE	1	1	1
GO:0033166	20664	1	9636	1	247	106	1	FALSE	0.42915	1	0.00404858
GO:0050508	20664	2	9636	2	31	19	1	FALSE	0.367742	1	0.00215054
GO:0033165	20664	1	9636	1	247	106	1	FALSE	0.42915	1	0.00404858
GO:0002062	20664	24	9636	13	1320	652	2	FALSE	0.395184	1	9.77872e-52
GO:0050509	20664	2	9636	2	14	7	1	FALSE	0.230769	1	0.010989
GO:0002063	20664	5	9636	3	686	348	2	FALSE	0.513704	1	8.01503e-13
GO:0050544	20664	4	9636	3	6	3	1	FALSE	0.2	1	0.0666667
GO:0002098	20664	2	9636	1	2	1	1	TRUE	1	1	1
GO:0002097	20664	2	9636	1	13	4	1	FALSE	0.538462	1	0.0128205
GO:0002102	20664	5	9636	4	2946	1530	4	FALSE	0.212409	1	5.42616e-16
GO:0033205	20664	6	9636	2	479	252	2	FALSE	0.91458	1	6.15137e-14
GO:0019706	20664	2	9636	2	9	6	2	FALSE	0.416667	1	0.0277778
GO:0019707	20664	2	9636	2	6	4	1	FALSE	0.4	1	0.0666667
GO:0033209	20664	6	9636	4	51	28	1	FALSE	0.434069	1	5.55264e-08
GO:0033210	20664	2	9636	1	51	28	1	FALSE	0.801569	1	0.000784314
GO:0033211	20664	1	9636	1	51	28	1	FALSE	0.54902	1	0.0196078
GO:0033185	20664	2	9636	2	3	2	1	FALSE	0.333333	1	0.333333
GO:0002086	20664	1	9636	1	9	3	3	FALSE	0.333333	1	0.111111
GO:0033189	20664	37	9636	23	56	30	1	FALSE	0.0646353	1	2.35485e-15
GO:0002087	20664	5	9636	1	741	278	3	FALSE	0.905534	1	5.44456e-13
GO:0033188	20664	2	9636	1	13	4	1	FALSE	0.538462	1	0.0128205
GO:0002088	20664	18	9636	11	2103	1031	2	FALSE	0.214081	1	1.06394e-44
GO:0033194	20664	3	9636	1	127	68	1	FALSE	0.902485	1	2.99963e-06
GO:0002089	20664	10	9636	6	1224	645	3	FALSE	0.444553	1	4.98835e-25
GO:0019695	20664	3	9636	1	10	5	1	FALSE	0.916667	1	0.00833333
GO:0033197	20664	2	9636	2	56	30	1	FALSE	0.282468	1	0.000649351
GO:0002095	20664	1	9636	1	2735	1352	3	FALSE	0.494333	1	0.000365631
GO:0050542	20664	6	9636	3	30	14	1	FALSE	0.604598	1	1.68414e-06
GO:0050543	20664	6	9636	3	6	3	1	TRUE	1	1	1
GO:0033198	20664	11	9636	7	225	105	1	FALSE	0.198635	1	6.83911e-19
GO:0033238	20664	9	9636	4	2663	1424	3	FALSE	0.809946	1	5.46135e-26
GO:0019605	20664	5	9636	1	5	1	1	TRUE	1	1	1
GO:0033235	20664	4	9636	3	102	51	3	FALSE	0.308731	1	2.35318e-07
GO:0033233	20664	4	9636	3	156	81	2	FALSE	0.339645	1	4.21253e-08
GO:0033240	20664	2	9636	1	874	440	4	FALSE	0.753707	1	2.62123e-06
GO:0002118	20664	3	9636	1	25	12	1	FALSE	0.875652	1	0.000434783
GO:0050434	20664	3	9636	2	363	205	4	FALSE	0.59683	1	1.26482e-07
GO:0019585	20664	3	9636	2	3	2	1	TRUE	1	1	1
GO:0050435	20664	5	9636	2	126	67	1	FALSE	0.854642	1	4.09462e-09
GO:0050432	20664	16	9636	4	212	100	2	FALSE	0.98462	1	2.2454e-24
GO:0050433	20664	15	9636	3	212	92	4	FALSE	0.98803	1	2.76464e-23
GO:0033268	20664	4	9636	1	47	21	1	FALSE	0.916183	1	5.60648e-06
GO:0033269	20664	3	9636	2	47	21	1	FALSE	0.418748	1	6.16713e-05
GO:0033265	20664	2	9636	1	60	19	1	FALSE	0.536723	1	0.000564972
GO:0050482	20664	9	9636	4	15	5	1	FALSE	0.293706	1	0.0001998
GO:0033267	20664	47	9636	21	263	117	2	FALSE	0.551091	1	3.76215e-53
GO:0033276	20664	10	9636	3	175	95	2	FALSE	0.9732	1	1.75039e-16
GO:0033279	20664	83	9636	46	5042	2619	4	FALSE	0.298979	1	3.75664e-183
GO:0033273	20664	56	9636	30	101	58	1	FALSE	0.859172	1	9.0231e-30
GO:0033275	20664	6	9636	4	16	10	2	FALSE	0.608392	1	0.000124875
GO:0033261	20664	14	9636	11	80	43	2	FALSE	0.0373572	1	6.63063e-16
GO:0033260	20664	2	9636	2	82	46	2	FALSE	0.311653	1	0.000301114
GO:0033262	20664	1	9636	1	61	34	3	FALSE	0.557377	1	0.0163934
GO:0033257	20664	2	9636	1	5	4	1	FALSE	1	1	0.1
GO:0019627	20664	6	9636	2	6	2	1	TRUE	1	1	1
GO:0033256	20664	5	9636	4	8026	4185	2	FALSE	0.215358	1	3.60767e-18
GO:0002443	20664	99	9636	38	149	59	1	FALSE	0.727677	1	7.45206e-41
GO:0019787	20664	126	9636	75	152	88	1	FALSE	0.248036	1	7.29544e-30
GO:0050379	20664	1	9636	1	5	3	1	FALSE	0.6	1	0.2
GO:0002441	20664	2	9636	1	81	34	3	FALSE	0.666358	1	0.000308642
GO:0019784	20664	2	9636	2	25	15	1	FALSE	0.35	1	0.00333333
GO:0002440	20664	47	9636	18	149	59	1	FALSE	0.653981	1	6.52816e-40
GO:0002447	20664	1	9636	1	19	9	1	FALSE	0.473684	1	0.0526316
GO:0032780	20664	4	9636	2	50	22	2	FALSE	0.598146	1	4.34216e-06
GO:0032781	20664	8	9636	4	147	74	2	FALSE	0.648155	1	2.24465e-13
GO:0002446	20664	9	9636	4	19	9	1	FALSE	0.757789	1	1.08251e-05
GO:0019788	20664	3	9636	3	126	75	1	FALSE	0.20745	1	3.0722e-06
GO:0019789	20664	3	9636	2	126	75	1	FALSE	0.642243	1	3.0722e-06
GO:0002444	20664	19	9636	9	99	38	1	FALSE	0.261108	1	9.32865e-21
GO:0032768	20664	16	9636	8	26	17	1	FALSE	0.996339	1	1.88262e-07
GO:0032770	20664	10	9636	6	23	14	2	FALSE	0.693835	1	8.74075e-07
GO:0019783	20664	25	9636	15	109	63	1	FALSE	0.49338	1	3.56045e-25
GO:0002437	20664	4	9636	1	632	258	2	FALSE	0.878168	1	1.51871e-10
GO:0032795	20664	1	9636	1	159	78	1	FALSE	0.490566	1	0.00628931
GO:0002456	20664	18	9636	10	91	31	2	FALSE	0.0327075	1	2.11681e-19
GO:0032794	20664	2	9636	1	6101	3108	1	FALSE	0.759377	1	5.37402e-08
GO:0019800	20664	5	9636	2	68	32	3	FALSE	0.783008	1	9.59313e-08
GO:0032797	20664	2	9636	1	8026	4185	2	FALSE	0.771002	1	3.10517e-08
GO:0032796	20664	2	9636	2	332	178	1	FALSE	0.2867	1	1.81997e-05
GO:0002460	20664	79	9636	28	80	28	1	FALSE	0.65	1	0.0125
GO:0019805	20664	3	9636	3	90	42	2	FALSE	0.0977188	1	8.51209e-06
GO:0032799	20664	8	9636	3	41	18	1	FALSE	0.787039	1	1.04659e-08
GO:0032784	20664	2	9636	1	1297	754	2	FALSE	0.824913	1	1.18983e-06
GO:0019794	20664	9	9636	2	156	67	1	FALSE	0.954969	1	8.38948e-15
GO:0032787	20664	252	9636	121	422	194	1	FALSE	0.177156	1	7.07991e-123
GO:0002448	20664	11	9636	5	19	9	1	FALSE	0.745058	1	1.32307e-05
GO:0032786	20664	2	9636	1	391	225	3	FALSE	0.820382	1	1.31156e-05
GO:0002449	20664	79	9636	29	99	38	1	FALSE	0.826313	1	2.33216e-21
GO:0019798	20664	6	9636	3	7	4	1	FALSE	1	1	0.142857
GO:0002455	20664	24	9636	7	84	26	2	FALSE	0.681773	1	1.55775e-21
GO:0019797	20664	2	9636	1	6	3	2	FALSE	0.8	1	0.0666667
GO:0032790	20664	1	9636	1	1	1	1	TRUE	1	1	1
GO:0032810	20664	1	9636	1	54	34	1	FALSE	0.62963	1	0.0185185
GO:0032808	20664	2	9636	2	87	49	2	FALSE	0.314354	1	0.000267308
GO:0002474	20664	8	9636	1	13	1	1	FALSE	0.615385	1	0.000777001
GO:0032814	20664	6	9636	3	115	50	2	FALSE	0.529106	1	3.554e-10
GO:0032812	20664	1	9636	1	8	3	3	FALSE	0.375	1	0.125
GO:0032813	20664	15	9636	6	634	271	1	FALSE	0.680654	1	1.43761e-30
GO:0032802	20664	3	9636	1	12	5	2	FALSE	0.840909	1	0.00454545
GO:0032803	20664	3	9636	1	2419	1334	3	FALSE	0.909901	1	4.24407e-10
GO:0032800	20664	9	9636	3	2574	1418	2	FALSE	0.951084	1	7.41937e-26
GO:0002467	20664	7	9636	2	79	28	1	FALSE	0.786101	1	3.44976e-10
GO:0032801	20664	7	9636	3	675	365	2	FALSE	0.835985	1	8.1444e-17
GO:0002468	20664	1	9636	1	36	5	1	FALSE	0.138889	1	0.0277778
GO:0032807	20664	2	9636	2	2427	1262	2	FALSE	0.27028	1	3.3968e-07
GO:0019814	20664	2	9636	1	1603	819	1	FALSE	0.760954	1	7.78814e-07
GO:0032804	20664	1	9636	1	135	68	4	FALSE	0.503704	1	0.00740741
GO:0019815	20664	2	9636	1	1550	712	3	FALSE	0.707863	1	8.33004e-07
GO:0050427	20664	2	9636	1	79	33	2	FALSE	0.66407	1	0.00032457
GO:0032825	20664	2	9636	1	28	12	4	FALSE	0.68254	1	0.0026455
GO:0019835	20664	16	9636	6	916	480	1	FALSE	0.927856	1	9.71651e-35
GO:0019834	20664	3	9636	3	9	5	1	FALSE	0.119048	1	0.0119048
GO:0050431	20664	8	9636	5	149	68	2	FALSE	0.267225	1	2.00931e-13
GO:0050428	20664	1	9636	1	2	1	2	FALSE	0.5	1	0.5
GO:0019838	20664	91	9636	50	6101	3108	1	FALSE	0.253601	1	8.96262e-205
GO:0019825	20664	24	9636	6	9189	4598	1	FALSE	0.996765	1	4.86769e-72
GO:0019827	20664	18	9636	14	3052	1498	4	FALSE	0.0124702	1	1.27536e-47
GO:0032816	20664	6	9636	3	83	37	3	FALSE	0.552875	1	2.64938e-09
GO:0002483	20664	4	9636	1	13	1	2	FALSE	0.307692	1	0.0013986
GO:0032823	20664	2	9636	1	46	22	3	FALSE	0.733333	1	0.000966184
GO:0019829	20664	21	9636	12	428	176	2	FALSE	0.0972036	1	4.61954e-36
GO:0032844	20664	78	9636	38	5359	2682	2	FALSE	0.636901	1	2.69168e-176
GO:0032845	20664	18	9636	10	1716	863	3	FALSE	0.416576	1	4.20615e-43
GO:0032846	20664	21	9636	12	1842	900	3	FALSE	0.293314	1	1.53801e-49
GO:0019724	20664	50	9636	18	91	31	2	FALSE	0.418769	1	7.52535e-27
GO:0019725	20664	350	9636	142	9141	4551	2	FALSE	0.999829	1	0
GO:0032847	20664	4	9636	1	5057	2551	3	FALSE	0.939768	1	3.67413e-14
GO:0019722	20664	39	9636	13	196	82	1	FALSE	0.917984	1	4.7097e-42
GO:0002507	20664	7	9636	2	763	339	1	FALSE	0.893134	1	3.44149e-17
GO:0019720	20664	7	9636	3	7	3	1	TRUE	1	1	1
GO:0002504	20664	14	9636	3	36	5	1	FALSE	0.286765	1	2.63415e-10
GO:0019718	20664	2	9636	1	164	75	1	FALSE	0.707018	1	7.48167e-05
GO:0032836	20664	4	9636	2	90	45	2	FALSE	0.691786	1	3.9136e-07
GO:0032838	20664	5	9636	3	3750	1907	2	FALSE	0.516005	1	1.6225e-16
GO:0032839	20664	4	9636	3	131	56	2	FALSE	0.208788	1	8.53487e-08
GO:0019717	20664	70	9636	35	595	282	1	FALSE	0.367493	1	4.98756e-93
GO:0032835	20664	8	9636	3	2103	1031	2	FALSE	0.842773	1	1.06806e-22
GO:0002526	20664	65	9636	23	243	106	1	FALSE	0.957185	1	8.92008e-61
GO:0032863	20664	4	9636	4	10	7	2	FALSE	0.166667	1	0.0047619
GO:0032862	20664	8	9636	5	13	9	2	FALSE	0.902098	1	0.000777001
GO:0032856	20664	8	9636	5	15	10	1	FALSE	0.818182	1	0.0001554
GO:0002520	20664	277	9636	146	2210	1032	2	FALSE	0.0188684	1	0
GO:0002521	20664	159	9636	81	1324	657	2	FALSE	0.393322	1	2.42322e-210
GO:0032855	20664	6	9636	6	13	9	1	FALSE	0.048951	1	0.000582751
GO:0050327	20664	3	9636	1	18	3	1	FALSE	0.442402	1	0.00122549
GO:0002517	20664	4	9636	2	7	2	1	FALSE	0.285714	1	0.0285714
GO:0032849	20664	3	9636	1	1354	704	4	FALSE	0.889633	1	2.42247e-09
GO:0002514	20664	2	9636	1	7	2	1	FALSE	0.52381	1	0.047619
GO:0019730	20664	2	9636	1	240	92	2	FALSE	0.620711	1	3.48675e-05
GO:0050321	20664	4	9636	2	472	260	1	FALSE	0.760577	1	4.89754e-10
GO:0002513	20664	2	9636	1	7	2	1	FALSE	0.52381	1	0.047619
GO:0002541	20664	28	9636	9	820	401	2	FALSE	0.978258	1	1.25843e-52
GO:0032879	20664	473	9636	217	6638	3306	2	FALSE	0.965684	1	0
GO:0002543	20664	1	9636	1	67	24	2	FALSE	0.358209	1	0.0149254
GO:0050347	20664	1	9636	1	34	17	1	FALSE	0.5	1	0.0294118
GO:0019752	20664	422	9636	194	426	195	1	FALSE	0.377686	1	7.39106e-10
GO:0032874	20664	5	9636	4	50	24	3	FALSE	0.150456	1	4.71974e-07
GO:0019754	20664	1	9636	1	950	487	2	FALSE	0.512632	1	0.00105263
GO:0032872	20664	6	9636	4	72	37	2	FALSE	0.364045	1	6.40045e-09
GO:0019748	20664	28	9636	10	6115	3162	1	FALSE	0.971021	1	3.10403e-77
GO:0032870	20664	40	9636	21	659	355	2	FALSE	0.635194	1	4.79572e-65
GO:0002532	20664	6	9636	1	65	23	1	FALSE	0.936491	1	1.21067e-08
GO:0032868	20664	51	9636	27	96	52	1	FALSE	0.67765	1	1.87105e-28
GO:0032869	20664	27	9636	13	63	34	2	FALSE	0.854966	1	2.04306e-18
GO:0019751	20664	32	9636	13	281	130	1	FALSE	0.806866	1	7.21971e-43
GO:0019773	20664	3	9636	3	8026	4185	3	FALSE	0.141723	1	1.16096e-11
GO:0032892	20664	4	9636	2	246	102	3	FALSE	0.550777	1	6.71605e-09
GO:0032891	20664	3	9636	1	187	81	3	FALSE	0.820112	1	9.32449e-07
GO:0002553	20664	2	9636	1	11	5	2	FALSE	0.727273	1	0.0181818
GO:0032890	20664	8	9636	4	415	175	2	FALSE	0.45648	1	4.90474e-17
GO:0002548	20664	3	9636	1	27	16	1	FALSE	0.94359	1	0.00034188
GO:0032886	20664	33	9636	20	273	146	2	FALSE	0.246144	1	2.63476e-43
GO:0019767	20664	1	9636	1	4	2	2	FALSE	0.5	1	0.25
GO:0032885	20664	9	9636	5	2080	1156	4	FALSE	0.635245	1	5.06664e-25
GO:0002544	20664	5	9636	1	243	106	1	FALSE	0.944856	1	1.47616e-10
GO:0019763	20664	2	9636	1	740	272	2	FALSE	0.600344	1	3.65724e-06
GO:0032881	20664	10	9636	6	2451	1355	3	FALSE	0.511767	1	4.72404e-28
GO:0050353	20664	1	9636	1	20	13	1	FALSE	0.65	1	0.05
GO:0032880	20664	103	9636	48	1077	546	2	FALSE	0.835865	1	7.35158e-147
GO:0032897	20664	2	9636	1	280	173	4	FALSE	0.854813	1	2.56016e-05
GO:0019907	20664	4	9636	3	2427	1262	2	FALSE	0.342917	1	6.93436e-13
GO:0032899	20664	1	9636	1	691	328	2	FALSE	0.474674	1	0.00144718
GO:0019905	20664	21	9636	16	25	18	1	FALSE	0.306561	1	7.90514e-05
GO:0032898	20664	2	9636	2	2995	1362	2	FALSE	0.206722	1	2.23039e-07
GO:0019904	20664	254	9636	134	6101	3108	1	FALSE	0.299421	1	0
GO:0019911	20664	4	9636	3	434	214	1	FALSE	0.301311	1	6.85919e-10
GO:0032900	20664	1	9636	1	129	56	3	FALSE	0.434109	1	0.00775194
GO:0032903	20664	1	9636	1	2	2	2	FALSE	1	1	0.5
GO:0032902	20664	2	9636	2	2	2	1	TRUE	1	1	1
GO:0032905	20664	3	9636	3	146	60	1	FALSE	0.0673516	1	1.96819e-06
GO:0019915	20664	28	9636	12	28	12	1	TRUE	1	1	1
GO:0002315	20664	1	9636	1	4	2	1	FALSE	0.5	1	0.25
GO:0032904	20664	1	9636	1	2	2	3	FALSE	1	1	0.5
GO:0002312	20664	4	9636	2	100	44	2	FALSE	0.595287	1	2.55022e-07
GO:0032907	20664	2	9636	1	146	60	1	FALSE	0.6547	1	9.44733e-05
GO:0032906	20664	4	9636	3	146	60	1	FALSE	0.188867	1	5.50544e-08
GO:0002313	20664	4	9636	2	5	2	2	FALSE	0.6	1	0.2
GO:0019919	20664	2	9636	2	2	2	1	TRUE	1	1	1
GO:0002318	20664	3	9636	3	15	10	1	FALSE	0.263736	1	0.0021978
GO:0032909	20664	4	9636	3	127	51	2	FALSE	0.177326	1	9.67621e-08
GO:0032908	20664	3	9636	3	127	51	2	FALSE	0.0624672	1	2.99963e-06
GO:0032911	20664	1	9636	1	28	12	3	FALSE	0.428571	1	0.0357143
GO:0002316	20664	1	9636	1	4	2	1	FALSE	0.5	1	0.25
GO:0032910	20664	2	9636	1	127	51	2	FALSE	0.643795	1	0.000124984
GO:0032914	20664	2	9636	2	65	26	3	FALSE	0.15625	1	0.000480769
GO:0002320	20664	7	9636	6	15	10	1	FALSE	0.181818	1	0.0001554
GO:0002327	20664	1	9636	1	41	23	1	FALSE	0.560976	1	0.0243902
GO:0032916	20664	2	9636	1	64	25	3	FALSE	0.63244	1	0.000496032
GO:0002326	20664	4	9636	3	139	71	2	FALSE	0.326235	1	6.71518e-08
GO:0002329	20664	1	9636	1	1	1	1	TRUE	1	1	1
GO:0032922	20664	3	9636	1	2102	1167	2	FALSE	0.912146	1	6.46954e-10
GO:0002328	20664	5	9636	5	7	6	1	FALSE	0.285714	1	0.047619
GO:0032924	20664	10	9636	6	122	70	1	FALSE	0.568022	1	7.25576e-15
GO:0019934	20664	8	9636	6	104	41	1	FALSE	0.0399625	1	3.88236e-12
GO:0002335	20664	5	9636	2	41	23	1	FALSE	0.894651	1	1.3344e-06
GO:0032925	20664	6	9636	5	649	348	2	FALSE	0.145948	1	9.86121e-15
GO:0019935	20664	104	9636	41	196	82	1	FALSE	0.808777	1	2.52166e-58
GO:0032926	20664	2	9636	2	196	107	3	FALSE	0.296756	1	5.23286e-05
GO:0019932	20664	196	9636	82	1289	675	1	FALSE	0.999489	1	7.71983e-238
GO:0032927	20664	1	9636	1	247	121	3	FALSE	0.489879	1	0.00404858
GO:0019933	20664	74	9636	29	104	41	1	FALSE	0.619348	1	8.51951e-27
GO:0032929	20664	1	9636	1	10	5	3	FALSE	0.5	1	0.1
GO:0032928	20664	1	9636	1	17	8	2	FALSE	0.470588	1	0.0588235
GO:0019941	20664	442	9636	252	447	253	2	FALSE	0.11449	1	6.87689e-12
GO:0032934	20664	15	9636	5	85	45	1	FALSE	0.975717	1	5.56035e-17
GO:0032933	20664	3	9636	2	24	15	1	FALSE	0.6917	1	0.000494071
GO:0032937	20664	2	9636	2	5125	2413	4	FALSE	0.221632	1	7.616e-08
GO:0002347	20664	10	9636	3	248	108	1	FALSE	0.888234	1	4.95536e-18
GO:0032943	20664	90	9636	36	829	431	1	FALSE	0.994248	1	4.78656e-123
GO:0002349	20664	2	9636	1	6	1	1	FALSE	0.333333	1	0.0666667
GO:0032940	20664	208	9636	98	900	447	2	FALSE	0.820766	1	1.56161e-210
GO:0050291	20664	4	9636	3	59	31	1	FALSE	0.345674	1	2.19719e-06
GO:0032946	20664	43	9636	17	356	174	3	FALSE	0.929652	1	1.64835e-56
GO:0019953	20664	317	9636	139	557	253	1	FALSE	0.82717	1	1.29461e-164
GO:0032947	20664	20	9636	9	6250	3177	2	FALSE	0.77202	1	3.03208e-58
GO:0032944	20664	63	9636	25	614	312	2	FALSE	0.977432	1	1.18424e-87
GO:0032945	20664	22	9636	8	325	165	3	FALSE	0.948193	1	1.27367e-34
GO:0019955	20664	86	9636	33	6101	3108	1	FALSE	0.99316	1	1.26245e-195
GO:0019956	20664	21	9636	7	86	33	1	FALSE	0.787975	1	1.73929e-20
GO:0019957	20664	13	9636	3	21	7	1	FALSE	0.959236	1	4.91425e-06
GO:0050294	20664	2	9636	1	39	18	1	FALSE	0.716599	1	0.00134953
GO:0019958	20664	6	9636	2	21	7	1	FALSE	0.686404	1	1.84284e-05
GO:0002358	20664	1	9636	1	30	10	1	FALSE	0.333333	1	0.0333333
GO:0002360	20664	4	9636	2	168	84	2	FALSE	0.689766	1	3.12315e-08
GO:0032958	20664	2	9636	2	5	5	2	FALSE	1	1	0.1
GO:0032959	20664	2	9636	2	4	4	2	FALSE	1	1	0.166667
GO:0032956	20664	70	9636	41	219	119	2	FALSE	0.237104	1	4.39501e-59
GO:0002367	20664	12	9636	5	172	73	2	FALSE	0.634913	1	1.058e-18
GO:0019966	20664	8	9636	5	149	68	2	FALSE	0.267225	1	2.00931e-13
GO:0032957	20664	4	9636	4	4	4	1	TRUE	1	1	1
GO:0002366	20664	25	9636	10	244	114	2	FALSE	0.821585	1	1.14471e-34
GO:0019967	20664	2	9636	1	8	5	1	FALSE	0.892857	1	0.0357143
GO:0032965	20664	10	9636	3	15	8	2	FALSE	1	1	0.000333
GO:0032964	20664	14	9636	7	28	14	1	FALSE	0.646805	1	2.49273e-08
GO:0032967	20664	7	9636	2	480	265	4	FALSE	0.96618	1	8.97075e-16
GO:0032966	20664	3	9636	1	15	8	3	FALSE	0.923077	1	0.0021978
GO:0019843	20664	16	9636	7	494	255	1	FALSE	0.81432	1	2.12621e-30
GO:0019842	20664	99	9636	54	9189	4598	1	FALSE	0.211705	1	6.86342e-237
GO:0002368	20664	1	9636	1	58	20	2	FALSE	0.344828	1	0.0172414
GO:0032963	20664	28	9636	14	31	14	1	FALSE	0.151279	1	0.000222469
GO:0019841	20664	7	9636	4	104	56	2	FALSE	0.586151	1	4.70736e-11
GO:0019840	20664	17	9636	10	9189	4598	1	FALSE	0.3155	1	1.52034e-53
GO:0002369	20664	4	9636	2	25	12	2	FALSE	0.672174	1	7.90514e-05
GO:0019855	20664	3	9636	1	20	10	2	FALSE	0.894737	1	0.000877193
GO:0002381	20664	20	9636	7	68	26	2	FALSE	0.732825	1	1.2178e-17
GO:0002378	20664	1	9636	1	2570	1413	2	FALSE	0.549805	1	0.000389105
GO:0032968	20664	1	9636	1	35	24	3	FALSE	0.685714	1	0.0285714
GO:0002376	20664	763	9636	339	10277	5036	1	FALSE	0.996168	1	0
GO:0032970	20664	72	9636	41	263	147	2	FALSE	0.472514	1	1.64362e-66
GO:0002377	20664	39	9636	15	47	18	1	FALSE	0.642275	1	3.18008e-09
GO:0032981	20664	6	9636	3	7	3	2	FALSE	0.571429	1	0.142857
GO:0019863	20664	3	9636	2	11	3	1	FALSE	0.151515	1	0.00606061
GO:0032982	20664	10	9636	4	49	26	1	FALSE	0.90032	1	1.21687e-10
GO:0032983	20664	2	9636	1	12	4	1	FALSE	0.575758	1	0.0151515
GO:0019861	20664	22	9636	10	513	243	1	FALSE	0.65458	1	4.23189e-39
GO:0032976	20664	1	9636	1	26	14	1	FALSE	0.538462	1	0.0384615
GO:0019856	20664	2	9636	2	7	2	2	FALSE	0.047619	1	0.047619
GO:0019870	20664	3	9636	1	27	9	2	FALSE	0.721026	1	0.00034188
GO:0032988	20664	1	9636	1	62	34	1	FALSE	0.548387	1	0.016129
GO:0019871	20664	1	9636	1	15	8	2	FALSE	0.533333	1	0.0666667
GO:0032989	20664	584	9636	314	3141	1607	3	FALSE	0.0884637	1	0
GO:0032990	20664	200	9636	114	584	314	1	FALSE	0.14836	1	2.90311e-162
GO:0032991	20664	1981	9636	1006	11330	5510	1	FALSE	0.0186199	1	0
GO:0050201	20664	1	9636	1	602	319	2	FALSE	0.5299	1	0.00166113
GO:0019866	20664	234	9636	106	7795	4101	3	FALSE	0.990344	1	0
GO:0032984	20664	76	9636	40	624	338	2	FALSE	0.659575	1	8.13156e-100
GO:0019867	20664	99	9636	42	5072	2343	1	FALSE	0.805361	1	3.76136e-211
GO:0019864	20664	6	9636	1	11	3	1	FALSE	0.939394	1	0.0021645
GO:0032986	20664	6	9636	3	62	34	1	FALSE	0.752666	1	1.62669e-08
GO:0019865	20664	11	9636	3	159	78	1	FALSE	0.967377	1	3.46286e-17
GO:0032998	20664	1	9636	1	1	1	1	TRUE	1	1	1
GO:0032997	20664	1	9636	1	2735	1352	2	FALSE	0.494333	1	0.000365631
GO:0032996	20664	1	9636	1	8026	4185	2	FALSE	0.52143	1	0.000124595
GO:0050211	20664	2	9636	1	16	7	1	FALSE	0.7	1	0.00833333
GO:0032994	20664	22	9636	6	1981	1006	1	FALSE	0.993337	1	3.7165e-52
GO:0032993	20664	39	9636	22	1981	1006	1	FALSE	0.292234	1	7.84517e-83
GO:0019885	20664	4	9636	1	8	1	2	FALSE	0.5	1	0.0142857
GO:0050220	20664	3	9636	2	28	14	1	FALSE	0.5	1	0.00030525
GO:0033005	20664	6	9636	4	91	41	3	FALSE	0.249071	1	1.50023e-09
GO:0019887	20664	65	9636	38	75	42	1	FALSE	0.225205	1	1.20637e-12
GO:0033003	20664	9	9636	4	128	56	2	FALSE	0.614173	1	5.24585e-14
GO:0033002	20664	46	9636	25	829	431	1	FALSE	0.43037	1	1.09516e-76
GO:0019883	20664	4	9636	1	36	5	1	FALSE	0.465835	1	1.69765e-05
GO:0019882	20664	36	9636	5	763	339	1	FALSE	0.999988	1	1.45861e-62
GO:0033014	20664	15	9636	5	20	6	1	FALSE	0.516512	1	6.44995e-05
GO:0002420	20664	6	9636	1	21	6	2	FALSE	0.907766	1	1.84284e-05
GO:0033015	20664	4	9636	1	20	6	1	FALSE	0.793395	1	0.000206398
GO:0002423	20664	6	9636	1	23	7	2	FALSE	0.920671	1	9.90619e-06
GO:0019894	20664	9	9636	4	398	211	1	FALSE	0.804465	1	1.58628e-18
GO:0033013	20664	20	9636	6	71	32	1	FALSE	0.970248	1	4.43717e-18
GO:0019888	20664	37	9636	19	40	21	1	FALSE	0.865385	1	0.000101215
GO:0002418	20664	8	9636	2	508	194	2	FALSE	0.875352	1	9.60875e-18
GO:0019900	20664	148	9636	81	413	216	1	FALSE	0.262508	1	2.28919e-116
GO:0002429	20664	34	9636	11	46	16	2	FALSE	0.825549	1	2.56999e-11
GO:0033023	20664	2	9636	1	7	3	1	FALSE	0.714286	1	0.047619
GO:0019901	20664	124	9636	63	148	81	1	FALSE	0.993067	1	3.65557e-28
GO:0019902	20664	39	9636	26	413	216	1	FALSE	0.0418683	1	1.23637e-55
GO:0019903	20664	35	9636	23	39	26	1	FALSE	0.818239	1	1.21579e-05
GO:0033018	20664	5	9636	2	86	31	2	FALSE	0.596527	1	2.87139e-08
GO:0002424	20664	1	9636	1	21	10	2	FALSE	0.47619	1	0.047619
GO:0019897	20664	38	9636	23	1566	719	2	FALSE	0.0480796	1	3.25814e-77
GO:0019898	20664	68	9636	36	4202	1906	1	FALSE	0.126594	1	1.7225e-150
GO:0019899	20664	413	9636	216	6101	3108	1	FALSE	0.301389	1	0
GO:0033017	20664	18	9636	4	434	209	2	FALSE	0.994918	1	3.06711e-32
GO:0051196	20664	2	9636	1	115	47	2	FALSE	0.652479	1	0.000152555
GO:0033596	20664	2	9636	1	1653	850	2	FALSE	0.764166	1	7.32398e-07
GO:0033599	20664	2	9636	1	53	25	2	FALSE	0.725689	1	0.000725689
GO:0033598	20664	2	9636	1	60	28	1	FALSE	0.719774	1	0.000564972
GO:0033593	20664	1	9636	1	8026	4185	2	FALSE	0.52143	1	0.000124595
GO:0051193	20664	2	9636	1	2571	1377	2	FALSE	0.784419	1	3.02688e-07
GO:0033595	20664	1	9636	1	91	42	1	FALSE	0.461538	1	0.010989
GO:0051188	20664	69	9636	33	3125	1662	2	FALSE	0.84705	1	2.61275e-143
GO:0033590	20664	1	9636	1	56	30	1	FALSE	0.535714	1	0.0178571
GO:0051184	20664	12	9636	8	879	375	1	FALSE	0.08163	1	2.42786e-27
GO:0051185	20664	1	9636	1	12	8	1	FALSE	0.666667	1	0.0833333
GO:0051186	20664	144	9636	58	5756	2984	1	FALSE	0.998144	1	1.17571e-291
GO:0051187	20664	28	9636	10	956	482	2	FALSE	0.962544	1	1.60217e-54
GO:0051181	20664	15	9636	8	2210	1058	1	FALSE	0.433248	1	9.36041e-39
GO:0051180	20664	13	9636	8	2210	1058	1	FALSE	0.238811	1	2.15049e-34
GO:0051183	20664	10	9636	7	879	375	1	FALSE	0.0761254	1	1.38736e-23
GO:0051177	20664	3	9636	2	13	11	2	FALSE	0.961538	1	0.0034965
GO:0033577	20664	1	9636	1	94	51	1	FALSE	0.542553	1	0.0106383
GO:0033578	20664	1	9636	1	94	51	1	FALSE	0.542553	1	0.0106383
GO:0051179	20664	2637	9636	1287	10277	5036	1	FALSE	0.601573	1	0
GO:0051173	20664	19	9636	7	918	469	3	FALSE	0.932241	1	7.45642e-40
GO:0051172	20664	3	9636	1	848	447	3	FALSE	0.894676	1	9.87419e-09
GO:0002726	20664	4	9636	2	12	6	4	FALSE	0.727273	1	0.0020202
GO:0033574	20664	8	9636	4	153	74	1	FALSE	0.603374	1	1.61733e-13
GO:0051174	20664	140	9636	71	3041	1651	2	FALSE	0.830688	1	8.28192e-246
GO:0002724	20664	4	9636	2	19	8	3	FALSE	0.574303	1	0.000257998
GO:0051169	20664	146	9636	80	595	321	1	FALSE	0.444759	1	2.73482e-143
GO:0051168	20664	49	9636	27	146	80	1	FALSE	0.549638	1	4.97978e-40
GO:0051171	20664	31	9636	12	2788	1496	2	FALSE	0.968619	1	1.52632e-73
GO:0051170	20664	87	9636	46	146	80	1	FALSE	0.768833	1	2.48775e-42
GO:0002720	20664	7	9636	3	70	27	4	FALSE	0.553961	1	8.34185e-10
GO:0033566	20664	1	9636	1	3	3	1	FALSE	1	1	0.333333
GO:0002717	20664	12	9636	3	51	19	4	FALSE	0.913647	1	6.29908e-12
GO:0002718	20664	11	9636	4	134	52	3	FALSE	0.68337	1	2.43279e-16
GO:0002719	20664	2	9636	1	35	15	4	FALSE	0.680672	1	0.00168067
GO:0002712	20664	15	9636	2	77	26	3	FALSE	0.989569	1	2.83452e-16
GO:0002714	20664	4	9636	1	67	23	4	FALSE	0.82289	1	1.30467e-06
GO:0002715	20664	14	9636	3	67	21	3	FALSE	0.892214	1	1.02184e-14
GO:0033559	20664	2	9636	2	183	87	1	FALSE	0.224644	1	6.00492e-05
GO:0002708	20664	19	9636	7	79	29	3	FALSE	0.597272	1	1.13144e-18
GO:0002709	20664	12	9636	6	47	14	3	FALSE	0.0818143	1	1.91382e-11
GO:0033558	20664	13	9636	4	15	5	1	FALSE	0.904762	1	0.00952381
GO:0033557	20664	1	9636	1	1638	841	2	FALSE	0.513431	1	0.000610501
GO:0051156	20664	1	9636	1	95	46	1	FALSE	0.484211	1	0.0105263
GO:0002711	20664	9	9636	5	30	11	4	FALSE	0.16062	1	6.98951e-08
GO:0033555	20664	28	9636	14	3638	1670	2	FALSE	0.401137	1	6.68689e-71
GO:0051155	20664	1	9636	1	35	25	3	FALSE	0.714286	1	0.0285714
GO:0002705	20664	19	9636	7	102	39	3	FALSE	0.650899	1	4.99199e-21
GO:0033554	20664	405	9636	225	1276	621	2	FALSE	0.000486816	1	0
GO:0033553	20664	3	9636	1	32	16	1	FALSE	0.887097	1	0.000201613
GO:0002706	20664	35	9636	9	87	32	2	FALSE	0.977443	1	3.95422e-25
GO:0051153	20664	4	9636	1	60	37	3	FALSE	0.981841	1	2.05071e-06
GO:0002701	20664	2	9636	1	53	18	3	FALSE	0.568215	1	0.000725689
GO:0051151	20664	3	9636	2	19	14	3	FALSE	0.845201	1	0.00103199
GO:0002700	20664	26	9636	5	83	33	2	FALSE	0.998223	1	4.14246e-22
GO:0051150	20664	6	9636	4	28	20	2	FALSE	0.792196	1	2.65435e-06
GO:0002703	20664	43	9636	12	116	46	2	FALSE	0.986262	1	7.95917e-33
GO:0051149	20664	6	9636	6	238	152	3	FALSE	0.0654335	1	4.22139e-12
GO:0033549	20664	10	9636	7	137	78	1	FALSE	0.301003	1	2.18085e-15
GO:0002702	20664	10	9636	4	63	25	3	FALSE	0.622507	1	7.82439e-12
GO:0051148	20664	9	9636	5	231	137	3	FALSE	0.722332	1	2.26873e-16
GO:0002697	20664	64	9636	21	205	80	2	FALSE	0.917401	1	8.85992e-55
GO:0051147	20664	21	9636	13	415	231	2	FALSE	0.360365	1	8.97032e-36
GO:0051146	20664	30	9636	20	146	87	2	FALSE	0.250671	1	7.65986e-32
GO:0002696	20664	82	9636	38	307	136	4	FALSE	0.379472	1	8.15313e-77
GO:0002699	20664	27	9636	12	238	101	3	FALSE	0.489815	1	3.42837e-36
GO:0051145	20664	14	9636	11	85	60	1	FALSE	0.3565	1	2.6319e-16
GO:0002698	20664	9	9636	1	186	77	3	FALSE	0.992932	1	1.65773e-15
GO:0020037	20664	82	9636	34	219	95	2	FALSE	0.719764	1	2.29545e-62
GO:0002695	20664	36	9636	15	258	121	4	FALSE	0.804286	1	7.32828e-45
GO:0033540	20664	4	9636	2	28	15	1	FALSE	0.755556	1	4.884e-05
GO:0002694	20664	122	9636	53	384	184	3	FALSE	0.904562	1	1.2801e-103
GO:0002689	20664	1	9636	1	30	17	4	FALSE	0.566667	1	0.0333333
GO:0002688	20664	8	9636	4	42	24	3	FALSE	0.802823	1	8.47241e-09
GO:0051138	20664	2	9636	1	13	5	3	FALSE	0.641026	1	0.0128205
GO:0002690	20664	7	9636	3	39	23	4	FALSE	0.915432	1	6.50155e-08
GO:0051136	20664	2	9636	1	17	8	2	FALSE	0.735294	1	0.00735294
GO:0051128	20664	510	9636	279	5879	2961	2	FALSE	0.0224218	1	0
GO:0020027	20664	5	9636	2	4652	2480	1	FALSE	0.851278	1	5.51971e-17
GO:0051129	20664	119	9636	63	2893	1527	3	FALSE	0.523894	1	8.2116e-215
GO:0051130	20664	118	9636	66	2963	1536	3	FALSE	0.207964	1	1.07589e-214
GO:0051131	20664	5	9636	4	360	191	1	FALSE	0.226302	1	2.04072e-11
GO:0020017	20664	3	9636	1	1432	718	3	FALSE	0.876306	1	2.04754e-09
GO:0051123	20664	4	9636	3	626	369	2	FALSE	0.456747	1	1.57792e-10
GO:0051124	20664	2	9636	1	117	53	3	FALSE	0.702918	1	0.000147362
GO:0051125	20664	1	9636	1	70	41	2	FALSE	0.585714	1	0.0142857
GO:0051126	20664	1	9636	1	49	28	3	FALSE	0.571429	1	0.0204082
GO:0002793	20664	19	9636	7	118	52	3	FALSE	0.827264	1	2.42344e-22
GO:0002792	20664	11	9636	3	88	37	3	FALSE	0.920434	1	3.12441e-14
GO:0051117	20664	10	9636	3	413	216	1	FALSE	0.96153	1	2.80511e-20
GO:0051119	20664	21	9636	10	25	13	1	FALSE	0.943478	1	7.90514e-05
GO:0033632	20664	3	9636	1	25	16	3	FALSE	0.963478	1	0.000434783
GO:0002791	20664	37	9636	14	176	74	2	FALSE	0.778713	1	6.68754e-39
[truncated: 6,730 more rows]
