# Supplementary material for: The PinkThing for analysing ChIP profiling data in their genomic context
Source: BMC Res Notes. 2013 Apr 4;6:133. doi: 10.1186/1756-0500-6-133 (PMC3674928; doi:10.1186/1756-0500-6-133)
Supplement: Additional file 2 — cohesin.bed. Cohesin binding sites in BED format, as obtained from Schmidt et al.[19]. [file 1756-0500-6-133-S2.bed]

# Cohesin sites 
# 
# data obtained from: 
# 'A CTCF-independent role for cohesin in tissue-specific transcription' 
# by Schmidt et al, Genome Research 2010
# http://genome.cshlp.org/content/early/2010/03/10/gr.100479.109
#
chr1	81307	81395
chr1	227573	227657
chr1	511408	511485
chr1	535894	535998
chr1	703737	704216
chr1	775667	775925
chr1	795030	795310
chr1	829922	830189
chr1	844923	845169
chr1	850061	850385
chr1	850825	851096
chr1	863351	863746
chr1	876680	876894
chr1	901290	901589
chr1	909476	909770
chr1	927113	927356
chr1	940672	940962
chr1	965966	966165
chr1	989009	989349
chr1	998933	999539
chr1	1004708	1005113
chr1	1041929	1042212
chr1	1047353	1047732
chr1	1050071	1050311
chr1	1155916	1156237
chr1	1175619	1175728
chr1	1215428	1215726
chr1	1216975	1217406
chr1	1230595	1230788
chr1	1275069	1275256
chr1	1297334	1297640
chr1	1300358	1300730
chr1	1324609	1324819
chr1	1366185	1366465
chr1	1366886	1367132
chr1	1396814	1397111
chr1	1430066	1430414
chr1	1430899	1431008
chr1	1437155	1437433
chr1	1476241	1476549
chr1	1499744	1499976
chr1	1500011	1500374
chr1	1540451	1540794
chr1	1545405	1545617
chr1	1580195	1580599
chr1	1645475	1645882
chr1	1674675	1674975
chr1	1685560	1685908
chr1	1700175	1700617
chr1	1710404	1710747
chr1	1776997	1777209
chr1	1811230	1811443
chr1	1812927	1813107
chr1	1827501	1827878
chr1	1830249	1830592
chr1	1840234	1840528
chr1	1857076	1857269
chr1	1865322	1865659
chr1	1881389	1881679
chr1	1966186	1966514
chr1	1967732	1968094
chr1	1970765	1971011
chr1	2029981	2030249
chr1	2061145	2061559
chr1	2084606	2084744
chr1	2095592	2095876
chr1	2116489	2116878
chr1	2134099	2134293
chr1	2134435	2134677
chr1	2295321	2295540
chr1	2303022	2303385
chr1	2303936	2304227
chr1	2328154	2328326
chr1	2333688	2334053
chr1	2335729	2336154
chr1	2351425	2351686
chr1	2413369	2413548
chr1	2452384	2452577
chr1	2469311	2469653
chr1	2487659	2488054
chr1	2519875	2520140
chr1	2564460	2564784
chr1	2692994	2693388
chr1	2708046	2708348
chr1	2728435	2728838
chr1	2768330	2768561
chr1	2782421	2782730
chr1	2821188	2821505
chr1	2828491	2828741
chr1	2919005	2919250
chr1	2972645	2972913
chr1	2976038	2976468
chr1	3190278	3190708
chr1	3226371	3226689
chr1	3256227	3256409
chr1	3269086	3269204
chr1	3316559	3316904
chr1	3331092	3331453
chr1	3337746	3337943
chr1	3359574	3359924
chr1	3360616	3360982
chr1	3378260	3378530
chr1	3390324	3390578
chr1	3397674	3398118
chr1	3398218	3398416
chr1	3424721	3424956
chr1	3436847	3437097
chr1	3458194	3458518
chr1	3471708	3472055
chr1	3521508	3521899
chr1	3525456	3525768
chr1	3527607	3527733
chr1	3602100	3602366
chr1	3630752	3631160
chr1	3633775	3633986
chr1	3682438	3682659
chr1	3691946	3692221
chr1	3763594	3763987
chr1	3764016	3764221
chr1	3813675	3813976
chr1	3817232	3817609
chr1	4020841	4021019
chr1	4133172	4133397
chr1	4454556	4454790
chr1	4554292	4554602
chr1	4612586	4612828
chr1	4616223	4616703
chr1	4737947	4738202
chr1	4786029	4786324
chr1	5079528	5079734
chr1	5427113	5427421
chr1	5464697	5464858
chr1	5492578	5492888
chr1	5497247	5497576
chr1	5581272	5581485
chr1	5603719	5604007
chr1	5619910	5620179
chr1	5623622	5623793
chr1	5701939	5702127
chr1	5728448	5728798
chr1	5735023	5735321
chr1	5813534	5813701
chr1	5898728	5898919
chr1	5957842	5958143
chr1	6017157	6017413
chr1	6018425	6018608
chr1	6024134	6024438
chr1	6035595	6035935
chr1	6063316	6063539
chr1	6065046	6065307
chr1	6082293	6082699
chr1	6087866	6088136
chr1	6091511	6091859
chr1	6124274	6124558
chr1	6154199	6154464
chr1	6168473	6168733
chr1	6187839	6188151
chr1	6227701	6228036
chr1	6229370	6229835
chr1	6263481	6263767
chr1	6326024	6326443
chr1	6330637	6330987
chr1	6345887	6346057
chr1	6376644	6376901
chr1	6379708	6379954
chr1	6387378	6387620
chr1	6397051	6397266
chr1	6405958	6406410
chr1	6419694	6420005
chr1	6420692	6420979
chr1	6427879	6428048
chr1	6447265	6447473
chr1	6458196	6458424
chr1	6469185	6469487
chr1	6472528	6472814
chr1	6506299	6506581
chr1	6537103	6537401
chr1	6617290	6617627
chr1	6629194	6629485
chr1	6702692	6703016
chr1	6710129	6710476
chr1	6776857	6777120
chr1	6872599	6872824
chr1	6942020	6942282
chr1	6980942	6981296
chr1	7025407	7025651
chr1	7053071	7053368
chr1	7100175	7100414
chr1	7190530	7190914
chr1	7200916	7201220
chr1	7207380	7207761
chr1	7285555	7285850
chr1	7429780	7430030
chr1	7430208	7430851
chr1	7436768	7437069
chr1	7457802	7458105
chr1	7498994	7499252
chr1	7515827	7516014
chr1	7522115	7522692
chr1	7559960	7560212
chr1	7624325	7624569
chr1	7629885	7630211
chr1	7650212	7650525
chr1	7652155	7652459
chr1	7735490	7735773
chr1	7753808	7754098
chr1	7791022	7791158
chr1	7839145	7839352
chr1	7885403	7885690
chr1	7925017	7925269
chr1	7936792	7936992
chr1	7944009	7944254
chr1	7957948	7958268
chr1	7964992	7965311
chr1	7997693	7997985
chr1	8013935	8014137
chr1	8180461	8180930
chr1	8221594	8221966
chr1	8296928	8297323
chr1	8331647	8331937
chr1	8334379	8334607
chr1	8357510	8357757
chr1	8391858	8392154
chr1	8442881	8443101
chr1	8543780	8544036
chr1	8654013	8654294
chr1	8685923	8686289
chr1	8701637	8701979
chr1	8709163	8709441
chr1	8758864	8759071
chr1	8777363	8777555
chr1	8831514	8831847
chr1	8842110	8842370
chr1	8854279	8854574
chr1	8886239	8886461
chr1	8900827	8901088
chr1	8970679	8970988
chr1	8987767	8988058
chr1	8992766	8992994
chr1	9084233	9084526
chr1	9093400	9093772
chr1	9099949	9100155
chr1	9111279	9111564
chr1	9124951	9125196
chr1	9179045	9179411
chr1	9232711	9233003
chr1	9249765	9250095
chr1	9271715	9272005
chr1	9277737	9277958
chr1	9411363	9411859
chr1	9430888	9431086
chr1	9438456	9438750
chr1	9473722	9474042
chr1	9477917	9478253
chr1	9529303	9529527
chr1	9556419	9556679
chr1	9598288	9598547
chr1	9609612	9609980
chr1	9684976	9685164
chr1	9707672	9707957
chr1	9767225	9767503
chr1	9774896	9775226
chr1	9850127	9850465
chr1	9857546	9857897
chr1	9897103	9897354
chr1	9925056	9925283
chr1	9925764	9926251
chr1	9932987	9933327
chr1	10015091	10015442
chr1	10016240	10016450
chr1	10041170	10041430
chr1	10135656	10135909
chr1	10192536	10193261
chr1	10320706	10321072
chr1	10360124	10360347
chr1	10410705	10411007
chr1	10412908	10413109
chr1	10477293	10477629
chr1	10477730	10478005
chr1	10490050	10490421
chr1	10497120	10497400
chr1	10501751	10502112
chr1	10513025	10513210
chr1	10581033	10581288
chr1	10612637	10612841
chr1	10617774	10618009
chr1	10675082	10675354
chr1	10735970	10736155
chr1	10771421	10771680
chr1	10776551	10776865
chr1	10778936	10779100
chr1	10818550	10818947
chr1	10849472	10850330
chr1	10892518	10892881
chr1	10924470	10924949
chr1	10943687	10943978
chr1	11020234	11020626
chr1	11046621	11046888
chr1	11268947	11269180
chr1	11302865	11303164
chr1	11320247	11320492
chr1	11346888	11347117
chr1	11461323	11461590
chr1	11461744	11462002
chr1	11600072	11600267
chr1	11618563	11618769
chr1	11624917	11625409
chr1	11628357	11628652
chr1	11646690	11646969
chr1	11659427	11659643
chr1	11663701	11663896
chr1	11673170	11673365
chr1	11702390	11702732
chr1	11731842	11732114
chr1	11767867	11768123
chr1	11821333	11821667
chr1	11876591	11876902
chr1	11890370	11890620
chr1	11949782	11950132
chr1	11962724	11963222
chr1	12013893	12014227
chr1	12089552	12089742
chr1	12101302	12101544
chr1	12107444	12107793
chr1	12182213	12182427
chr1	12191402	12191839
chr1	12254835	12255022
chr1	12258138	12258334
chr1	12259005	12259212
chr1	12297126	12297306
chr1	12358768	12359034
chr1	12390122	12390391
chr1	12460770	12461206
chr1	12469249	12469480
chr1	12582920	12583131
chr1	12583941	12584163
chr1	12598536	12598951
chr1	12600922	12601260
chr1	12602386	12602815
chr1	12604298	12604454
chr1	12641614	12641893
chr1	12764286	12764550
chr1	12766627	12766823
chr1	12961198	12961338
chr1	13668464	13668703
chr1	13743042	13743352
chr1	13864783	13865112
chr1	13924952	13925207
chr1	13987929	13988170
chr1	14000792	14000979
chr1	14006321	14006583
chr1	14008928	14009160
chr1	14010359	14010587
chr1	14024197	14024437
chr1	14027950	14028350
chr1	14159466	14159831
chr1	14164935	14165282
chr1	14294186	14294400
chr1	14310274	14310520
chr1	14312977	14313306
chr1	14348654	14348801
chr1	14427862	14428111
chr1	14490345	14490527
chr1	14563213	14563444
chr1	14614532	14614755
chr1	14634468	14634682
chr1	14737502	14737696
chr1	14770996	14771261
chr1	14805783	14806081
chr1	14931029	14931289
chr1	14978288	14978551
chr1	15003754	15004050
chr1	15032791	15033067
chr1	15049712	15050007
chr1	15114523	15114814
chr1	15123673	15123861
chr1	15199221	15199423
chr1	15226554	15226902
chr1	15237303	15237558
chr1	15245628	15245932
chr1	15299445	15299817
chr1	15310011	15310257
chr1	15327631	15327977
chr1	15351410	15351735
chr1	15353200	15353404
chr1	15399509	15399685
chr1	15471543	15472047
chr1	15487305	15487571
chr1	15503855	15504164
chr1	15522639	15522954
chr1	15630173	15630546
chr1	15700538	15700816
chr1	15794242	15794508
chr1	15902224	15902490
chr1	15940412	15940781
chr1	15991123	15991484
chr1	16002487	16002763
chr1	16014685	16014921
chr1	16075565	16075841
chr1	16123865	16124131
chr1	16137033	16137178
chr1	16158007	16158163
chr1	16193619	16193954
chr1	16206165	16206454
chr1	16208147	16208459
chr1	16231932	16232243
chr1	16255166	16255470
chr1	16277985	16278354
chr1	16281450	16281894
chr1	16350311	16350545
chr1	16386784	16387167
chr1	16404145	16404398
chr1	16436245	16436533
chr1	16443475	16443819
chr1	16562476	16562765
chr1	16566092	16566364
chr1	16674088	16674307
chr1	16790935	16791175
chr1	16807271	16807828
chr1	16811756	16811972
chr1	16812190	16812890
chr1	16820165	16820498
chr1	16824048	16824325
chr1	16843544	16844074
chr1	16902317	16902516
chr1	16906513	16906693
chr1	16908891	16909356
chr1	16911311	16911508
chr1	16949703	16949788
chr1	16956810	16956978
chr1	17150771	17151138
chr1	17162617	17162897
chr1	17245211	17245483
chr1	17258756	17259106
chr1	17324857	17325206
chr1	17436117	17436540
chr1	17473304	17473576
chr1	17535229	17535511
chr1	17569760	17569982
chr1	17605151	17605557
chr1	17618982	17619284
chr1	17684436	17684775
chr1	17693314	17693741
chr1	17701404	17701757
chr1	17707073	17707318
chr1	17719653	17719959
chr1	17728645	17728898
chr1	17759112	17759327
chr1	17773703	17773943
chr1	17805927	17806260
chr1	17828587	17828805
chr1	17852909	17853178
chr1	17860717	17861041
chr1	17895582	17895825
chr1	18025273	18025459
chr1	18108816	18109018
chr1	18119000	18119361
chr1	18121999	18122293
chr1	18183671	18183948
chr1	18299597	18299902
chr1	18433894	18434201
chr1	18498879	18499329
chr1	18501956	18502151
chr1	18559359	18559582
chr1	18573067	18573294
chr1	18667709	18667987
chr1	18685370	18685614
chr1	18710488	18710884
chr1	18730049	18730354
chr1	18774613	18775004
chr1	18780508	18780848
chr1	18783882	18784126
chr1	18796541	18796939
chr1	18807678	18807928
chr1	18873145	18873343
chr1	18880406	18880810
chr1	19019852	19020150
chr1	19074189	19074654
chr1	19083248	19083591
chr1	19106056	19106518
chr1	19112139	19112529
chr1	19120738	19120913
chr1	19211465	19211688
chr1	19295327	19295637
chr1	19312764	19313037
chr1	19378739	19378913
chr1	19409251	19409608
chr1	19440372	19440624
chr1	19537568	19537773
chr1	19540588	19540860
chr1	19543492	19543832
chr1	19590423	19590742
chr1	19604312	19604611
chr1	19626193	19626494
chr1	19638987	19639277
chr1	19644932	19645125
chr1	19686851	19687103
chr1	19781368	19781656
chr1	19795725	19795960
chr1	19847754	19848105
chr1	19850188	19850619
chr1	19852796	19853127
chr1	19859043	19859182
chr1	19860910	19861140
chr1	19903598	19903939
chr1	19914727	19915086
chr1	19936517	19936741
chr1	19961341	19961648
chr1	19971180	19971440
chr1	19986125	19986393
chr1	20010410	20010603
chr1	20071275	20071586
chr1	20117116	20117419
chr1	20173897	20174239
chr1	20288380	20288649
chr1	20300034	20300360
chr1	20351388	20351750
chr1	20357542	20357744
chr1	20364547	20364839
chr1	20394311	20394552
chr1	20411974	20412305
chr1	20415769	20416035
chr1	20528959	20529178
chr1	20560946	20561248
chr1	20566321	20566491
chr1	20575992	20576327
chr1	20629464	20629829
chr1	20633219	20633422
chr1	20668597	20668815
chr1	20692826	20693222
chr1	20707123	20707360
chr1	20721424	20721779
chr1	20774369	20774636
chr1	20832341	20832612
chr1	20839225	20839539
chr1	20862537	20862765
chr1	20895520	20896166
chr1	20901562	20901912
chr1	20927147	20927273
chr1	20932106	20932450
chr1	21181038	21181313
chr1	21394206	21394583
chr1	21416000	21416298
chr1	21431112	21431385
chr1	21454346	21454642
chr1	21469373	21469626
chr1	21501822	21502090
chr1	21533843	21534093
chr1	21567550	21567895
chr1	21569655	21570057
chr1	21689969	21690206
chr1	21696824	21697097
chr1	21708192	21708398
chr1	21710326	21710543
chr1	21733917	21734205
chr1	21739068	21739255
chr1	21773158	21773463
chr1	21794666	21794886
chr1	21854873	21855143
chr1	21858191	21858644
chr1	21902486	21902717
chr1	21981523	21982152
chr1	22138773	22139049
chr1	22163014	22163416
chr1	22179744	22179838
chr1	22204366	22204459
chr1	22218471	22218655
chr1	22221977	22222240
chr1	22304760	22305079
chr1	22331003	22331485
chr1	22371444	22371688
chr1	22407346	22407702
chr1	22474972	22475241
chr1	22516401	22516672
chr1	22611595	22611898
chr1	22615618	22615997
chr1	22619544	22619924
chr1	22727042	22727312
chr1	22836100	22836319
chr1	22841087	22841429
chr1	22864884	22865284
chr1	22873270	22873585
chr1	22903573	22903899
chr1	22930973	22931218
chr1	22950275	22950714
chr1	22985594	22985799
chr1	22997242	22997451
chr1	23025745	23026024
chr1	23061170	23061496
chr1	23088302	23088653
chr1	23113940	23114199
chr1	23129396	23129737
chr1	23163284	23163584
chr1	23175542	23176097
chr1	23297808	23298164
chr1	23383750	23384071
chr1	23409389	23409641
chr1	23415915	23416122
chr1	23567876	23568190
chr1	23602829	23603348
chr1	23696211	23696553
chr1	23738879	23739207
chr1	23743818	23744270
chr1	23834061	23834354
chr1	23836523	23836958
chr1	23856803	23857041
chr1	23864379	23864614
chr1	23872216	23872407
chr1	23917616	23917841
chr1	23950402	23950691
chr1	23971255	23971529
chr1	23977302	23977603
chr1	23999751	24000079
chr1	24000290	24000502
chr1	24008829	24009130
chr1	24053736	24053949
chr1	24067358	24067600
chr1	24115890	24116264
chr1	24148274	24148542
chr1	24158019	24158263
chr1	24227207	24227428
chr1	24269964	24270287
chr1	24274496	24274721
chr1	24311575	24311943
chr1	24349601	24349884
chr1	24354536	24354732
chr1	24398389	24398682
chr1	24400983	24401517
chr1	24507811	24508036
chr1	24589144	24589470
chr1	24590368	24590683
chr1	24591397	24591780
chr1	24614505	24614872
chr1	24741140	24741389
chr1	24754976	24755157
chr1	24767032	24767432
chr1	24786362	24786613
chr1	24834327	24834591
chr1	24887672	24888020
chr1	24943959	24944109
chr1	25029840	25030076
chr1	25034095	25034329
chr1	25047023	25047401
chr1	25048839	25049096
chr1	25097239	25097493
chr1	25108614	25108919
chr1	25131400	25131643
chr1	25169540	25169817
chr1	25190403	25190631
chr1	25300539	25300850
chr1	25403921	25404222
chr1	25416752	25417001
chr1	25438945	25439316
chr1	25489207	25489320
chr1	25602214	25602328
chr1	25702907	25703215
chr1	25719630	25719841
chr1	25722613	25722949
chr1	25732156	25732351
chr1	25767367	25767677
chr1	25807720	25807981
chr1	25810001	25810321
chr1	25818202	25818540
chr1	25891709	25892020
chr1	25943192	25943506
chr1	25957767	25958045
chr1	25995918	25996207
chr1	25997141	25997378
chr1	26009866	26010278
chr1	26017238	26017522
chr1	26036385	26036646
chr1	26094469	26094833
chr1	26197057	26197540
chr1	26209284	26209488
chr1	26235056	26235401
chr1	26304075	26304375
chr1	26344167	26344510
chr1	26368813	26369013
chr1	26432849	26433135
chr1	26474677	26475015
chr1	26484200	26484513
chr1	26485021	26485168
chr1	26520628	26521007
chr1	26562935	26563214
chr1	26590599	26590895
chr1	26595426	26595664
chr1	26616116	26616415
chr1	26631225	26631538
chr1	26699311	26699595
chr1	26730279	26730505
chr1	26737135	26737357
chr1	26801511	26801801
chr1	26876559	26876920
chr1	26894468	26894753
chr1	26918391	26918616
chr1	26988192	26988548
chr1	27009192	27009440
chr1	27052223	27052476
chr1	27077071	27077342
chr1	27166024	27166320
chr1	27196719	27197078
chr1	27243647	27243999
chr1	27245069	27245317
chr1	27296458	27296831
chr1	27301795	27302154
chr1	27308284	27308508
chr1	27311204	27311509
chr1	27326612	27326822
chr1	27335123	27335290
chr1	27354054	27354351
chr1	27397037	27397311
chr1	27483782	27484054
chr1	27495867	27496050
chr1	27499829	27500261
chr1	27505935	27506148
chr1	27521314	27521517
chr1	27531948	27532159
chr1	27556652	27556869
chr1	27568002	27568268
chr1	27587508	27587826
chr1	27594506	27594786
chr1	27601455	27601744
chr1	27615669	27615899
chr1	27755854	27756170
chr1	27802746	27803289
chr1	27805324	27805797
chr1	27807754	27807973
chr1	27808102	27808275
chr1	27862272	27862573
chr1	27868255	27868596
chr1	27871364	27871637
chr1	27885835	27886138
chr1	27918746	27918972
chr1	27959598	27959815
chr1	28057173	28057626
chr1	28139543	28139723
chr1	28159201	28159423
chr1	28178765	28179019
chr1	28235601	28235895
chr1	28286973	28287211
chr1	28290377	28290645
chr1	28407987	28408303
chr1	28447555	28447941
chr1	28558868	28559033
chr1	28567247	28567590
chr1	28717125	28717447
chr1	28780367	28780555
chr1	28780819	28781065
chr1	28801935	28802259
chr1	28842184	28842444
chr1	28853048	28853306
chr1	28935750	28936152
chr1	28955978	28956232
chr1	28984237	28984536
chr1	29045316	29045596
chr1	29076275	29076641
chr1	29081118	29081542
chr1	29092913	29093148
chr1	29233012	29233240
chr1	29381064	29381255
chr1	29396649	29396981
chr1	29401961	29402315
chr1	29429885	29430207
chr1	29435404	29435693
chr1	29439464	29439712
chr1	29444919	29445265
chr1	29531403	29531659
chr1	29538322	29538570
chr1	29540098	29540269
chr1	29541131	29541340
chr1	29578636	29578980
chr1	29614547	29614846
chr1	29712434	29712768
chr1	29934865	29935126
chr1	29943457	29943735
chr1	29949064	29949301
chr1	29952552	29952772
chr1	30038483	30038787
chr1	30094538	30094806
chr1	30122407	30122635
chr1	30157908	30158184
chr1	30297768	30297977
chr1	30331407	30331677
chr1	30351593	30351947
chr1	30356892	30357239
chr1	30477752	30478059
chr1	30599125	30599348
chr1	30625856	30626182
chr1	30654264	30654424
chr1	30673077	30673352
chr1	30718016	30718240
chr1	30817682	30817898
chr1	30930555	30930845
chr1	30943519	30943746
chr1	30953504	30953877
chr1	30964695	30965155
chr1	31024999	31025347
chr1	31027835	31028138
chr1	31043175	31043428
chr1	31047218	31047521
chr1	31156803	31157170
chr1	31174877	31175129
chr1	31400068	31400279
chr1	31408187	31408432
chr1	31426974	31427171
chr1	31427843	31428159
chr1	31429436	31429787
chr1	31431154	31431419
chr1	31580502	31580781
chr1	31640115	31640431
chr1	31666941	31667156
chr1	31668151	31668505
chr1	31705580	31705769
chr1	31786978	31787434
chr1	31802285	31802734
chr1	31832159	31832521
chr1	31856405	31856562
chr1	31857644	31857840
chr1	31882690	31883515
chr1	31902066	31902432
chr1	31908171	31908520
chr1	31922272	31922497
chr1	31943465	31943685
chr1	31953850	31954083
chr1	31983855	31984127
chr1	32000884	32001137
chr1	32027408	32027770
chr1	32054142	32054491
chr1	32081201	32081460
chr1	32178037	32178333
chr1	32202294	32202616
chr1	32215995	32216273
chr1	32241815	32242062
chr1	32301624	32301874
chr1	32310899	32311364
chr1	32418550	32418772
chr1	32443664	32443971
chr1	32453811	32454148
chr1	32462009	32462209
chr1	32473081	32473274
chr1	32478605	32478881
chr1	32486395	32486625
chr1	32554719	32554990
chr1	32589738	32589988
chr1	32590150	32590450
chr1	32600383	32600656
chr1	32610447	32610695
chr1	32639053	32639350
chr1	32652173	32652490
chr1	32686549	32686877
chr1	32687433	32687622
chr1	32758635	32758937
chr1	32950395	32950800
chr1	32979577	32979829
chr1	33011191	33011510
chr1	33110833	33111137
chr1	33114900	33115150
chr1	33124787	33125040
chr1	33131479	33131730
chr1	33163669	33163954
chr1	33171631	33171922
chr1	33245425	33245761
chr1	33293354	33293725
chr1	33324495	33324881
chr1	33333267	33333525
chr1	33350226	33350489
chr1	33376032	33376357
chr1	33379018	33379252
chr1	33386217	33386386
chr1	33456902	33457257
chr1	33533677	33533996
chr1	33536888	33537148
chr1	33605974	33606335
chr1	33669431	33669608
chr1	33694028	33694343
chr1	33708695	33708995
chr1	33851099	33851385
chr1	33871286	33871535
chr1	33892551	33892814
chr1	33973863	33974143
chr1	34080586	34080899
chr1	34114179	34114295
chr1	34252226	34252487
chr1	34351565	34351835
chr1	34530786	34531025
chr1	34657924	34658207
chr1	34664815	34665030
chr1	34698516	34698734
chr1	34830466	34830727
chr1	34836047	34836422
chr1	34880909	34881216
chr1	34919692	34919987
chr1	34978726	34978999
chr1	34980868	34981209
chr1	34991286	34991491
chr1	35024697	35025016
chr1	35026233	35026668
chr1	35063916	35064225
chr1	35090863	35091257
chr1	35104310	35104494
chr1	35104580	35104853
chr1	35134862	35135138
chr1	35440362	35440602
chr1	35536738	35537052
chr1	35583620	35583832
chr1	35682307	35682508
chr1	35689296	35689591
chr1	35783221	35783531
chr1	35802838	35803169
chr1	35807156	35807488
chr1	35879578	35879872
chr1	35884331	35884576
chr1	35953687	35953980
chr1	35964971	35965363
chr1	36012886	36013163
chr1	36096108	36096360
chr1	36326856	36327196
chr1	36335299	36335488
chr1	36337816	36338495
chr1	36372971	36373209
chr1	36387744	36388081
chr1	36407749	36407997
chr1	36426247	36426660
chr1	36438846	36438997
chr1	36455889	36456143
chr1	36523680	36523936
chr1	36538118	36538365
chr1	36544436	36544650
chr1	36580954	36581239
chr1	36607271	36607495
chr1	36659006	36659345
chr1	36684604	36684835
chr1	36702503	36702676
chr1	36754588	36754912
chr1	36792063	36792348
chr1	36814311	36814652
chr1	36847502	36847833
chr1	36888695	36888935
chr1	36941916	36942324
chr1	36943876	36944181
chr1	36956800	36957021
chr1	37123772	37124029
chr1	37267197	37267414
chr1	37274256	37274474
chr1	37276434	37276766
chr1	37331229	37331449
chr1	37334853	37335055
chr1	37415466	37415778
chr1	37562018	37562264
chr1	37629488	37629657
chr1	37672485	37672865
chr1	37693051	37693455
chr1	37696788	37697065
chr1	37725520	37726037
chr1	37747465	37747664
chr1	37800042	37800328
chr1	37841425	37841626
chr1	37893554	37893778
chr1	37920657	37920969
chr1	37928723	37928991
chr1	37930446	37930731
chr1	38004371	38004578
chr1	38033184	38033413
chr1	38047179	38047388
chr1	38049397	38049670
chr1	38098366	38098680
chr1	38114208	38114425
chr1	38128753	38129006
chr1	38213330	38213578
chr1	38228321	38228586
chr1	38250763	38250985
chr1	38257245	38257506
chr1	38264924	38265215
chr1	38275957	38276247
chr1	38278801	38279130
chr1	38285437	38285783
chr1	38391063	38391294
chr1	38599158	38599398
chr1	38728140	38728402
chr1	38738648	38738903
chr1	38825322	38825647
chr1	38846569	38846884
chr1	39056237	39056744
chr1	39073513	39073796
chr1	39097181	39097462
chr1	39098055	39098287
chr1	39111515	39111784
chr1	39111824	39112067
chr1	39157421	39157675
chr1	39202432	39202755
chr1	39264456	39264728
chr1	39330653	39330933
chr1	39336944	39337266
chr1	39340825	39341140
chr1	39343963	39344373
chr1	39367832	39368035
chr1	39371387	39371645
chr1	39421982	39422293
chr1	39429862	39430153
chr1	39430869	39431040
chr1	39496924	39497235
chr1	39504595	39504832
chr1	39592887	39593130
chr1	39616604	39616862
chr1	39625876	39626063
chr1	39649203	39649472
chr1	39777486	39777797
chr1	39844412	39844747
chr1	39878152	39878400
chr1	39891763	39892092
chr1	39896378	39896577
chr1	39940170	39940451
chr1	39958332	39958550
chr1	40038027	40038245
chr1	40055092	40055323
chr1	40140481	40140883
chr1	40156125	40156387
chr1	40157777	40158120
chr1	40211785	40212078
chr1	40270595	40270845
chr1	40316817	40317118
chr1	40322978	40323251
chr1	40372225	40372429
chr1	40382300	40382583
chr1	40391366	40391604
chr1	40399397	40399776
chr1	40543767	40544041
chr1	40550681	40550911
chr1	40553564	40553810
chr1	40576984	40577318
chr1	40643115	40643387
chr1	40830490	40830781
chr1	40850579	40850904
chr1	40863377	40863695
chr1	40868880	40869080
chr1	40888367	40888531
chr1	40907192	40907434
chr1	41008140	41008322
chr1	41012510	41012774
chr1	41086817	41087190
chr1	41088297	41088577
chr1	41100773	41101109
chr1	41137622	41138002
chr1	41157693	41157995
chr1	41161260	41161476
chr1	41182603	41182843
chr1	41187187	41187552
chr1	41190745	41191112
chr1	41242001	41242299
chr1	41261568	41261850
chr1	41276448	41276709
chr1	41361421	41361632
chr1	41478584	41478821
chr1	41501409	41501606
chr1	41506474	41506790
chr1	41520988	41521446
chr1	41561188	41561501
chr1	41599379	41599663
chr1	41655325	41655688
chr1	41657087	41657329
chr1	41661707	41662046
chr1	41671002	41671452
chr1	41714502	41714700
chr1	41722589	41722910
chr1	41754441	41754716
chr1	41812386	41812851
chr1	41817274	41817518
chr1	41822075	41822318
chr1	41992812	41993023
chr1	42027942	42028288
chr1	42033709	42033900
chr1	42050283	42050569
chr1	42106486	42106758
chr1	42273396	42274483
chr1	42385129	42385509
chr1	42395934	42396311
chr1	42411536	42411966
chr1	42415245	42415573
chr1	42552759	42553020
chr1	42572407	42572925
chr1	42582633	42582798
chr1	42816266	42816475
chr1	42819891	42820144
chr1	42884838	42885150
chr1	42929121	42929331
chr1	42969350	42969619
chr1	42985348	42985741
chr1	42995253	42995569
chr1	43016150	43016486
chr1	43151680	43151955
chr1	43161246	43161644
chr1	43169349	43169628
chr1	43230678	43230985
chr1	43311775	43312249
chr1	43312558	43312851
chr1	43465551	43465891
chr1	43476397	43476726
chr1	43523809	43523986
chr1	43596285	43596557
chr1	43606596	43606877
chr1	43621772	43622047
chr1	43652928	43653213
chr1	43767381	43767733
chr1	43774765	43775091
chr1	43792776	43792992
chr1	43828729	43828975
chr1	43878594	43878816
chr1	43891676	43891981
chr1	44001693	44002077
chr1	44082034	44082262
chr1	44172459	44172820
chr1	44172995	44173386
chr1	44184690	44184968
chr1	44213014	44213258
chr1	44233118	44233369
chr1	44243937	44244283
chr1	44269070	44269255
chr1	44274844	44275161
chr1	44285954	44286242
chr1	44330503	44330733
chr1	44451484	44451800
chr1	44456039	44456390
chr1	44474847	44475043
chr1	44532927	44533274
chr1	44552779	44553028
chr1	44616483	44616836
chr1	44738962	44739186
chr1	44833414	44833732
chr1	44847747	44848015
chr1	44891131	44891461
chr1	44893875	44894144
chr1	44953306	44953589
chr1	44967556	44967848
chr1	45013574	45013896
chr1	45023040	45023293
chr1	45024373	45024642
chr1	45031963	45032300
chr1	45037991	45038271
chr1	45053276	45053571
chr1	45065578	45065800
chr1	45074172	45074442
chr1	45239506	45239701
chr1	45248701	45249037
chr1	45252768	45253276
chr1	45256828	45257266
chr1	45468826	45469165
chr1	45538444	45538810
chr1	45542107	45542540
chr1	45598109	45598429
chr1	45731426	45731704
chr1	45738019	45738272
chr1	45750922	45751194
chr1	45808304	45808671
chr1	45882362	45882597
chr1	45924269	45924491
chr1	45988826	45989289
chr1	46032509	46032761
chr1	46119888	46120158
chr1	46256240	46256406
chr1	46275338	46275674
chr1	46370699	46370941
chr1	46410136	46410525
chr1	46411828	46412008
chr1	46417592	46418120
chr1	46418560	46418890
chr1	46426674	46426879
chr1	46436322	46436584
chr1	46461735	46462236
chr1	46571843	46572036
chr1	46586405	46586667
chr1	46644621	46644901
chr1	46680598	46680808
chr1	46680959	46681193
chr1	46685118	46685505
chr1	46715707	46716035
chr1	46726105	46726317
chr1	46766292	46766597
chr1	46769115	46769357
chr1	46773407	46773688
chr1	46786318	46786564
chr1	46860737	46861061
chr1	46963529	46963859
chr1	46974022	46974370
chr1	46986008	46986327
chr1	47173296	47173440
chr1	47207578	47207788
chr1	47229365	47229623
chr1	47240565	47240779
chr1	47412152	47412387
chr1	47413561	47413921
chr1	47417368	47417748
chr1	47431186	47431531
chr1	47501161	47501389
chr1	47627059	47627373
chr1	47662750	47663036
chr1	47670705	47671050
chr1	47674753	47675060
chr1	47676093	47676406
chr1	47688234	47688542
chr1	47742168	47742398
chr1	47765976	47766315
chr1	47778604	47778853
chr1	47808112	47808435
chr1	47862854	47863084
chr1	47942584	47942838
chr1	47948667	47949081
chr1	47964553	47964873
chr1	47976915	47977177
chr1	48023873	48024147
chr1	48169684	48170032
chr1	48186412	48186683
chr1	48211392	48211599
chr1	48235923	48236218
chr1	48299442	48299769
chr1	48332010	48332252
chr1	48343463	48343727
chr1	48347712	48348019
chr1	48440482	48440723
chr1	48475141	48475488
chr1	48736440	48736643
chr1	48769016	48769331
chr1	48790741	48791008
chr1	48810932	48811413
chr1	48912026	48912282
chr1	48915656	48915885
chr1	48935412	48935642
chr1	49055804	49056123
chr1	49154449	49154712
chr1	49154840	49155122
chr1	49342916	49343152
chr1	49868457	49868724
chr1	50003404	50003658
chr1	50319240	50319489
chr1	50319542	50319717
chr1	50510278	50510524
chr1	50571262	50571582
chr1	50571879	50572127
chr1	50587015	50587303
chr1	50606764	50607191
chr1	50608182	50608406
chr1	50610164	50610337
chr1	50843775	50844039
chr1	50858922	50859348
chr1	50942385	50942595
chr1	50988342	50988532
chr1	51013131	51013372
chr1	51111734	51112210
chr1	51198425	51198796
chr1	51283195	51283361
chr1	51297031	51297345
chr1	51326827	51327084
chr1	51427749	51427996
chr1	51430518	51430739
chr1	51535058	51535428
chr1	51551823	51552172
chr1	51567742	51568060
chr1	51757065	51757573
chr1	51773314	51773571
chr1	51804596	51804803
chr1	51807580	51807816
chr1	51865987	51866233
chr1	51895811	51896036
chr1	52007266	52007537
chr1	52117117	52117602
chr1	52135139	52135469
chr1	52164518	52164768
chr1	52174900	52175117
chr1	52240559	52240911
chr1	52288180	52288401
chr1	52309927	52310172
chr1	52365747	52366040
chr1	52380132	52380457
chr1	52534579	52534891
chr1	52586945	52587220
chr1	52606666	52606902
chr1	52643054	52643307
chr1	52904703	52904894
chr1	52924466	52924774
chr1	52939210	52939461
chr1	53139777	53139946
chr1	53143216	53143438
chr1	53159794	53160185
chr1	53208403	53208628
chr1	53411023	53411269
chr1	53415041	53415396
chr1	53420315	53420534
chr1	53423988	53424239
chr1	53428461	53428694
chr1	53476614	53476981
chr1	53504392	53504651
chr1	53516532	53516826
chr1	53631617	53631881
chr1	53682896	53683157
chr1	53688628	53688842
chr1	53723742	53724069
chr1	53724413	53724679
chr1	53780062	53780355
chr1	53831002	53831290
chr1	53832414	53832635
chr1	53874912	53875139
chr1	53877511	53877784
chr1	53920356	53920687
chr1	53927031	53927266
chr1	53953834	53953995
chr1	53963792	53963996
chr1	53993017	53993273
chr1	54001821	54002012
chr1	54059765	54059991
chr1	54099195	54099488
chr1	54116811	54117110
chr1	54187304	54187638
chr1	54197975	54198282
chr1	54308409	54308612
chr1	54319945	54320188
chr1	54345508	54345748
chr1	54359861	54360176
chr1	54363969	54364283
chr1	54512736	54512957
chr1	54549320	54549590
chr1	54561532	54561845
chr1	54643529	54643736
chr1	54707027	54707216
chr1	54726375	54726641
chr1	54727572	54727962
chr1	54737759	54737973
chr1	54758055	54758223
chr1	54910285	54910622
chr1	55006449	55006705
chr1	55033562	55033766
chr1	55048735	55049101
chr1	55086431	55086646
chr1	55110278	55110488
chr1	55183430	55183725
chr1	55188966	55189324
chr1	55234675	55234974
chr1	55249153	55249359
chr1	55260266	55260651
chr1	55309874	55310057
chr1	55378844	55379148
chr1	55382012	55382285
chr1	55511431	55511588
chr1	55515747	55516111
chr1	55523076	55523357
chr1	55527989	55528199
chr1	55576416	55576680
chr1	55613998	55614274
chr1	55616804	55617132
chr1	55717057	55717290
chr1	55940391	55940664
chr1	56087231	56087470
chr1	56099474	56099730
chr1	56106260	56106519
chr1	56131491	56131797
chr1	56267643	56267945
chr1	56647386	56647725
chr1	56654865	56655098
chr1	56815305	56815690
chr1	56816507	56816824
chr1	56817095	56818174
chr1	56823218	56823505
chr1	56947597	56947835
chr1	56996445	56996713
chr1	57041901	57042139
chr1	57059326	57059612
chr1	57070182	57070479
chr1	57299747	57299956
chr1	57318137	57318322
chr1	57363442	57363607
chr1	57662829	57663115
chr1	58073949	58074245
chr1	58251545	58251817
chr1	58285549	58285830
chr1	58393730	58393862
chr1	58401261	58401519
chr1	58754168	58754467
chr1	58784861	58785260
chr1	58815085	58815316
chr1	58890844	58891179
chr1	58978197	58978462
chr1	59007544	59007849
chr1	59020050	59020313
chr1	59020611	59020914
chr1	59022022	59022374
chr1	59022555	59023035
chr1	59023327	59024064
chr1	59054448	59054824
chr1	59141799	59142051
chr1	59142084	59142581
chr1	59528378	59528793
chr1	59534643	59534880
chr1	59535074	59535431
chr1	59806471	59806745
chr1	59937535	59937846
chr1	59956363	59956625
chr1	59997718	59998024
chr1	60117884	60118150
chr1	60141467	60141738
chr1	60185591	60185969
chr1	60209695	60210020
chr1	60215111	60215415
chr1	60365061	60365327
chr1	60395137	60395475
chr1	60519653	60519973
chr1	60663838	60664061
chr1	61003558	61003810
chr1	61086959	61087207
chr1	61208310	61208623
chr1	61217259	61217615
chr1	61281171	61281514
chr1	61288105	61288597
chr1	61318240	61318450
chr1	61448958	61449237
chr1	61575397	61575582
chr1	61576468	61576779
chr1	61674309	61674544
chr1	61691660	61691947
chr1	61826947	61827265
chr1	61879981	61880294
chr1	62081236	62081434
chr1	62090444	62090699
chr1	62369454	62369663
chr1	62382598	62382756
chr1	62413919	62414204
chr1	62532505	62532794
chr1	62645710	62646017
chr1	62768843	62769096
chr1	62970736	62970939
chr1	62984783	62985089
chr1	63079948	63080140
chr1	63087404	63087656
chr1	63201547	63201770
chr1	63243181	63243483
chr1	63387356	63387597
chr1	63555236	63555539
chr1	63565900	63566197
chr1	63679858	63680252
chr1	63692659	63692863
chr1	63705084	63705359
chr1	63854143	63854411
chr1	63912714	63913020
chr1	63930204	63930501
chr1	64012065	64012370
chr1	64173500	64173737
chr1	64375391	64375706
chr1	64402335	64402602
chr1	64481308	64481514
chr1	64484678	64484923
chr1	64507391	64507734
chr1	64708394	64708608
chr1	64725387	64725650
chr1	64738354	64738542
chr1	64744314	64744557
chr1	64791673	64791861
chr1	64822849	64823044
chr1	64902089	64902268
chr1	64914114	64914268
chr1	64925118	64925317
chr1	64982742	64982945
chr1	65062313	65062766
chr1	65099897	65100314
chr1	65203707	65204004
chr1	65204074	65204358
chr1	65204486	65205079
chr1	65207897	65208242
chr1	65259111	65259365
chr1	65279747	65280062
chr1	65298260	65298496
chr1	65301400	65301637
chr1	65313717	65313953
chr1	65447627	65447852
chr1	65453898	65454177
chr1	65474230	65474513
chr1	65669495	65669688
chr1	65697695	65697959
chr1	65819443	65819736
chr1	65925969	65926299
chr1	66187314	66187494
chr1	66197208	66197475
chr1	66480992	66481267
chr1	66491652	66491936
chr1	66684711	66684983
chr1	66742184	66742430
chr1	66964392	66964572
chr1	67003354	67003567
chr1	67234346	67234726
chr1	67383134	67383296
chr1	67387454	67387770
chr1	67472372	67472579
chr1	67586009	67586302
chr1	67727955	67728263
chr1	67738689	67739056
chr1	67770759	67771010
chr1	67773742	67774011
chr1	67799961	67800345
chr1	67923465	67923800
chr1	67924597	67924851
chr1	67998451	67998886
chr1	68004419	68004722
chr1	68091932	68092259
chr1	68248471	68248670
chr1	68350104	68350444
chr1	68354980	68355285
chr1	68358471	68358829
chr1	68400281	68400390
chr1	68559393	68559689
chr1	68581019	68581361
chr1	68708720	68708938
chr1	68828796	68829017
chr1	68838344	68838671
chr1	69057745	69058010
chr1	69544017	69544231
chr1	69939089	69939368
chr1	69975918	69976198
chr1	70272771	70273064
chr1	70371306	70371518
chr1	70381472	70381616
chr1	70443752	70444122
chr1	70592925	70593191
chr1	70649424	70649905
chr1	70674941	70675154
chr1	70726147	70726519
chr1	70748391	70748664
chr1	70767056	70767368
chr1	70856079	70856309
chr1	70923622	70923996
chr1	70952517	70952727
chr1	70983506	70983753
chr1	71104906	71105029
chr1	71134450	71134765
chr1	71201730	71202004
chr1	71208798	71208925
chr1	71285932	71286294
chr1	71288299	71288608
chr1	71332314	71332466
chr1	71435079	71435267
chr1	71759997	71760279
chr1	71826298	71826542
chr1	71831855	71832072
chr1	72186845	72187132
chr1	72276059	72276292
chr1	72425079	72425301
chr1	72861552	72861805
chr1	73083684	73083928
chr1	73338606	73338807
chr1	73873378	73873579
chr1	73913275	73913564
chr1	74078289	74078538
chr1	74236689	74236905
chr1	74707356	74707584
chr1	74742412	74742737
chr1	74928117	74928455
chr1	74972078	74972248
chr1	75010295	75010505
chr1	75291565	75291802
chr1	75441999	75442299
chr1	75471654	75471941
chr1	75504045	75504298
chr1	75700156	75700425
chr1	75870672	75870935
chr1	76080960	76081063
chr1	76146954	76147258
chr1	76229874	76230129
chr1	76392433	76392734
chr1	76393016	76393266
chr1	76569331	76569595
chr1	76689608	76689850
chr1	76920496	76920778
chr1	76979232	76979492
chr1	77106390	77106754
chr1	77139450	77139782
chr1	77269543	77269864
chr1	77364535	77364835
chr1	77386600	77386830
chr1	77551814	77552105
chr1	77771958	77772279
chr1	77921640	77921990
chr1	77982937	77983206
chr1	78063643	78063917
chr1	78138969	78139287
chr1	78187408	78187642
chr1	78217673	78217885
chr1	78352593	78353016
chr1	78369111	78369369
chr1	78383376	78383686
chr1	78845658	78845884
chr1	78855880	78856119
chr1	78914696	78914920
chr1	78927025	78927237
chr1	79078006	79078279
chr1	79283309	79283552
chr1	79435751	79435998
chr1	79498072	79498370
chr1	79570072	79570255
chr1	79591514	79591782
chr1	79735541	79735806
chr1	80090377	80090601
chr1	80393732	80393979
chr1	80455700	80456020
chr1	80456460	80456735
chr1	80680029	80680276
chr1	80832330	80832733
chr1	80894367	80894580
chr1	81017677	81017906
chr1	81168452	81168707
chr1	81259492	81259682
chr1	81352552	81352770
chr1	81544259	81544524
chr1	81652726	81653025
chr1	81787860	81788179
chr1	81998864	81999059
chr1	82039600	82039900
chr1	82041187	82041462
chr1	82047211	82047461
chr1	82328493	82328687
chr1	82755868	82756170
chr1	82842868	82843069
chr1	83013719	83014027
chr1	83016988	83017173
chr1	83127446	83127640
chr1	83706669	83706877
chr1	83735892	83736172
chr1	83783787	83784031
chr1	83821971	83822287
chr1	84095500	84095761
chr1	84098715	84098986
chr1	84121192	84121415
chr1	84170013	84170278
chr1	84229128	84229262
chr1	84361124	84361396
chr1	84537019	84537407
chr1	84672103	84672378
chr1	84680528	84680789
chr1	84780034	84780320
chr1	84798236	84798351
chr1	84858908	84859472
chr1	84906516	84906750
chr1	84928117	84928298
chr1	84928562	84928741
chr1	84991782	84992145
chr1	84998097	84998290
chr1	85010642	85010943
chr1	85013209	85013488
chr1	85020608	85021032
chr1	85123025	85123204
chr1	85174521	85174811
chr1	85183014	85183585
chr1	85265989	85266275
chr1	85317264	85317466
chr1	85347719	85348037
chr1	85468949	85469220
chr1	85478646	85478927
chr1	85493055	85493340
chr1	85497181	85497375
chr1	85497986	85498158
chr1	85514746	85514936
chr1	85546441	85546813
chr1	85582579	85582860
chr1	85637021	85637277
chr1	85733193	85733440
chr1	85741084	85741350
chr1	85814825	85815101
chr1	85815279	85815486
chr1	85818919	85819816
chr1	85820706	85820972
chr1	85844355	85844617
chr1	85851396	85851718
chr1	85931096	85931345
chr1	85933038	85933258
chr1	85946564	85947022
chr1	86088641	86088914
chr1	86123000	86123168
chr1	86133033	86133179
chr1	86256647	86256856
chr1	86408020	86408147
chr1	86594540	86594806
chr1	86618606	86618829
chr1	86657622	86657894
chr1	86712434	86712573
chr1	86740442	86740596
chr1	86741033	86741252
chr1	86746377	86746476
chr1	86753961	86754185
chr1	86942666	86942906
chr1	86980308	86980507
chr1	86992046	86992219
chr1	87019250	87019522
chr1	87071930	87072262
chr1	87203538	87203853
chr1	87263525	87263813
chr1	87370024	87370421
chr1	87531258	87531525
chr1	87564308	87564543
chr1	87573680	87573866
chr1	87689164	87689468
chr1	87716556	87716791
chr1	87733477	87733733
chr1	88192025	88192366
chr1	88299803	88300048
chr1	88418847	88419173
chr1	88454779	88455012
chr1	88541441	88541760
chr1	88833701	88833933
chr1	88846478	88846707
chr1	88922367	88922650
chr1	88974962	88975279
chr1	89129703	89129965
chr1	89222226	89222402
chr1	89237056	89237342
chr1	89310842	89311091
chr1	89324118	89324410
chr1	89387584	89387796
chr1	89514958	89515242
chr1	89596483	89596761
chr1	89721477	89721752
chr1	89758015	89758264
chr1	89837257	89837449
chr1	89861108	89861301
chr1	89871069	89871289
chr1	90001043	90001455
chr1	90018884	90019163
chr1	90042829	90043149
chr1	90081428	90081657
chr1	90191402	90191642
chr1	90225381	90225668
chr1	90284207	90284433
chr1	90352757	90352986
chr1	90371232	90371516
chr1	90789246	90789438
chr1	90854616	90854818
chr1	90959696	90959913
chr1	91089647	91089883
chr1	91202726	91202860
chr1	91256245	91256446
chr1	91403398	91403724
chr1	91404324	91404587
chr1	91520895	91521206
chr1	91625369	91625502
chr1	91625537	91625741
chr1	91679104	91679330
chr1	91749627	91749842
chr1	91768076	91768354
chr1	91855637	91855959
chr1	91975485	91975673
chr1	91983207	91983364
chr1	92121604	92121825
chr1	92124004	92124356
chr1	92165453	92165730
chr1	92235825	92236079
chr1	92529589	92529828
chr1	92548356	92548552
chr1	92861420	92861610
chr1	92974606	92974818
chr1	92987222	92987495
chr1	93056572	93056828
chr1	93097079	93097373
chr1	93189343	93189599
chr1	93198554	93198852
chr1	93206675	93206887
chr1	93232277	93232558
chr1	93259785	93260042
chr1	93300379	93300642
chr1	93542853	93543121
chr1	93671941	93672137
chr1	93676199	93676436
chr1	93686705	93687229
chr1	93687243	93687614
chr1	93867698	93867973
chr1	93869895	93870061
chr1	93918866	93919228
chr1	93919885	93920100
chr1	93973153	93973431
chr1	94051190	94051434
chr1	94052135	94052461
chr1	94082417	94082739
chr1	94088979	94089089
chr1	94112249	94112501
chr1	94117236	94117511
chr1	94147741	94147951
chr1	94264099	94264370
chr1	94277715	94277964
chr1	94283741	94284204
chr1	94299628	94299970
chr1	94301530	94301819
chr1	94475079	94475672
chr1	94475862	94476191
chr1	94479024	94479293
chr1	94568155	94568404
chr1	94574000	94574346
chr1	94701892	94702191
chr1	94719660	94719924
chr1	94752291	94752547
chr1	94760547	94760793
chr1	94770260	94770570
chr1	94837626	94837924
chr1	94979745	94979969
chr1	95040184	95040434
chr1	95043942	95044316
chr1	95058351	95058659
chr1	95092502	95092945
chr1	95279739	95280049
chr1	95281493	95281907
chr1	95354863	95355092
chr1	95472040	95472573
chr1	95525329	95525606
chr1	95547125	95547486
chr1	95705271	95705475
chr1	96032111	96032433
chr1	96154854	96155096
chr1	96191159	96191517
chr1	96402698	96403143
chr1	96474380	96474632
chr1	96762327	96762611
chr1	96776346	96776669
chr1	96834462	96834657
chr1	96926982	96927199
chr1	96994987	96995229
chr1	97083648	97083947
chr1	97204745	97205030
chr1	97256140	97256341
chr1	97288677	97288911
chr1	97376462	97376751
chr1	97424623	97424846
chr1	97430994	97431335
chr1	97763712	97764066
chr1	98058648	98058893
chr1	98286459	98286692
chr1	98289244	98289556
chr1	98292160	98292639
chr1	98706368	98706562
chr1	98999462	98999688
chr1	99032476	99032766
chr1	99178299	99178507
chr1	99409380	99409578
chr1	99418494	99418751
chr1	99719610	99719835
chr1	99765339	99765544
chr1	99886349	99886549
chr1	99919821	99920009
chr1	99945719	99946018
chr1	99975192	99975496
chr1	100046851	100047144
chr1	100272736	100272950
chr1	100373138	100373340
chr1	100589391	100589643
chr1	100591087	100591295
chr1	100697701	100697991
chr1	100701896	100702203
chr1	100781884	100782101
chr1	100844653	100844913
chr1	101073266	101073476
chr1	101104625	101104868
chr1	101106596	101106779
chr1	101476873	101477214
chr1	101526615	101526895
chr1	101547455	101547714
chr1	101595594	101595845
chr1	101676608	101676839
chr1	101758439	101758718
chr1	101891585	101891903
chr1	102058265	102058578
chr1	102412461	102412704
chr1	102429930	102430200
chr1	102672649	102672957
chr1	102788863	102789323
chr1	102867810	102868013
chr1	103072967	103073139
chr1	103208680	103208954
chr1	103344559	103344758
chr1	103776488	103776692
chr1	103830193	103830460
chr1	104132602	104132802
chr1	104292758	104292931
chr1	104476596	104476820
chr1	104992384	104992624
chr1	105124693	105125012
chr1	105278089	105278333
chr1	105417112	105417314
chr1	105481636	105481890
chr1	105952928	105953164
chr1	106137758	106138035
chr1	106538476	106538707
chr1	106561962	106562223
chr1	106612205	106612590
chr1	106688563	106688794
chr1	106704529	106704705
chr1	106763513	106763852
chr1	106878839	106879132
chr1	106960065	106960276
chr1	106964818	106965220
chr1	106991547	106991833
chr1	106995586	106995894
chr1	107143178	107143458
chr1	107195110	107195325
chr1	107302016	107302258
chr1	107320038	107320471
chr1	107384085	107384304
chr1	107391772	107391956
chr1	107400511	107402032
chr1	107471656	107471940
chr1	107485509	107485688
chr1	107485703	107486553
chr1	107497252	107497545
chr1	107520992	107521201
chr1	107541248	107541429
chr1	107621146	107621507
chr1	107663162	107663344
chr1	107774843	107775174
chr1	107809078	107809252
chr1	107873738	107874047
chr1	108083885	108084103
chr1	108092736	108093048
chr1	108094544	108094870
chr1	108126392	108126907
chr1	108131440	108131813
chr1	108241978	108242143
chr1	108280628	108281150
chr1	108284183	108284382
chr1	108308552	108309066
chr1	108309227	108309431
chr1	108309670	108310228
chr1	108393752	108394002
chr1	108465623	108465822
chr1	108469601	108470034
chr1	108543339	108543756
chr1	108544347	108545246
chr1	108558932	108559073
chr1	108660703	108660994
chr1	108671810	108672234
chr1	108855962	108856285
chr1	108856682	108856952
chr1	108877578	108877951
chr1	108903984	108904274
chr1	108905868	108906236
chr1	108914320	108914597
chr1	108987689	108988005
chr1	108990032	108990267
chr1	109005081	109005306
chr1	109036260	109037244
chr1	109037346	109037724
chr1	109090525	109091248
chr1	109172298	109172573
chr1	109174702	109175023
chr1	109221493	109221890
chr1	109242237	109242602
chr1	109307222	109307766
chr1	109371993	109372245
chr1	109385445	109385819
chr1	109385918	109386334
chr1	109420051	109420377
chr1	109425845	109426049
chr1	109433417	109433699
chr1	109444047	109444432
chr1	109444492	109444875
chr1	109456233	109456548
chr1	109456765	109457147
chr1	109458120	109458688
chr1	109495352	109495678
chr1	109496354	109496693
chr1	109535561	109535760
chr1	109537792	109538171
chr1	109545313	109545628
chr1	109583638	109583915
chr1	109584234	109584729
chr1	109590507	109590709
chr1	109599433	109599730
chr1	109607730	109608193
chr1	109621562	109622069
chr1	109627252	109627707
chr1	109737133	109737380
chr1	109741641	109742609
chr1	109743537	109743841
chr1	109834839	109835146
chr1	109838028	109838314
chr1	109842496	109842770
chr1	109844101	109844414
chr1	109876324	109876884
chr1	109876939	109877372
chr1	109890448	109890835
chr1	109942872	109943157
chr1	109961741	109962023
chr1	109984381	109984722
chr1	109987483	109987825
chr1	109993903	109994064
chr1	110048395	110048676
chr1	110062658	110062976
chr1	110116522	110116808
chr1	110117804	110118174
chr1	110120987	110121380
chr1	110133080	110133592
chr1	110136228	110136571
chr1	110168084	110168286
chr1	110267622	110267933
chr1	110274800	110275032
chr1	110324551	110325186
chr1	110328401	110328948
chr1	110329000	110329374
chr1	110355782	110356107
chr1	110373793	110374003
chr1	110391719	110391945
chr1	110398027	110398373
chr1	110432267	110432566
chr1	110450277	110450597
chr1	110460577	110460894
chr1	110493158	110493440
chr1	110510197	110510510
chr1	110541110	110541379
chr1	110547172	110547616
chr1	110551908	110552450
chr1	110656680	110657096
chr1	110682842	110683047
chr1	110751406	110752142
chr1	110756654	110757031
chr1	110778028	110778225
chr1	110804432	110804731
chr1	110840155	110840468
chr1	110868656	110869032
chr1	110892579	110892829
chr1	110959910	110960237
chr1	110963538	110963803
chr1	110974925	110975282
chr1	111030437	111030672
chr1	111090775	111091121
chr1	111110168	111110506
chr1	111124918	111125352
chr1	111127455	111127834
chr1	111174183	111174427
chr1	111238161	111238355
chr1	111336557	111336790
chr1	111359482	111359695
chr1	111374717	111374954
chr1	111376515	111376717
chr1	111483666	111484020
chr1	111541762	111541990
chr1	111567026	111567409
chr1	111678271	111678678
chr1	111744006	111744275
chr1	111767034	111767351
chr1	111785775	111786049
chr1	111825803	111826168
chr1	111852354	111852765
chr1	111857700	111858166
chr1	111914969	111915129
chr1	112000541	112000872
chr1	112059081	112059375
chr1	112091435	112091713
chr1	112099631	112099987
chr1	112113721	112114069
chr1	112134157	112134399
chr1	112145019	112145283
chr1	112145654	112145966
chr1	112184329	112184540
chr1	112199238	112199522
chr1	112202041	112202279
chr1	112228999	112229268
chr1	112269014	112269200
chr1	112298037	112298235
chr1	112303646	112303920
chr1	112311309	112311469
chr1	112313195	112313393
chr1	112332924	112333159
chr1	112333663	112333945
chr1	112333957	112334523
chr1	112334641	112335004
chr1	112335096	112335420
chr1	112335502	112335923
chr1	112642789	112643059
chr1	112681108	112681716
chr1	112702984	112703390
chr1	112713777	112714169
chr1	112734935	112735432
chr1	112738668	112739012
chr1	112740165	112740453
chr1	112810263	112810634
chr1	112845967	112846607
chr1	112958644	112958951
chr1	112963041	112963361
chr1	112963744	112964258
chr1	113017798	113018027
chr1	113019248	113019441
chr1	113049129	113049664
chr1	113051132	113051771
chr1	113060436	113060842
chr1	113062846	113063154
chr1	113071973	113072167
chr1	113081826	113082035
chr1	113148305	113148668
chr1	113153349	113153736
chr1	113177072	113177291
chr1	113225087	113225402
chr1	113299918	113300169
chr1	113300350	113300605
chr1	113386693	113387139
chr1	113401229	113401388
chr1	113416757	113417355
chr1	113417651	113417891
chr1	113454388	113454635
chr1	113484571	113485178
chr1	113491123	113491350
chr1	113522689	113523012
chr1	113543906	113544178
chr1	113563608	113563900
chr1	113588385	113588629
chr1	113732716	113733195
chr1	113734106	113734498
chr1	113734550	113734898
chr1	113735121	113735785
chr1	113735926	113736227
chr1	113797122	113797394
chr1	113797897	113798132
chr1	113801238	113801368
chr1	113832929	113833283
chr1	114014217	114014426
chr1	114022031	114022356
chr1	114059023	114059326
chr1	114102862	114103914
chr1	114155388	114155752
chr1	114155867	114156918
chr1	114179907	114180160
chr1	114218761	114219049
chr1	114248241	114250052
chr1	114272737	114273069
chr1	114273357	114275030
chr1	114307639	114307987
chr1	114320843	114321002
chr1	114321071	114321387
chr1	114322917	114323908
chr1	114345598	114345861
chr1	114377374	114377782
chr1	114437771	114438039
chr1	114449215	114449398
chr1	114451991	114452316
chr1	114467554	114467769
chr1	114476016	114476215
chr1	114536573	114536820
chr1	114559631	114559965
chr1	114560651	114561066
chr1	114563528	114564004
chr1	114595035	114595280
chr1	114606329	114606531
chr1	114626908	114627309
chr1	114630443	114630660
chr1	114679482	114679731
chr1	114690479	114691108
chr1	114772322	114772587
chr1	114849496	114849677
chr1	114854208	114855235
chr1	114855260	114856109
chr1	114856274	114856593
chr1	114859230	114859418
chr1	114902737	114903033
chr1	114919726	114919994
chr1	114925124	114926067
chr1	114954073	114954261
chr1	114964642	114964918
chr1	114992758	114992987
chr1	115013705	115014512
chr1	115015299	115015913
chr1	115024925	115025095
chr1	115060432	115061209
chr1	115101443	115101724
chr1	115102061	115102549
chr1	115124444	115125166
chr1	115300747	115301095
chr1	115323512	115323777
chr1	115384697	115384974
chr1	115385791	115386160
chr1	115396674	115396965
chr1	115434184	115434403
chr1	115456920	115457301
chr1	115461514	115461789
chr1	115483025	115483496
chr1	115486808	115487070
chr1	115523810	115524080
chr1	115527334	115527595
chr1	115619438	115619741
chr1	115797263	115797453
chr1	115805734	115806012
chr1	115807499	115807859
chr1	115810644	115810897
chr1	115813669	115814225
chr1	115820774	115821081
chr1	115851341	115851664
chr1	115890276	115890668
chr1	115939841	115940328
chr1	115952309	115952796
chr1	115969024	115969397
chr1	115986428	115987185
chr1	116021832	116021976
chr1	116049644	116050153
chr1	116050886	116051275
chr1	116057315	116057695
chr1	116058888	116059387
chr1	116061705	116062049
chr1	116108615	116109064
chr1	116115985	116116377
chr1	116137612	116137827
chr1	116151929	116152255
chr1	116155293	116155622
chr1	116178007	116178295
chr1	116255531	116255797
chr1	116296754	116296968
chr1	116320070	116320596
chr1	116320645	116321248
chr1	116325503	116325934
chr1	116364814	116365201
chr1	116478345	116478653
chr1	116483166	116483668
chr1	116496157	116496673
chr1	116512427	116512796
chr1	116519953	116520188
chr1	116547672	116547924
chr1	116561349	116561579
chr1	116563083	116563394
chr1	116577117	116577398
chr1	116612409	116612764
chr1	116656102	116656680
chr1	116678279	116678506
chr1	116683455	116683710
chr1	116704926	116705246
chr1	116716409	116718429
chr1	116720500	116720743
chr1	116731801	116732007
chr1	116756815	116757026
chr1	116762452	116763086
chr1	116793751	116794108
chr1	116815455	116815690
chr1	116829128	116829797
chr1	116843067	116843587
chr1	116914396	116914871
chr1	116915075	116915397
chr1	116918786	116919147
chr1	116921157	116921420
chr1	116940469	116940626
chr1	116990567	116990780
chr1	117010340	117010605
chr1	117010875	117011526
chr1	117011759	117012312
chr1	117016724	117016990
chr1	117023461	117023718
chr1	117064844	117065157
chr1	117066989	117067247
chr1	117068960	117069214
chr1	117081440	117081853
chr1	117108314	117108602
chr1	117161718	117162214
chr1	117170092	117170389
chr1	117186820	117187147
chr1	117197897	117198321
chr1	117198509	117198906
chr1	117202847	117203122
chr1	117203165	117203365
chr1	117222182	117222741
chr1	117223263	117223544
chr1	117223666	117223971
chr1	117225895	117226284
chr1	117253934	117255042
chr1	117256042	117256204
chr1	117264051	117264299
chr1	117279078	117279379
chr1	117326779	117327188
chr1	117355505	117355715
chr1	117357427	117357861
chr1	117395401	117395859
chr1	117399468	117399845
chr1	117403476	117403780
chr1	117403786	117404376
chr1	117411947	117412300
chr1	117456774	117456943
chr1	117465725	117465945
chr1	117466209	117466553
chr1	117472766	117473068
chr1	117494604	117494863
chr1	117554970	117555332
chr1	117612931	117613568
chr1	117628748	117629085
chr1	117656672	117656945
chr1	117684195	117684465
chr1	117710727	117711277
chr1	117711380	117712130
chr1	117712950	117713159
chr1	117795011	117795181
chr1	117856858	117857293
chr1	117879167	117879542
chr1	117881659	117882035
chr1	117906679	117907024
chr1	117915117	117915599
chr1	117934433	117934999
chr1	117935467	117935875
chr1	117949404	117949684
chr1	117949869	117950353
chr1	117950379	117951474
chr1	117966884	117967199
chr1	117976641	117976912
chr1	118016178	118016508
chr1	118018696	118019048
chr1	118019181	118019401
chr1	118025215	118025508
chr1	118030615	118030859
chr1	118054888	118055264
chr1	118098188	118098696
chr1	118102813	118103355
chr1	118160212	118160548
chr1	118239650	118240018
chr1	118273004	118273237
chr1	118311666	118311895
chr1	118365888	118366140
chr1	118367441	118367691
chr1	118421483	118421833
chr1	118495552	118495852
chr1	118498403	118498739
chr1	118567522	118567966
chr1	118591828	118592083
chr1	118649143	118649469
chr1	118805363	118805639
chr1	118881705	118881994
chr1	118908234	118908503
chr1	118980079	118980461
chr1	119060971	119061221
chr1	119251600	119251908
chr1	119352810	119353127
chr1	119484064	119484288
chr1	119485243	119485460
chr1	119570093	119570305
chr1	119619596	119619893
chr1	119620683	119621049
chr1	119630811	119631133
chr1	119711580	119711987
chr1	119716713	119717056
chr1	119792340	119792601
chr1	119794158	119794442
chr1	119819981	119820363
chr1	119821973	119822144
chr1	119893898	119894135
chr1	119927016	119927312
chr1	119955773	119956189
chr1	119957962	119958323
chr1	119992358	119992658
chr1	120007333	120007664
chr1	120018985	120019290
chr1	120019759	120020024
chr1	120088080	120088663
chr1	120115295	120115492
chr1	120153160	120153485
chr1	120215071	120215462
chr1	120230140	120230342
chr1	120230359	120230694
chr1	120292771	120293214
chr1	120307672	120307970
chr1	120312179	120312461
chr1	120341167	120341308
chr1	120412736	120412822
chr1	120490052	120490192
chr1	120668604	120668748
chr1	120727010	120727182
chr1	120727525	120727610
chr1	121057221	121057331
chr1	121180174	121180230
chr1	121185639	121185722
chr1	121185807	121185906
chr1	121185925	121186960
chr1	141580730	141580886
chr1	141832362	141832575
chr1	141865115	141865202
chr1	141894472	141894559
chr1	142341599	142341833
chr1	142784130	142784217
chr1	143246507	143246918
chr1	143284253	143284339
chr1	143304947	143305150
chr1	143332959	143333043
chr1	143408949	143409153
chr1	143563575	143563722
chr1	143571166	143571409
chr1	143629394	143629684
chr1	143642473	143643370
chr1	143643684	143644534
chr1	143684262	143684466
chr1	143699718	143699996
chr1	143700916	143701101
chr1	143701123	143701435
chr1	143703449	143703594
chr1	143725883	143726210
chr1	143750913	143751428
chr1	143770306	143770688
chr1	143773179	143773547
chr1	143807695	143808148
chr1	143840690	143840819
chr1	143851253	143851342
chr1	143920267	143920354
chr1	143920437	143920520
chr1	143921243	143921327
chr1	143921369	143921460
chr1	143921484	143921569
chr1	143921638	143921752
chr1	143992955	143993037
chr1	144004749	144004874
chr1	144011242	144011325
chr1	144093754	144093978
chr1	144107001	144107254
chr1	144108482	144108724
chr1	144113410	144113716
chr1	144133028	144133361
chr1	144138796	144139111
chr1	144167231	144167457
chr1	144168579	144168924
chr1	144181553	144181958
chr1	144188363	144188573
chr1	144218780	144219017
chr1	144219048	144219539
chr1	144227318	144227503
chr1	144236122	144236416
chr1	144244812	144245025
chr1	144253973	144254622
chr1	144286589	144286882
chr1	144287310	144287549
chr1	144296716	144296958
chr1	144299821	144300231
chr1	144300532	144300995
chr1	144321944	144322678
chr1	144415218	144415459
chr1	144424876	144425537
chr1	144437894	144438389
chr1	144538083	144538563
chr1	145023049	145023321
chr1	145036596	145036876
chr1	145094758	145095223
chr1	145109782	145111267
chr1	145163405	145163899
chr1	145180612	145181556
chr1	145212045	145212348
chr1	145328302	145328633
chr1	145430703	145430961
chr1	145433431	145433800
chr1	145435106	145435313
chr1	145443462	145443756
chr1	145453870	145454213
chr1	145537652	145537909
chr1	145538477	145538841
chr1	145550720	145551021
chr1	145565915	145566269
chr1	145579209	145579622
chr1	145580427	145580735
chr1	145638680	145639142
chr1	145662688	145663096
chr1	145779743	145780024
chr1	145828907	145829373
chr1	145830927	145831217
chr1	145831414	145831831
chr1	145867001	145867400
chr1	146020252	146020333
chr1	146193649	146194107
chr1	146201982	146202291
chr1	146202417	146203016
chr1	146272914	146273535
chr1	146273537	146273926
chr1	146284423	146284544
chr1	146284567	146284748
chr1	146466891	146467016
chr1	146467040	146467134
chr1	146467189	146467467
chr1	146614207	146614291
chr1	146614362	146614453
chr1	146614588	146614781
chr1	146713235	146713317
chr1	146798617	146798702
chr1	146822518	146822736
chr1	146823303	146823523
chr1	146865461	146865518
chr1	147459377	147459609
chr1	147470993	147471223
chr1	147489786	147490599
chr1	147491115	147491457
chr1	147539520	147539673
chr1	147539693	147539799
chr1	147566756	147566843
chr1	147697739	147697890
chr1	147704911	147704998
chr1	147925053	147925274
chr1	147925294	147925400
chr1	147951548	147951792
chr1	148015403	148015483
chr1	148030747	148030977
chr1	148031174	148031429
chr1	148123823	148124221
chr1	148125911	148126155
chr1	148126602	148127069
chr1	148137632	148138050
chr1	148166405	148166608
chr1	148177617	148177805
chr1	148180818	148181091
chr1	148200626	148200996
chr1	148249055	148249583
chr1	148289174	148289525
chr1	148305615	148306021
chr1	148306249	148306580
chr1	148311705	148311976
chr1	148404873	148405123
chr1	148407799	148408192
chr1	148426170	148426469
chr1	148452820	148453032
chr1	148460549	148460785
chr1	148475560	148475703
chr1	148494398	148494737
chr1	148494975	148495273
chr1	148508031	148508395
chr1	148520312	148520649
chr1	148532730	148533240
chr1	148560606	148560912
chr1	148602922	148603308
chr1	148603921	148604100
chr1	148604479	148604734
chr1	148668929	148669274
chr1	148703491	148703819
chr1	148724014	148724376
chr1	148754658	148755014
chr1	148755802	148756085
chr1	148771322	148771536
chr1	148771643	148772009
chr1	148776928	148777042
chr1	148787931	148788134
chr1	148788160	148788420
chr1	148788684	148788925
chr1	148799001	148799328
chr1	148800022	148800816
chr1	148801139	148801394
chr1	148807349	148807638
chr1	148818100	148818672
chr1	148858915	148859306
chr1	148860652	148860900
chr1	148868822	148869167
chr1	148889386	148889750
chr1	148936086	148936356
chr1	149052183	149052558
chr1	149068901	149069167
chr1	149115211	149115460
chr1	149115479	149115888
chr1	149161566	149161929
chr1	149165179	149165903
chr1	149210394	149210661
chr1	149211009	149211307
chr1	149218573	149218911
chr1	149220293	149220535
chr1	149220913	149221217
chr1	149234801	149235352
chr1	149245702	149246199
chr1	149247955	149248233
chr1	149263648	149264052
chr1	149286734	149287106
chr1	149287535	149287862
chr1	149297780	149298109
chr1	149298558	149298935
chr1	149309558	149309751
chr1	149309945	149310565
chr1	149338942	149339188
chr1	149385733	149386016
chr1	149395202	149395484
chr1	149415110	149415415
chr1	149435457	149435676
chr1	149490828	149491118
chr1	149493875	149494177
chr1	149520192	149520493
chr1	149539966	149540348
chr1	149579956	149580292
chr1	149638345	149638750
chr1	149638827	149639369
chr1	149682997	149683324
chr1	149712385	149712834
chr1	149740649	149740880
chr1	149750777	149751192
chr1	149752157	149752526
chr1	149759442	149759681
chr1	149773812	149774250
chr1	149778878	149779215
chr1	149779385	149780104
chr1	149780119	149780494
chr1	149821075	149821318
chr1	149833286	149833625
chr1	149850935	149851631
chr1	149932175	149932601
chr1	149944972	149945331
chr1	149973975	149974510
chr1	149979063	149979430
chr1	150002032	150002902
chr1	150029188	150029728
chr1	150030455	150030818
chr1	150069937	150070176
chr1	150075398	150075857
chr1	150078572	150078918
chr1	150085356	150085506
chr1	150120513	150120913
chr1	150128157	150128522
chr1	150147501	150147743
chr1	150148413	150148773
chr1	150173130	150173568
chr1	150207063	150207525
chr1	150207968	150208240
chr1	150231436	150231646
chr1	150231709	150231911
chr1	150232766	150233341
chr1	150235918	150236279
chr1	150240752	150241214
chr1	150243188	150243507
chr1	150252749	150253089
chr1	150273679	150273936
chr1	150274306	150274532
chr1	150275997	150276300
chr1	150286997	150287334
chr1	150290385	150290674
chr1	150291599	150292061
chr1	150301118	150301365
chr1	150349481	150349920
chr1	150381037	150381454
chr1	150421593	150421858
chr1	150424596	150425026
chr1	150427752	150427993
chr1	150428959	150429318
chr1	150466501	150466726
chr1	150586288	150586552
chr1	150587646	150587862
chr1	150631901	150632171
chr1	150636647	150636917
chr1	150638195	150638739
chr1	150679908	150680315
chr1	150690414	150690722
chr1	150697494	150697869
chr1	150699008	150699266
chr1	150699380	150699675
chr1	150700700	150700972
chr1	150725578	150725790
chr1	150734247	150734537
chr1	150736474	150736656
chr1	150772465	150772752
chr1	150893172	150893484
chr1	150974774	150975103
chr1	151108980	151109256
chr1	151110206	151110833
chr1	151156947	151157286
chr1	151165233	151165553
chr1	151188804	151189028
chr1	151199842	151200104
chr1	151272017	151272400
chr1	151361932	151362471
chr1	151429493	151429823
chr1	151431834	151432150
chr1	151448008	151448178
chr1	151462149	151462361
chr1	151462384	151462473
chr1	151477705	151478007
chr1	151517011	151517308
chr1	151527849	151527998
chr1	151551745	151552059
chr1	151587647	151587919
chr1	151591573	151591912
chr1	151592734	151593057
chr1	151594612	151594954
chr1	151604460	151604784
chr1	151639472	151639715
chr1	151643873	151644130
chr1	151704924	151705211
chr1	151733955	151734346
chr1	151743275	151743571
chr1	151748902	151749198
chr1	151750055	151750376
chr1	151752257	151752536
chr1	151772273	151772563
chr1	151805740	151805990
chr1	151807464	151808073
chr1	151811620	151811981
chr1	151847154	151847497
chr1	151852047	151852243
chr1	151866035	151866886
chr1	151897632	151897856
chr1	151916800	151917315
chr1	151917699	151917914
chr1	151918082	151918296
chr1	151966933	151967202
chr1	151988505	151988847
chr1	152010955	152011346
chr1	152015136	152015356
chr1	152022493	152022701
chr1	152036335	152036664
chr1	152047270	152047437
chr1	152060480	152060729
chr1	152159373	152159699
chr1	152161717	152161899
chr1	152185009	152185341
chr1	152185545	152186007
chr1	152197203	152197454
chr1	152206831	152207053
chr1	152216663	152216900
chr1	152225814	152226201
chr1	152230016	152230254
chr1	152343625	152344123
chr1	152421400	152421705
chr1	152422257	152422498
chr1	152425248	152425550
chr1	152438206	152438472
chr1	152438642	152438944
chr1	152511271	152511668
chr1	152515974	152516244
chr1	152563727	152563978
chr1	152565343	152565638
chr1	152568284	152568565
chr1	152574146	152574473
chr1	152584329	152584674
chr1	152587578	152587819
chr1	152592171	152592427
chr1	152592749	152592990
chr1	152644081	152644587
chr1	152644667	152645141
chr1	152645384	152645675
chr1	152681478	152681766
chr1	152705972	152706190
chr1	152717774	152718085
chr1	152718977	152719404
chr1	152773407	152773736
chr1	152785551	152785857
chr1	152798640	152799018
chr1	152866733	152867267
chr1	152908763	152909270
chr1	152935208	152935441
chr1	152988223	152988463
chr1	152999502	152999782
chr1	153005126	153005409
chr1	153058768	153059026
chr1	153102771	153103031
chr1	153117491	153117966
chr1	153145773	153146101
chr1	153175574	153175903
chr1	153182751	153183243
chr1	153194747	153195120
chr1	153200743	153201405
chr1	153212637	153213002
chr1	153232329	153232525
chr1	153237321	153237575
chr1	153238218	153238536
chr1	153239927	153240501
chr1	153241037	153241311
chr1	153256553	153257036
chr1	153284049	153284355
chr1	153289583	153289837
chr1	153300469	153300965
chr1	153301802	153302072
chr1	153323206	153323570
chr1	153323775	153324117
chr1	153325195	153325413
chr1	153326416	153326584
chr1	153330545	153330943
chr1	153333057	153333307
chr1	153333354	153333866
chr1	153346864	153347102
chr1	153351802	153352055
chr1	153363727	153363994
chr1	153366936	153367289
chr1	153368951	153369281
chr1	153373415	153373592
chr1	153374200	153374513
chr1	153374809	153375260
chr1	153379122	153379782
chr1	153406448	153407294
chr1	153412294	153412604
chr1	153415038	153415395
chr1	153415746	153416090
chr1	153429882	153430306
chr1	153443306	153443599
chr1	153444995	153445220
chr1	153463038	153463351
chr1	153480849	153481063
chr1	153481110	153481411
chr1	153487104	153487487
chr1	153498035	153498316
chr1	153513746	153513930
chr1	153514821	153515149
chr1	153544890	153545227
chr1	153559589	153560005
chr1	153560765	153560978
chr1	153561143	153561385
chr1	153561567	153561898
chr1	153740664	153740966
chr1	153828304	153828553
chr1	153885062	153885275
chr1	153924969	153925272
chr1	153949061	153949379
chr1	153965512	153965826
chr1	153968291	153968517
chr1	153999903	153999986
chr1	154093304	154093612
chr1	154174590	154174896
chr1	154202596	154202890
chr1	154225611	154226130
chr1	154238049	154238320
chr1	154251316	154251541
chr1	154262354	154262666
chr1	154289709	154289927
chr1	154290236	154290412
chr1	154297416	154297691
chr1	154302759	154303053
chr1	154311737	154311922
chr1	154318839	154318986
chr1	154327129	154327579
chr1	154333016	154333397
chr1	154359606	154359918
chr1	154366679	154367124
chr1	154377623	154377972
chr1	154382405	154382791
chr1	154452889	154453276
chr1	154461851	154462169
chr1	154496230	154496561
chr1	154556035	154556323
chr1	154593361	154593712
chr1	154596415	154596692
chr1	154619411	154619781
chr1	154621993	154622369
chr1	154680813	154681175
chr1	154682215	154682573
chr1	154692825	154693240
chr1	154702229	154702467
chr1	154716307	154716619
chr1	154717226	154717449
chr1	154737329	154737569
chr1	154737694	154738034
chr1	154785920	154786073
chr1	154820489	154820854
chr1	154844516	154844832
chr1	154845516	154845835
chr1	154862263	154862639
chr1	154863905	154864145
chr1	154893812	154894234
chr1	154896362	154896774
chr1	154914413	154914790
chr1	154918648	154918947
chr1	154920713	154920952
chr1	154925452	154925746
chr1	154925883	154926324
chr1	154941357	154941661
chr1	154942177	154942700
chr1	154962179	154962608
chr1	154963062	154963360
chr1	154964773	154965025
chr1	154965178	154965494
chr1	154977305	154977624
chr1	154988028	154988400
chr1	155033784	155034064
chr1	155037772	155037970
chr1	155075372	155075656
chr1	155096370	155096833
chr1	155101300	155101524
chr1	155126547	155126853
chr1	155128671	155128984
chr1	155146697	155146950
chr1	155156785	155157117
chr1	155164211	155164538
chr1	155198180	155198465
chr1	155310634	155310948
chr1	155326584	155326956
chr1	155392407	155392779
chr1	155400117	155400403
chr1	155408401	155408547
chr1	155430098	155430408
chr1	155433338	155433489
chr1	155547615	155547886
chr1	155600044	155600299
chr1	155606376	155606642
chr1	155613704	155613959
chr1	155725834	155726107
chr1	155727068	155727303
chr1	155732532	155732783
chr1	155742013	155742424
chr1	155816669	155816999
chr1	155862638	155862800
chr1	155927727	155928033
chr1	156010175	156010423
chr1	156184980	156185287
chr1	156200129	156200418
chr1	156206226	156206529
chr1	156228414	156228753
chr1	156323715	156324140
chr1	156354332	156354618
chr1	156358041	156358448
chr1	156361375	156361766
chr1	156440296	156440610
chr1	156483131	156483436
chr1	156566279	156566531
chr1	156732883	156733095
chr1	156742894	156743130
chr1	156763653	156763924
chr1	157209364	157209545
chr1	157235096	157235417
chr1	157308472	157308693
chr1	157368762	157369017
chr1	157397422	157397763
chr1	157434415	157434650
chr1	157447941	157448261
chr1	157450636	157450886
chr1	158012207	158012483
chr1	158016948	158017270
chr1	158026773	158027056
chr1	158035286	158035693
chr1	158065769	158065957
chr1	158127942	158128352
chr1	158129472	158129713
chr1	158172831	158173338
chr1	158182022	158182348
chr1	158182365	158182764
chr1	158242757	158243056
chr1	158244048	158244323
chr1	158283134	158283436
chr1	158294565	158294812
chr1	158315057	158315329
chr1	158320545	158320824
chr1	158322095	158322410
chr1	158337443	158337788
chr1	158398764	158399058
chr1	158429498	158429862
chr1	158456048	158456310
chr1	158488341	158488679
chr1	158527759	158528004
chr1	158612925	158613258
chr1	158652858	158653154
chr1	158665067	158665350
chr1	158843501	158843845
chr1	158912026	158912341
chr1	158917935	158918231
chr1	158928911	158929153
chr1	158963246	158963593
chr1	159013946	159014247
chr1	159016568	159016935
chr1	159058188	159058320
chr1	159067003	159067299
chr1	159071431	159071737
chr1	159179345	159179628
chr1	159187792	159188126
chr1	159190693	159190956
chr1	159226740	159226959
chr1	159230045	159230334
chr1	159233786	159234087
chr1	159257057	159257277
chr1	159277948	159278210
chr1	159281480	159281803
chr1	159308321	159308552
chr1	159310244	159310516
chr1	159319887	159320330
chr1	159325926	159326111
chr1	159334156	159334375
chr1	159334445	159334713
chr1	159356132	159356342
chr1	159376263	159376514
chr1	159417180	159417375
chr1	159428942	159429289
chr1	159446254	159446598
chr1	159462031	159462225
chr1	159463831	159464163
chr1	159466392	159466644
chr1	159527978	159528314
chr1	159550646	159550925
chr1	159604248	159604495
chr1	159610848	159611127
chr1	159618602	159618862
chr1	159676756	159677025
chr1	159721118	159721341
chr1	159723473	159723778
chr1	159776714	159776895
chr1	159802644	159802930
chr1	159884019	159884343
chr1	159975136	159975480
chr1	159977871	159978231
chr1	159999998	160000203
chr1	160029140	160029400
chr1	160101056	160101289
chr1	160141769	160141967
chr1	160260226	160260572
chr1	160260657	160260971
chr1	160273466	160273707
chr1	160277122	160277349
chr1	160292404	160292838
chr1	160301986	160302152
chr1	160305942	160306592
chr1	160306890	160307128
chr1	160388709	160389138
chr1	160395887	160396360
chr1	160401963	160402192
chr1	160404543	160404969
chr1	160434090	160434353
chr1	160466584	160466910
chr1	160512834	160513242
chr1	160521645	160522013
chr1	160594107	160594442
chr1	160628618	160628848
chr1	160633415	160633593
chr1	160850163	160850463
chr1	160864198	160864422
chr1	160989784	160990040
chr1	161036757	161036994
chr1	161084324	161084613
chr1	161090709	161090972
chr1	161114481	161114790
chr1	161175560	161175797
chr1	161305697	161305983
chr1	161308286	161308532
chr1	161407559	161407793
chr1	161411263	161411560
chr1	161552272	161552505
chr1	161597615	161597895
chr1	161646450	161646751
chr1	161765242	161765497
chr1	161772319	161772542
chr1	161798008	161798315
chr1	161938218	161938490
chr1	162323133	162323345
chr1	162402371	162402703
chr1	162475972	162476305
chr1	162676144	162676434
chr1	162746348	162746645
chr1	162824940	162825254
chr1	162837872	162838126
chr1	162853664	162854056
chr1	162909631	162909805
chr1	162940895	162941120
chr1	162984449	162984767
chr1	163023163	163023536
chr1	163127572	163127781
chr1	163150129	163150428
chr1	163189040	163189267
chr1	163309226	163309583
chr1	163311637	163311947
chr1	163350177	163350532
chr1	163365493	163365752
chr1	163379429	163379630
chr1	163380736	163381030
chr1	163388637	163388918
chr1	163493844	163494183
chr1	163605127	163605447
chr1	163628823	163629123
chr1	163639777	163640137
chr1	163644414	163644695
chr1	163828818	163829120
chr1	163837546	163837880
chr1	163915231	163915414
chr1	163922076	163922296
chr1	163933771	163934187
chr1	163953805	163954152
chr1	164063644	164064003
chr1	164064580	164065079
chr1	164107322	164107622
chr1	164150055	164150364
chr1	164160556	164160916
chr1	164164035	164164275
chr1	164493969	164494261
chr1	164536726	164536923
chr1	164669597	164669872
chr1	164714989	164715175
chr1	164966542	164966784
chr1	165112047	165112511
chr1	165146285	165146584
chr1	165211317	165211508
chr1	165288374	165288677
chr1	165293107	165293437
chr1	165294940	165295371
chr1	165302460	165302893
chr1	165321983	165322191
chr1	165341493	165341688
chr1	165359966	165360228
chr1	165364725	165365023
chr1	165456423	165456902
chr1	165503740	165504025
chr1	165578791	165578991
chr1	165637181	165637498
chr1	165645095	165645341
chr1	165678015	165678364
chr1	165769649	165770015
chr1	165776283	165776548
chr1	165792015	165792277
chr1	165835944	165836277
chr1	165923787	165924129
chr1	165956858	165957173
chr1	165957529	165958155
chr1	166039181	166039512
chr1	166162340	166162599
chr1	166171273	166171569
chr1	166171763	166172027
chr1	166173344	166173553
chr1	166318105	166318450
chr1	166320678	166320931
chr1	166328923	166329222
chr1	166381717	166381983
chr1	166471142	166471438
chr1	166557854	166558063
chr1	166578538	166578943
chr1	166579510	166579782
chr1	166599023	166599210
chr1	166601650	166601889
chr1	166675668	166676028
chr1	166781933	166782136
chr1	166810207	166810398
chr1	166839282	166839970
chr1	166845380	166845630
chr1	166872109	166872396
chr1	166873289	166873620
chr1	166923677	166923959
chr1	166945970	166946330
chr1	166970789	166971226
chr1	167025463	167025681
chr1	167142878	167143442
chr1	167202132	167202380
chr1	167223219	167223540
chr1	167341402	167341843
chr1	167341928	167342412
chr1	167342491	167343136
chr1	167344741	167345433
chr1	167360380	167360592
chr1	167370096	167370363
chr1	167397849	167398016
chr1	167507115	167507342
chr1	167584311	167584631
chr1	167603983	167604266
chr1	167702183	167702436
chr1	167721056	167721358
chr1	167721454	167722285
chr1	167745302	167745529
chr1	167782231	167782636
chr1	167786166	167786458
chr1	167822222	167822544
chr1	167824726	167824923
chr1	167837006	167837335
chr1	167930072	167930383
chr1	167935657	167935882
chr1	167947375	167947659
chr1	167947810	167948138
chr1	168030301	168030805
chr1	168045394	168045717
chr1	168129217	168129492
chr1	168164710	168165007
chr1	168246292	168246523
chr1	168310222	168310741
chr1	168503169	168503378
chr1	168672787	168672953
chr1	168693134	168693383
chr1	168767797	168768305
chr1	168925416	168925584
chr1	169001571	169001789
chr1	169117729	169118009
chr1	169163806	169164024
chr1	169165535	169165838
chr1	169202905	169203147
chr1	169317081	169317286
chr1	169424514	169424742
chr1	169462532	169462880
chr1	169481304	169481547
chr1	169487461	169487771
chr1	169549417	169549955
chr1	169595989	169596220
chr1	169640874	169641172
chr1	169720975	169721349
chr1	169802328	169802620
chr1	169880675	169881122
chr1	169891347	169891587
chr1	169951561	169951968
chr1	169977036	169977249
chr1	170017089	170017416
chr1	170036282	170036442
chr1	170037228	170037594
chr1	170086732	170086975
chr1	170219391	170219677
chr1	170220697	170220943
chr1	170221502	170221706
chr1	170238563	170238851
chr1	170277556	170277808
chr1	170326022	170326365
chr1	170594706	170595123
chr1	170635089	170635615
chr1	170637678	170637934
chr1	170665148	170665476
chr1	170679746	170680057
chr1	170684851	170685160
chr1	170685672	170686258
chr1	170769039	170769419
chr1	170769599	170769997
chr1	170818776	170818987
chr1	170845389	170845616
chr1	170955427	170955793
chr1	170963769	170964115
chr1	170978441	170978687
chr1	170980739	170981156
chr1	171061845	171062135
chr1	171438156	171438484
chr1	171491049	171491328
chr1	171656110	171656446
chr1	171665285	171665529
chr1	171666983	171667345
chr1	171712430	171712958
chr1	171713043	171713862
chr1	171725030	171725308
chr1	171742225	171742539
chr1	171781572	171781782
chr1	171798667	171798852
chr1	171926941	171927232
chr1	171950556	171951374
chr1	172059851	172060470
chr1	172060548	172061123
chr1	172104315	172104749
chr1	172150079	172150320
chr1	172257910	172258119
chr1	172310559	172310820
chr1	172318892	172319099
chr1	172329595	172329820
chr1	172425481	172425772
chr1	172453557	172453796
chr1	172493889	172494201
chr1	172498496	172498986
chr1	172649481	172649702
chr1	172687295	172687500
chr1	172702393	172702705
chr1	172962363	172962546
chr1	172979791	172980066
chr1	173005776	173006068
chr1	173119172	173119499
chr1	173219047	173219348
chr1	173222764	173222972
chr1	173234313	173234569
chr1	173235079	173235320
chr1	173259219	173259522
chr1	173265515	173265802
chr1	173361037	173361345
chr1	173382395	173382647
chr1	173387813	173388272
chr1	173390649	173390989
chr1	173457445	173457800
chr1	173520681	173520846
chr1	173550130	173550378
chr1	173555334	173555784
chr1	173574322	173574552
chr1	173609516	173610003
chr1	173611983	173612314
chr1	173716953	173717302
chr1	173717516	173717751
chr1	173804976	173805172
chr1	173979420	173979645
chr1	173993162	173993476
chr1	174123697	174124057
chr1	174309335	174309605
chr1	174355393	174355616
chr1	174610792	174611103
chr1	174680068	174680375
chr1	174702319	174702627
chr1	174795596	174795937
chr1	174906667	174906980
chr1	174927410	174927698
chr1	174981743	174982075
chr1	175079440	175079813
chr1	175116781	175117139
chr1	175133163	175133460
chr1	175133563	175133961
chr1	175184774	175185118
chr1	175406624	175407001
chr1	175417456	175417861
chr1	175491956	175492547
chr1	175591294	175591677
chr1	175663387	175663633
chr1	175668750	175668913
chr1	175687084	175687338
chr1	175731724	175731979
chr1	175803221	175803523
chr1	175807391	175807681
chr1	175821349	175821734
chr1	176015876	176016248
chr1	176149435	176149807
chr1	176164017	176164203
chr1	176181590	176182063
chr1	176184159	176184460
chr1	176195528	176195855
chr1	176267599	176267907
chr1	176273623	176273877
chr1	176290883	176291268
chr1	176330091	176330448
chr1	176425607	176425888
chr1	176518676	176518973
chr1	176535709	176536015
chr1	176546452	176546722
chr1	176580267	176580521
chr1	176597689	176597851
chr1	176737524	176737844
chr1	176768127	176768412
chr1	176778225	176779281
chr1	176783936	176784187
chr1	176929174	176929475
chr1	176989212	176989414
chr1	177121722	177121913
chr1	177189695	177189959
chr1	177236008	177236259
chr1	177238273	177238783
chr1	177252856	177253110
chr1	177304903	177305156
chr1	177314930	177315291
chr1	177317899	177318285
chr1	177318452	177318724
chr1	177341144	177341510
chr1	177356932	177357302
chr1	177364355	177364611
chr1	177429605	177429900
chr1	177487545	177487823
chr1	177528065	177528483
chr1	177529455	177529697
chr1	177601665	177602069
chr1	177605578	177605858
chr1	177677339	177677525
chr1	177683326	177683523
chr1	177822014	177822378
chr1	177827222	177827458
chr1	177835452	177835729
chr1	177942159	177942465
chr1	178001454	178001648
chr1	178006723	178006960
chr1	178032756	178032960
chr1	178045576	178045910
chr1	178050525	178051026
chr1	178103446	178103837
chr1	178118212	178119206
chr1	178190141	178190325
chr1	178190355	178190714
chr1	178190971	178191338
chr1	178390573	178390917
chr1	178403593	178404084
chr1	178404451	178404743
chr1	178412488	178412734
chr1	178414555	178414940
chr1	178423980	178424320
chr1	178467210	178467648
chr1	178488436	178488764
chr1	178506065	178506337
chr1	178600888	178601110
chr1	178651802	178652071
chr1	178714053	178714247
chr1	178718282	178718501
chr1	178738371	178738620
chr1	178751590	178751955
chr1	178769274	178769613
chr1	178859762	178860009
chr1	178867487	178868578
chr1	178871881	178872200
chr1	179014607	179014904
chr1	179098986	179099273
chr1	179117709	179118124
chr1	179240243	179240423
chr1	179274210	179274535
chr1	179320040	179320440
chr1	179324140	179325197
chr1	179325235	179325814
chr1	179325824	179326268
chr1	179340338	179340658
chr1	179340921	179341430
chr1	179348290	179348604
chr1	179353407	179353728
chr1	179355062	179355382
chr1	179370641	179371078
chr1	179371131	179371454
chr1	179378009	179378621
chr1	179402213	179402694
chr1	179425630	179426202
chr1	179426367	179426835
chr1	179448784	179449064
chr1	179659296	179659621
chr1	179660545	179661053
chr1	179714884	179715276
chr1	179819515	179819685
chr1	179823752	179823925
chr1	179912070	179912391
chr1	179972888	179973123
chr1	180165183	180165424
chr1	180172714	180173054
chr1	180173062	180173299
chr1	180290510	180290737
chr1	180304758	180305016
chr1	180316765	180317040
chr1	180320209	180320538
chr1	180320604	180321041
chr1	180323807	180324030
chr1	180337192	180337430
chr1	180378934	180379335
chr1	180433731	180434018
chr1	180537569	180537825
chr1	180557484	180557634
chr1	180626916	180627310
chr1	180632416	180632821
chr1	180681838	180682132
chr1	180720321	180720541
chr1	180750717	180750943
chr1	180824511	180824811
chr1	180824944	180825161
chr1	180831442	180831822
chr1	180835198	180835412
chr1	180837098	180837607
chr1	180840020	180840263
chr1	180850773	180850992
chr1	181011056	181011256
chr1	181018075	181018410
chr1	181018868	181019154
chr1	181020346	181020668
chr1	181022451	181022778
chr1	181041915	181042410
chr1	181048156	181048450
chr1	181146013	181146228
chr1	181198291	181198715
chr1	181259631	181260186
chr1	181421784	181422322
chr1	181463761	181464069
chr1	181470513	181471099
chr1	181516924	181517212
chr1	181517256	181517701
chr1	181554273	181554607
chr1	181567282	181567474
chr1	181705876	181706206
chr1	181720085	181720335
chr1	181779422	181779708
chr1	181787674	181787889
chr1	181816198	181816511
chr1	181845056	181845328
chr1	181859011	181859285
chr1	181891301	181891657
chr1	181920895	181921181
chr1	181974926	181975165
chr1	182040751	182040976
chr1	182151612	182152135
chr1	182154366	182154703
chr1	182158121	182158325
chr1	182287254	182287561
chr1	182311234	182311525
chr1	182346025	182346276
chr1	182379255	182379382
chr1	182446622	182446829
chr1	182458342	182458706
chr1	182546007	182546228
chr1	182576823	182577049
chr1	182615160	182615525
chr1	182622046	182622555
chr1	182622577	182623952
chr1	182701545	182701855
chr1	182718992	182719286
chr1	182781371	182781672
chr1	182799106	182799391
chr1	182833010	182833299
chr1	182862332	182862700
chr1	182899684	182900122
chr1	182927503	182927816
chr1	183041345	183041714
chr1	183217863	183218251
chr1	183222037	183222444
chr1	183281145	183281416
chr1	183281619	183281922
chr1	183392131	183392574
chr1	183405937	183406508
chr1	183443024	183443256
chr1	183474256	183474529
chr1	183551918	183553094
chr1	183553148	183553561
chr1	183553709	183554014
chr1	183795545	183795928
chr1	183831861	183832164
chr1	183882142	183882397
chr1	183888162	183888420
chr1	183905957	183906461
chr1	183916849	183917136
chr1	183931139	183931348
chr1	183954918	183955181
chr1	183956470	183956711
chr1	183969567	183969860
chr1	184049224	184049463
chr1	184057831	184058003
chr1	184234186	184234500
chr1	184388359	184388853
chr1	184391416	184391742
chr1	184448231	184448736
chr1	184480601	184480868
chr1	184533280	184533449
chr1	184561033	184561328
chr1	184611085	184611716
chr1	184640267	184640549
chr1	184718425	184718779
chr1	184841518	184841875
chr1	184915894	184916179
chr1	184918580	184918805
chr1	184958551	184958791
chr1	185042267	185042560
chr1	185151423	185151633
chr1	185153022	185153170
chr1	185221680	185221995
chr1	185227368	185227606
chr1	185287421	185287747
chr1	185500781	185501107
chr1	185619223	185619461
chr1	185632033	185632310
chr1	185649625	185649877
chr1	185712453	185712707
chr1	186053599	186053866
chr1	186164116	186164425
chr1	186235787	186236077
chr1	186306738	186306937
chr1	186364581	186364891
chr1	186424146	186424420
chr1	186579733	186580017
chr1	186725068	186725485
chr1	186830390	186830622
chr1	186903941	186904122
chr1	186951430	186951626
chr1	187018046	187018345
chr1	187148084	187148210
chr1	187173962	187174247
chr1	187180281	187180463
chr1	187385465	187385874
chr1	187456620	187456825
chr1	187665350	187665712
chr1	187667177	187667453
chr1	187855812	187856026
chr1	187909002	187909321
chr1	187928955	187929229
chr1	187944454	187944772
chr1	188010467	188010868
chr1	188095220	188095506
chr1	188165246	188165610
chr1	188359853	188360171
chr1	188461821	188462030
chr1	188556741	188557054
chr1	188609466	188609818
chr1	188672410	188672714
chr1	188851663	188851867
chr1	188869276	188869817
chr1	188890062	188890212
chr1	188990645	188990810
chr1	189095899	189096236
chr1	189099497	189099790
chr1	189193396	189193616
chr1	189362660	189362912
chr1	189388712	189389134
chr1	189689421	189689589
chr1	189865652	189865899
chr1	189937681	189937942
chr1	189988133	189988435
chr1	190053718	190053991
chr1	190067310	190067669
chr1	190124717	190124950
chr1	190229356	190229691
chr1	190474217	190474476
chr1	190547113	190547349
chr1	190681572	190681898
chr1	190698479	190698650
chr1	190709881	190710161
chr1	190713440	190713700
chr1	190742533	190742748
chr1	190816228	190816514
chr1	190845964	190846142
chr1	191041610	191041893
chr1	191043374	191043563
chr1	191044292	191044618
chr1	191044648	191044962
chr1	191234362	191234625
chr1	191255262	191255490
chr1	191294963	191295318
chr1	191305856	191306094
chr1	191340830	191341542
chr1	191357429	191358206
chr1	191379131	191379321
chr1	191418870	191419102
chr1	191426179	191426461
chr1	191573905	191574158
chr1	191628523	191628734
chr1	191631265	191631514
chr1	191642589	191642878
chr1	191648629	191648781
chr1	191755746	191755989
chr1	191843652	191843832
chr1	192280760	192280969
chr1	192338429	192338701
chr1	192395807	192396069
chr1	192531434	192531784
chr1	192578690	192578950
chr1	192702527	192702771
chr1	192774345	192774569
chr1	193045489	193045773
chr1	193061246	193061405
chr1	193106690	193106926
chr1	193580956	193581265
chr1	193611987	193612188
chr1	193844698	193844893
chr1	193921743	193921933
chr1	193953436	193953732
chr1	193969680	193969885
chr1	194040397	194040615
chr1	194132941	194133151
chr1	194175683	194176006
chr1	194265271	194265460
chr1	194384238	194384458
chr1	194545212	194545435
chr1	194553760	194554020
chr1	194591041	194591244
chr1	194896729	194896947
chr1	194952238	194952399
chr1	194959129	194959472
chr1	194979096	194979309
chr1	195063723	195063863
chr1	195126461	195126800
chr1	195252574	195252807
chr1	195302529	195302768
chr1	195381810	195382245
chr1	195416112	195416419
chr1	195563627	195563841
chr1	195571562	195571777
chr1	195592724	195593019
chr1	195635877	195636184
chr1	195756935	195757207
chr1	195850977	195851280
chr1	195854895	195855140
chr1	195928782	195929069
chr1	196011092	196011527
chr1	196104686	196105020
chr1	196151506	196151891
chr1	196160292	196160596
chr1	196233929	196234185
chr1	196292095	196292352
chr1	196307964	196308318
chr1	196324165	196324446
chr1	196391905	196392202
chr1	196392702	196393081
chr1	196490365	196490602
chr1	196512522	196512693
chr1	196586279	196586517
chr1	196594828	196595129
chr1	196701376	196701637
chr1	196921923	196922183
chr1	196935241	196935503
chr1	196992297	196992520
chr1	197007397	197007685
chr1	197034638	197034916
chr1	197065846	197066106
chr1	197282443	197282698
chr1	197348995	197349364
chr1	197479209	197479570
chr1	197657987	197658317
chr1	197699174	197699630
chr1	197781554	197781868
chr1	197786386	197786638
chr1	197787751	197788050
chr1	197920461	197920835
chr1	198145045	198145273
chr1	198190496	198190873
chr1	198191819	198192077
chr1	198274922	198275704
chr1	198326406	198326771
chr1	198367296	198367567
chr1	198375428	198375756
chr1	198386455	198386845
chr1	198416670	198416897
chr1	198489659	198489909
chr1	198494235	198494540
chr1	198512281	198512532
chr1	198515568	198515929
chr1	198526117	198526444
chr1	198537927	198538308
chr1	198543277	198543573
chr1	198607989	198608195
chr1	198644822	198645219
chr1	198645713	198645906
chr1	198663838	198664037
chr1	198724416	198724849
chr1	198745890	198746225
chr1	198771413	198771727
chr1	198791854	198792096
chr1	198794675	198794943
chr1	198856437	198856710
chr1	198858118	198858471
chr1	198865788	198866002
chr1	198873919	198874149
chr1	198905068	198905302
chr1	198905829	198906070
chr1	198906169	198906402
chr1	198974693	198975002
chr1	199038636	199038966
chr1	199073758	199074004
chr1	199126580	199126971
chr1	199127286	199127701
chr1	199205758	199206087
chr1	199207751	199208163
chr1	199215391	199215648
chr1	199261560	199261799
chr1	199278680	199278992
chr1	199321730	199322025
chr1	199324799	199325009
chr1	199349822	199350276
chr1	199350278	199350499
chr1	199355035	199355282
chr1	199362525	199362828
chr1	199385177	199385505
chr1	199406445	199407214
chr1	199420693	199421007
chr1	199458564	199458968
chr1	199465426	199465840
chr1	199490040	199490938
chr1	199503624	199503771
chr1	199518944	199519395
chr1	199525618	199525837
chr1	199543583	199543943
chr1	199545160	199545626
chr1	199561161	199561404
chr1	199582220	199582690
chr1	199583898	199584277
chr1	199588996	199589372
chr1	199597184	199597786
chr1	199612676	199612876
chr1	199616930	199617280
chr1	199621063	199621393
chr1	199643955	199644310
chr1	199671454	199671762
chr1	199672285	199672565
chr1	199683848	199684228
chr1	199691561	199691828
chr1	199698789	199699086
chr1	199704390	199704731
chr1	199704806	199705087
chr1	199715971	199716588
chr1	199717475	199718264
chr1	199742598	199742908
chr1	199748622	199749065
chr1	199766532	199766930
chr1	199781914	199782199
chr1	199795400	199795827
chr1	199833656	199833977
chr1	199883894	199884077
chr1	199939854	199940306
chr1	199945252	199945744
chr1	199949223	199949516
chr1	199950394	199950773
chr1	199975313	199975860
chr1	200028808	200029121
chr1	200030848	200031126
chr1	200113697	200113896
chr1	200131665	200132008
chr1	200132582	200132879
chr1	200208453	200208736
chr1	200218684	200219182
chr1	200235440	200235736
chr1	200245315	200245680
chr1	200246278	200246704
chr1	200253999	200254907
chr1	200258675	200259313
chr1	200270331	200270837
chr1	200281909	200282462
chr1	200282546	200283105
chr1	200292530	200293140
chr1	200293860	200294670
chr1	200321600	200322037
chr1	200322691	200323157
chr1	200326756	200327099
chr1	200337073	200337358
chr1	200342041	200342511
chr1	200342984	200343330
chr1	200343529	200343864
chr1	200343929	200344350
chr1	200348316	200349420
chr1	200354623	200355099
chr1	200358417	200358714
chr1	200368109	200368629
chr1	200368833	200369026
chr1	200370937	200371265
chr1	200390620	200390901
chr1	200420443	200420817
chr1	200424735	200425099
chr1	200425804	200426083
chr1	200428630	200428936
chr1	200443148	200443343
chr1	200446151	200446451
chr1	200449159	200449415
chr1	200472166	200472440
chr1	200472901	200473228
chr1	200503962	200504165
chr1	200510430	200510724
chr1	200551331	200551712
chr1	200579595	200579832
chr1	200584107	200584920
chr1	200615965	200616195
chr1	200682673	200682913
chr1	200700011	200700274
chr1	200737018	200737430
chr1	200797963	200798171
chr1	200807514	200807820
chr1	200835804	200836245
chr1	200850198	200850468
chr1	200861233	200861489
chr1	200891896	200892145
chr1	200895794	200896074
chr1	200896945	200897202
chr1	200932956	200933182
chr1	200955339	200955690
chr1	200986626	200986802
chr1	201025488	201025732
chr1	201044035	201044283
chr1	201046286	201047128
chr1	201048377	201048599
chr1	201072341	201072704
chr1	201087871	201088493
chr1	201096455	201097056
chr1	201097263	201097458
chr1	201097465	201097874
chr1	201120860	201121073
chr1	201124172	201124918
chr1	201162496	201163199
chr1	201193950	201194327
chr1	201204723	201205070
chr1	201234953	201235336
chr1	201242825	201243233
chr1	201262009	201262254
chr1	201274284	201274498
chr1	201275102	201275540
chr1	201275933	201276229
chr1	201284570	201284824
chr1	201320329	201320510
chr1	201353577	201353952
chr1	201362140	201362410
chr1	201402278	201402546
chr1	201407975	201408310
chr1	201451756	201452288
chr1	201453072	201453396
chr1	201503059	201503379
chr1	201504813	201505187
chr1	201508818	201509477
chr1	201516879	201517213
chr1	201541167	201541553
chr1	201542365	201542712
chr1	201552312	201552507
chr1	201562843	201563118
chr1	201563273	201563894
chr1	201564575	201564878
chr1	201574203	201574520
chr1	201575790	201576214
chr1	201578285	201578585
chr1	201582256	201582510
chr1	201604947	201605169
chr1	201676597	201676956
chr1	201680105	201680388
chr1	201699220	201699395
chr1	201711509	201711721
chr1	201723024	201723827
chr1	201740219	201740929
chr1	201829443	201829695
chr1	201861398	201861751
chr1	201862451	201862670
chr1	201874690	201874900
chr1	201909835	201910190
chr1	201937674	201938262
chr1	202012472	202012764
chr1	202033730	202034071
chr1	202074953	202075139
chr1	202097020	202097495
chr1	202097763	202098006
chr1	202106667	202107267
chr1	202308662	202311121
chr1	202316180	202316512
chr1	202339858	202340200
chr1	202348872	202349096
chr1	202359129	202359486
chr1	202363378	202363781
chr1	202364707	202365590
chr1	202367125	202367391
chr1	202398137	202398691
chr1	202434394	202434717
chr1	202441992	202442224
chr1	202442844	202443252
chr1	202449835	202450314
chr1	202494182	202494540
chr1	202522614	202522805
chr1	202538547	202538788
chr1	202543258	202543623
chr1	202595654	202596055
chr1	202599010	202599765
chr1	202602521	202602856
chr1	202613557	202613765
chr1	202613803	202614234
chr1	202619337	202619624
chr1	202634275	202634617
chr1	202647219	202647455
chr1	202647526	202647730
chr1	202667069	202667416
chr1	202679057	202679384
chr1	202681673	202681944
chr1	202682175	202682515
chr1	202715434	202715914
chr1	202717355	202717464
chr1	202729383	202730224
chr1	202730275	202730802
chr1	202738925	202739247
chr1	202752022	202752476
chr1	202765252	202765434
chr1	202801551	202801984
chr1	202809368	202809587
chr1	202855616	202855849
chr1	202859245	202859550
chr1	202859792	202860051
chr1	202928132	202928398
chr1	202950601	202950816
chr1	202982632	202982963
chr1	202987736	202988015
chr1	202994399	202994683
chr1	202999324	202999915
chr1	203027563	203027818
chr1	203042588	203043332
chr1	203043799	203044190
chr1	203062757	203063098
chr1	203064153	203064548
chr1	203171301	203171476
chr1	203177485	203177846
chr1	203197600	203197910
chr1	203207441	203207665
chr1	203210103	203210387
chr1	203211307	203211773
chr1	203225058	203225464
chr1	203264827	203265024
chr1	203297229	203297702
chr1	203301954	203302197
chr1	203357971	203358255
chr1	203377403	203377687
chr1	203446917	203447582
chr1	203465302	203465537
chr1	203491831	203492287
chr1	203509242	203509749
chr1	203510989	203511302
chr1	203553182	203553497
chr1	203557007	203557223
chr1	203561142	203561562
chr1	203571386	203571785
chr1	203588141	203588390
chr1	203590117	203590384
chr1	203632797	203633153
chr1	203659111	203659307
chr1	203666622	203666897
chr1	203674549	203674918
chr1	203721101	203721592
chr1	203723873	203724302
chr1	203753408	203753618
chr1	203759945	203760391
chr1	203764632	203765189
chr1	203779347	203779649
chr1	203784011	203784305
chr1	203804898	203805084
chr1	203812673	203812916
chr1	203824470	203824801
chr1	203827593	203827981
chr1	203866989	203867255
chr1	203867689	203868118
chr1	203893284	203893663
chr1	203894674	203895063
chr1	203907941	203908154
chr1	203908319	203908560
chr1	203946884	203947170
chr1	204018446	204018696
chr1	204027329	204027925
chr1	204046256	204046558
chr1	204063392	204063652
chr1	204143557	204143849
chr1	204154699	204155094
chr1	204332208	204332403
chr1	204333259	204333346
chr1	204340401	204340488
chr1	204401013	204401389
chr1	204476960	204477280
chr1	204602362	204602443
chr1	204624411	204624607
chr1	204701883	204702107
chr1	204719483	204719866
chr1	204730026	204730461
chr1	204745944	204746254
chr1	204784745	204785099
chr1	204823620	204823964
chr1	204846937	204847173
chr1	204848146	204848457
chr1	204852371	204852637
chr1	204871090	204871386
chr1	204874291	204874582
chr1	204898514	204898698
chr1	204904108	204904493
chr1	204965601	204965860
chr1	204966318	204966590
chr1	204974527	204974943
chr1	204978971	204979308
chr1	205038126	205038363
chr1	205041489	205041759
chr1	205048628	205048945
chr1	205049500	205049837
chr1	205096761	205097045
chr1	205104920	205105300
chr1	205143487	205143812
chr1	205147381	205147741
chr1	205149103	205149509
chr1	205149583	205149781
chr1	205151065	205151403
chr1	205152483	205152839
chr1	205165440	205165649
chr1	205173327	205173585
chr1	205175435	205175760
chr1	205219392	205219668
chr1	205221977	205222441
chr1	205245036	205245234
chr1	205261089	205261262
chr1	205289905	205290213
chr1	205293095	205293484
chr1	205317773	205318075
chr1	205324664	205325061
chr1	205331614	205331839
chr1	205421851	205422133
chr1	205499398	205499764
chr1	205556098	205556412
chr1	205556553	205556869
chr1	205561110	205562053
chr1	205633690	205633879
chr1	205637735	205637956
chr1	205644767	205645238
chr1	205694618	205694859
chr1	205739431	205739826
chr1	205805558	205805821
chr1	205819347	205819632
chr1	205860272	205860565
chr1	205912500	205912846
chr1	205938864	205939173
chr1	205951345	205951584
chr1	206037389	206037627
chr1	206051912	206052245
chr1	206068559	206068895
chr1	206109084	206109292
chr1	206116170	206116420
chr1	206125096	206125402
chr1	206203468	206203841
chr1	206222039	206222259
chr1	206233599	206233755
chr1	206237842	206237998
chr1	206261807	206262111
chr1	206276261	206276496
chr1	206333755	206334048
chr1	206363927	206364170
chr1	206372211	206372473
chr1	206430825	206431039
chr1	206479081	206479317
chr1	206483172	206483432
chr1	206485177	206485500
chr1	206892325	206892609
chr1	207238003	207238185
chr1	207316757	207317007
chr1	207430623	207430958
chr1	207447571	207447950
chr1	207488639	207488953
chr1	207491342	207491499
chr1	207575112	207575334
chr1	207594275	207594599
chr1	207597195	207597417
chr1	207675669	207675989
chr1	207730048	207730306
chr1	207753279	207753632
chr1	207806051	207806362
chr1	207809469	207809749
chr1	207816710	207817034
chr1	207830519	207830680
chr1	207842112	207842397
chr1	207867666	207867913
chr1	207932907	207933188
chr1	207987618	207988111
chr1	208024464	208024757
chr1	208090447	208090697
chr1	208100338	208100571
chr1	208115604	208115798
chr1	208383545	208383753
chr1	208440172	208440371
chr1	208505024	208505235
chr1	208551097	208551447
chr1	208600838	208601107
chr1	208614395	208614648
chr1	208640480	208640885
chr1	208647209	208647567
chr1	208688332	208688611
chr1	208824359	208824733
chr1	208951862	208952139
chr1	209189960	209190208
chr1	209373950	209374457
chr1	209375328	209375636
chr1	209563445	209563778
chr1	209592921	209593159
chr1	209656294	209656473
chr1	209710060	209710299
chr1	209716266	209716482
chr1	209753946	209754310
chr1	209755520	209755657
chr1	209760707	209760863
chr1	209817696	209818123
chr1	209865046	209865404
chr1	209895123	209895498
chr1	209920676	209921027
chr1	209938477	209938880
chr1	209981202	209981392
chr1	210070697	210070977
chr1	210184659	210185073
chr1	210251961	210252280
chr1	210274877	210275361
chr1	210310752	210311003
chr1	210378441	210378607
chr1	210531486	210531769
chr1	210533677	210533856
chr1	210555864	210556087
chr1	210607966	210608299
chr1	210695822	210696221
chr1	210697778	210698083
chr1	210717151	210717488
chr1	210835891	210836114
chr1	210849364	210849605
chr1	210870037	210870325
chr1	210905240	210905710
chr1	210958531	210958770
chr1	210989857	210990084
chr1	211000192	211000408
chr1	211022485	211022680
chr1	211155269	211155560
chr1	211235482	211235775
chr1	211310428	211310634
chr1	211484656	211484871
chr1	211614295	211614600
chr1	211804248	211804511
chr1	211910202	211910460
chr1	212363076	212363550
chr1	212453965	212454284
chr1	212501512	212501835
chr1	212568788	212569154
chr1	212571826	212572149
chr1	212572898	212573274
chr1	212581956	212582198
chr1	212628672	212628907
chr1	212790944	212791365
chr1	212825142	212825436
chr1	212830722	212830948
chr1	212867988	212868436
chr1	212877781	212877993
chr1	212898814	212899224
chr1	212900891	212901250
chr1	213048880	213049219
chr1	213192684	213192947
chr1	213316301	213316605
chr1	213386272	213386568
chr1	213421579	213421820
chr1	213580152	213580345
chr1	213722028	213722372
chr1	213757519	213757923
chr1	213763499	213763782
chr1	213766541	213766832
chr1	213846662	213846824
chr1	213922301	213922520
chr1	213950408	213950669
chr1	214033332	214033498
chr1	214064240	214064547
chr1	214128193	214128518
chr1	214232599	214232905
chr1	214274547	214274859
chr1	214351915	214352098
chr1	214359619	214359854
chr1	214434035	214434374
chr1	214461165	214461456
chr1	214550781	214551093
chr1	214802405	214802690
chr1	214806855	214807092
chr1	214840961	214841435
chr1	214982689	214982993
chr1	214990003	214990414
chr1	215033374	215033650
chr1	215072265	215072500
chr1	215201559	215201832
chr1	215288335	215288624
chr1	215329755	215330053
chr1	215375321	215375883
chr1	215470471	215470643
chr1	215551821	215552079
chr1	215572707	215573033
chr1	215573896	215574266
chr1	215633874	215634139
chr1	215671448	215671673
chr1	215756281	215756558
chr1	215762325	215762573
chr1	215819605	215819841
chr1	215870616	215870916
chr1	215871313	215871471
chr1	215900757	215901091
chr1	215987171	215987458
chr1	216121980	216122251
chr1	216129440	216129727
chr1	216151876	216152216
chr1	216157482	216157798
chr1	216161481	216161743
chr1	216185122	216185348
chr1	216396541	216396901
chr1	216411300	216411608
chr1	216499775	216500071
chr1	216521314	216521564
chr1	216525060	216525344
chr1	216539415	216539730
chr1	216570073	216570334
chr1	216579269	216579550
chr1	216585249	216585581
chr1	216585625	216586153
chr1	216601334	216601682
chr1	216607161	216607383
chr1	216620505	216620860
chr1	216648957	216649225
chr1	216761557	216761866
chr1	216786283	216786616
chr1	216793175	216793544
chr1	216825998	216826154
chr1	216914518	216914715
chr1	216923259	216923530
chr1	217198061	217198376
chr1	217223918	217224141
chr1	217307033	217307359
chr1	217413723	217414152
chr1	217444651	217444883
chr1	217544280	217544504
chr1	217557735	217558069
chr1	217625826	217626182
chr1	217656599	217656925
chr1	217784198	217784448
chr1	217807332	217807660
chr1	217901029	217901392
chr1	217907994	217908240
chr1	218045119	218045481
chr1	218052548	218052925
chr1	218077764	218078053
chr1	218116712	218116956
chr1	218286372	218286698
chr1	218429808	218430047
chr1	218458711	218458930
chr1	218521020	218521332
chr1	218536240	218536566
chr1	218579594	218579855
chr1	218611443	218611681
chr1	218702702	218702980
chr1	218725130	218725446
chr1	218751805	218752076
chr1	218766340	218766547
chr1	218781891	218782051
chr1	218785077	218785359
chr1	218920100	218920358
chr1	218925948	218926233
chr1	218930104	218930460
chr1	218973048	218973385
chr1	219016669	219017023
chr1	219043685	219043915
chr1	219050144	219050454
chr1	219081355	219081558
chr1	219114207	219114625
chr1	219148716	219149052
chr1	219414575	219414853
chr1	219443477	219443753
chr1	219503780	219504089
chr1	219512965	219513168
chr1	219671343	219671594
chr1	219675426	219675694
chr1	219718018	219718406
chr1	219759966	219760163
chr1	219783748	219784027
chr1	219981436	219981826
chr1	219981831	219982148
chr1	219982236	219983119
chr1	219983151	219983506
chr1	220079368	220079596
chr1	220126784	220127006
chr1	220127109	220127464
chr1	220132127	220132300
chr1	220219493	220219683
chr1	220233608	220233805
chr1	220249152	220249400
chr1	220336175	220336446
chr1	220345318	220345635
chr1	220364656	220364927
chr1	220407056	220407290
chr1	220411037	220411348
chr1	220695035	220695446
chr1	220705264	220705727
chr1	220716528	220716692
chr1	220783823	220784118
chr1	220874415	220874727
chr1	220883919	220884424
chr1	220978705	220979016
chr1	220989981	220990141
chr1	221032776	221033082
chr1	221034566	221034869
chr1	221055018	221055423
chr1	221242289	221242512
chr1	221321250	221321706
chr1	221330076	221330376
chr1	221363675	221363997
chr1	221369293	221369562
chr1	221373629	221374018
chr1	221381126	221381338
chr1	221382769	221383208
chr1	221414985	221415431
chr1	221484890	221485071
chr1	221585728	221586051
chr1	221598855	221599061
chr1	221603220	221603620
chr1	221604049	221604251
chr1	221684424	221684676
chr1	221726367	221726658
chr1	221771729	221772052
chr1	221865228	221865411
chr1	221882508	221882789
chr1	221924798	221925143
chr1	221938525	221938860
chr1	221952570	221952895
chr1	221966538	221967100
chr1	222003395	222003790
chr1	222010420	222010686
chr1	222013782	222013980
chr1	222066030	222066281
chr1	222100393	222100656
chr1	222162400	222162535
chr1	222175275	222175360
chr1	222246824	222247128
chr1	222258948	222259148
chr1	222305182	222305449
chr1	222361089	222361384
chr1	222370540	222370794
chr1	222425027	222425265
chr1	222437976	222438247
chr1	222504483	222504721
chr1	222584142	222584548
chr1	222584739	222584999
chr1	222587684	222587962
chr1	222711803	222712165
chr1	222757660	222757905
chr1	222768087	222768459
chr1	222895379	222895693
chr1	222898944	222899350
chr1	222930801	222931083
chr1	222955333	222955618
chr1	222987799	222987950
chr1	223028820	223029092
chr1	223105842	223106123
chr1	223107308	223107570
chr1	223149326	223149609
chr1	223176885	223177172
chr1	223258813	223259021
chr1	223573315	223573642
chr1	223673060	223673331
chr1	223692436	223692688
chr1	223700344	223700555
chr1	223729264	223729688
chr1	223735271	223735597
chr1	223772160	223772423
chr1	223808654	223808872
chr1	223822241	223822425
chr1	223826795	223827085
chr1	223907873	223908082
chr1	224026616	224027030
chr1	224031854	224032152
chr1	224032525	224032743
chr1	224064605	224064871
chr1	224100099	224100461
chr1	224132065	224132304
chr1	224136722	224136960
chr1	224138362	224138520
chr1	224165645	224165951
chr1	224216764	224217099
chr1	224230234	224230623
chr1	224232783	224232999
chr1	224253504	224253894
chr1	224319219	224319433
chr1	224338120	224338440
chr1	224366913	224367106
chr1	224375829	224376290
chr1	224379492	224379969
chr1	224451332	224451621
chr1	224455430	224455725
chr1	224587745	224588068
chr1	224618800	224619054
chr1	224657850	224658048
chr1	224678878	224679173
chr1	224802054	224802369
chr1	224822818	224823119
chr1	224863083	224863362
chr1	224880818	224881092
chr1	224888443	224888890
chr1	224904178	224904590
chr1	224941872	224942129
chr1	224965590	224965872
chr1	225082329	225082741
chr1	225166947	225167349
chr1	225242592	225242842
chr1	225385648	225385837
chr1	225489310	225489655
chr1	225512333	225512512
chr1	225572621	225572862
chr1	225683217	225683562
chr1	225690429	225690622
chr1	225691948	225692352
chr1	225702000	225702383
chr1	225703488	225703701
chr1	225735868	225736231
chr1	225796923	225797256
chr1	225818083	225818355
chr1	225982441	225982647
chr1	225984706	225984974
chr1	226016777	226017217
chr1	226042219	226042499
chr1	226047062	226047290
chr1	226156452	226156798
chr1	226196658	226196864
chr1	226200587	226201265
chr1	226208241	226208561
chr1	226222277	226222432
chr1	226253696	226254058
chr1	226258648	226259103
chr1	226317147	226317451
chr1	226328143	226328508
chr1	226356555	226356903
chr1	226357516	226357876
chr1	226363446	226363904
chr1	226385322	226385779
chr1	226394329	226395139
chr1	226446169	226446456
chr1	226467854	226468117
chr1	226481633	226481842
chr1	226491196	226491413
chr1	226514358	226514583
chr1	226519530	226519769
chr1	226522992	226523276
chr1	226563448	226563584
chr1	226595212	226595447
chr1	226625506	226625875
chr1	226632898	226633365
chr1	226645614	226645802
chr1	226647769	226648071
chr1	226665431	226665699
chr1	226710100	226710336
chr1	226711693	226712056
chr1	226713596	226713846
chr1	226726206	226726421
chr1	226741316	226741620
chr1	226755235	226755595
chr1	226769634	226769927
chr1	226866812	226867077
chr1	226894393	226894662
chr1	226937311	226938207
chr1	226938405	226938923
chr1	226941783	226942252
chr1	227063488	227063904
chr1	227208861	227209179
chr1	227222302	227222627
chr1	227272578	227272920
chr1	227305177	227305380
chr1	227350410	227350970
chr1	227356549	227356912
chr1	227359046	227359569
chr1	227401611	227402009
chr1	227424049	227424321
chr1	227429819	227430172
chr1	227434152	227434428
chr1	227457258	227457598
chr1	227460405	227460877
chr1	227473883	227474106
chr1	227544678	227544990
chr1	227623163	227623433
chr1	227655627	227655908
chr1	227684395	227684690
chr1	227703130	227703331
chr1	227710578	227710862
chr1	227717085	227717332
chr1	227761251	227761457
chr1	227863466	227863997
chr1	227917441	227917680
chr1	227983939	227984291
chr1	228046201	228046535
chr1	228048252	228048383
chr1	228051484	228051787
chr1	228087359	228087544
chr1	228175439	228175620
chr1	228269070	228269336
chr1	228269501	228269781
chr1	228269898	228270203
chr1	228270348	228270886
chr1	228276774	228276960
chr1	228289523	228289697
chr1	228306977	228307408
chr1	228312308	228312560
chr1	228323313	228323575
chr1	228369774	228370293
chr1	228417465	228417789
chr1	228471260	228471607
chr1	228505525	228505778
chr1	228512915	228513284
chr1	228517519	228517732
chr1	228568364	228568605
chr1	228770414	228770690
chr1	228784069	228784414
chr1	228834665	228835022
chr1	228844608	228844905
chr1	228917942	228918202
chr1	228944963	228945303
chr1	228954858	228955111
chr1	228962899	228963256
chr1	228975444	228975866
chr1	228995426	228995736
chr1	229000261	229000739
chr1	229066010	229066206
chr1	229119630	229119960
chr1	229120163	229120456
chr1	229125081	229125330
chr1	229181001	229181681
chr1	229294333	229294605
chr1	229295904	229296172
chr1	229409327	229409623
chr1	229409904	229410204
chr1	229413567	229414173
chr1	229518241	229518490
chr1	229560235	229560672
chr1	229571714	229571991
chr1	229624750	229625160
chr1	229730974	229731210
chr1	229752738	229753043
chr1	229786578	229786829
chr1	229792956	229793277
chr1	229806364	229806670
chr1	229828966	229829254
chr1	229845051	229845266
chr1	229894102	229894379
chr1	229927557	229927876
chr1	229959177	229959498
chr1	229975484	229975665
chr1	230009024	230009402
chr1	230069093	230069470
chr1	230085817	230086090
chr1	230169466	230169690
chr1	230249901	230250200
chr1	230373377	230373632
chr1	230386303	230386630
chr1	230413591	230413833
chr1	230505137	230505302
chr1	230508593	230508874
chr1	230524722	230525007
chr1	230605804	230606046
chr1	230710737	230711067
chr1	230732101	230732420
chr1	230830027	230830346
chr1	230831025	230831301
chr1	230831645	230832097
chr1	230832275	230833453
chr1	230836464	230836680
chr1	230838240	230838472
chr1	230845678	230845917
chr1	230996276	230996511
chr1	231007918	231008202
chr1	231082819	231083046
chr1	231152724	231153049
chr1	231155297	231155621
chr1	231182985	231183275
chr1	231227548	231227903
chr1	231374592	231374922
chr1	231443457	231443793
chr1	231506943	231507188
chr1	231597303	231597613
chr1	231643260	231643678
chr1	231679795	231680110
chr1	231681623	231681925
chr1	231720804	231721032
chr1	231816539	231816943
chr1	231933287	231933521
chr1	231993354	231993776
chr1	232268216	232268540
chr1	232272112	232272492
chr1	232313884	232314187
chr1	232317020	232317323
chr1	232327684	232328036
chr1	232357114	232357403
chr1	232415193	232415431
chr1	232512353	232512660
chr1	232525425	232525693
chr1	232529021	232529308
chr1	232595669	232595854
chr1	232611835	232611992
chr1	232680907	232681146
chr1	232689354	232689731
chr1	232701457	232702009
chr1	232782421	232782624
chr1	232794705	232794924
chr1	232800354	232800626
chr1	232802067	232802492
chr1	232809497	232809761
chr1	232810497	232810681
chr1	232810792	232811009
chr1	232811423	232811897
chr1	232812405	232812800
chr1	232812906	232813364
chr1	232813544	232813897
chr1	232814994	232815384
chr1	232926400	232926679
chr1	233078102	233078321
chr1	233078582	233079218
chr1	233079336	233079515
chr1	233101356	233101571
chr1	233159762	233160042
chr1	233163186	233163454
chr1	233166272	233166552
chr1	233166590	233166827
chr1	233199693	233200065
chr1	233223375	233223678
chr1	233309579	233309928
chr1	233313419	233313991
chr1	233323184	233323777
chr1	233323802	233324080
chr1	233334175	233334483
chr1	233391014	233391336
chr1	233429470	233429687
chr1	233483152	233483487
chr1	233557062	233557289
chr1	233557738	233557950
chr1	233558733	233559062
chr1	233559075	233559442
chr1	233645265	233645564
chr1	233647055	233647408
chr1	233664006	233664243
chr1	233734405	233734769
chr1	233741538	233741770
chr1	233741788	233742046
chr1	233743737	233744022
chr1	233828175	233828360
chr1	233831107	233831363
chr1	233961625	233961887
chr1	234013171	234013359
chr1	234073399	234073624
chr1	234096038	234096363
chr1	234096865	234097143
chr1	234176458	234176786
chr1	234201654	234202040
chr1	234333600	234333951
chr1	234339336	234339697
chr1	234354959	234355182
chr1	234387909	234388092
chr1	234399093	234399293
chr1	234403378	234403588
chr1	234511898	234512295
chr1	234575729	234575945
chr1	234593658	234593857
chr1	234681933	234682205
chr1	234719894	234720161
chr1	234754298	234754498
chr1	234761672	234762016
chr1	234839140	234839410
chr1	234983524	234983818
chr1	234989254	234989567
chr1	235004972	235005172
chr1	235098829	235099103
chr1	235275330	235275493
chr1	235354859	235355110
chr1	235616558	235616827
chr1	235792255	235792487
chr1	235821369	235821558
chr1	235902746	235903011
chr1	235907843	235908139
chr1	236029805	236030109
chr1	236036741	236037008
chr1	236081216	236081478
chr1	236094250	236094560
chr1	236131310	236131512
chr1	236183210	236183443
chr1	236468706	236468952
chr1	236482342	236482635
chr1	237181765	237182034
chr1	237204794	237204974
chr1	237538712	237538960
chr1	237635498	237635722
chr1	237817063	237817279
chr1	237842681	237842889
chr1	237993816	237994071
chr1	238032294	238032541
chr1	238098201	238098414
chr1	238127973	238128413
chr1	238181534	238181783
chr1	238182979	238183228
chr1	238206320	238206609
chr1	238217152	238217366
chr1	238256916	238257248
chr1	238399197	238399384
chr1	238419351	238419632
chr1	238420778	238421101
chr1	238484921	238485132
chr1	238685202	238685518
chr1	238838673	238838964
chr1	238921868	238922357
chr1	238962278	238962575
chr1	239061937	239062155
chr1	239084406	239084590
chr1	239114316	239114497
chr1	239118000	239118321
chr1	239176907	239177192
chr1	239197047	239197353
chr1	239387446	239387632
chr1	239514183	239514371
chr1	239519687	239519902
chr1	239541354	239541686
chr1	239592329	239592598
chr1	239638133	239638426
chr1	239694942	239695176
chr1	239715662	239715962
chr1	239729900	239730157
chr1	239761291	239761581
chr1	239835189	239835415
chr1	239841023	239841332
chr1	239857460	239857699
chr1	239986619	239986805
chr1	240015128	240015378
chr1	240064026	240064250
chr1	240064740	240064990
chr1	240077643	240077934
chr1	240126294	240126682
chr1	240187758	240188045
chr1	240215819	240216079
chr1	240228296	240228751
chr1	240247616	240247836
chr1	240249832	240250072
chr1	240359104	240359376
chr1	240419608	240419756
chr1	240494436	240494552
chr1	240672181	240672406
chr1	240684731	240685026
chr1	240697512	240697815
chr1	240920532	240920672
chr1	241058249	241058484
chr1	241166723	241166985
chr1	241240829	241240914
chr1	241555314	241555515
chr1	241573962	241574232
chr1	241575368	241575505
chr1	241639342	241639487
chr1	241938266	241938418
chr1	241978693	241978905
chr1	242177064	242177272
chr1	242244911	242245084
chr1	242484156	242484367
chr1	242502841	242503274
chr1	242529389	242529723
chr1	242644513	242644791
chr1	242680998	242681344
chr1	242681815	242682157
chr1	242691517	242691852
chr1	242778505	242778781
chr1	242813345	242813535
chr1	242833415	242833717
chr1	242866837	242867091
chr1	242882714	242883417
chr1	243026699	243027066
chr1	243031163	243031469
chr1	243063752	243064057
chr1	243199608	243199956
chr1	243200687	243201120
chr1	243272607	243272945
chr1	243309038	243309285
chr1	243382945	243383454
chr1	243386356	243386800
chr1	243507298	243507534
chr1	243552673	243552996
chr1	243610757	243611073
chr1	243746169	243746471
chr1	243839347	243839569
chr1	244055091	244055403
chr1	244089020	244089243
chr1	244233054	244233404
chr1	244242237	244242559
chr1	244347169	244347422
chr1	244433193	244433381
chr1	244491650	244491794
chr1	244510590	244510821
chr1	244527888	244528113
chr1	244680781	244681063
chr1	244722573	244722904
chr1	244727298	244727552
chr1	244759347	244759599
chr1	244796276	244796535
chr1	244796560	244797073
chr1	244838808	244839095
chr1	244877049	244877406
chr1	244919436	244919904
chr1	244929079	244929390
chr1	244983822	244984197
chr1	245137473	245137767
chr1	245161586	245161995
chr1	245307178	245307405
chr1	245308301	245308523
chr1	245308634	245309015
chr1	245333865	245334286
chr1	245348877	245349156
chr1	245561069	245561370
chr1	245602690	245602978
chr1	245620066	245620415
chr1	245682614	245682854
chr1	245717060	245717360
chr1	245806560	245806760
chr1	245911272	245911576
chr1	246063624	246063825
chr1	246166867	246167142
chr1	246473132	246473390
chr1	246842089	246842284
chr1	246848907	246849154
chr1	246852514	246852724
chr1	246916803	246917103
chr1	246926223	246926531
chr1	246927931	246928130
chr1	247067935	247068290
chr1	247073082	247073334
chr1	247087405	247087635
chr1	247102551	247102882
chr1	247118871	247119192
chr1	247134453	247134633
chr1	247167230	247167407
chr1	247185550	247185837
chr10	109806	110299
chr10	112024	112267
chr10	112472	112763
chr10	124326	124654
chr10	245421	245615
chr10	266749	266977
chr10	275069	275380
chr10	315701	315936
chr10	342701	342946
chr10	365342	365702
chr10	451995	452345
chr10	472066	472494
chr10	507025	507292
chr10	546966	547365
chr10	556435	556644
chr10	562771	563067
chr10	621504	621798
chr10	624158	624429
chr10	649172	649482
chr10	724329	724556
chr10	724583	725138
chr10	725400	725643
chr10	725993	726261
chr10	814795	815180
chr10	820373	820621
chr10	820749	821133
chr10	824981	825715
chr10	830420	830869
chr10	846256	846562
chr10	851697	851920
chr10	883775	884080
chr10	966409	966881
chr10	1023645	1023936
chr10	1024059	1024499
chr10	1065436	1065602
chr10	1084439	1084857
chr10	1085278	1085547
chr10	1086585	1086850
chr10	1110112	1110282
chr10	1110952	1111245
chr10	1136907	1137138
chr10	1146056	1146466
chr10	1178600	1178868
chr10	1206246	1206510
chr10	1263500	1263806
chr10	1322424	1322652
chr10	1325971	1326226
chr10	1333407	1333714
chr10	1340330	1340578
chr10	1401065	1401370
chr10	1411924	1412202
chr10	1453044	1453506
chr10	1563373	1563666
chr10	1613493	1613655
chr10	1661885	1662074
chr10	1747983	1748309
chr10	1787870	1788108
chr10	2040340	2040575
chr10	2169772	2170015
chr10	2648525	2648696
chr10	2651729	2652004
chr10	2871348	2871633
chr10	2954527	2954831
chr10	2960503	2960807
chr10	2971209	2971440
chr10	3010328	3010622
chr10	3075757	3076071
chr10	3100564	3100873
chr10	3152395	3152571
chr10	3204684	3204949
chr10	3225077	3225383
chr10	3229554	3230117
chr10	3254246	3254494
chr10	3264147	3264398
chr10	3271834	3272256
chr10	3321953	3322735
chr10	3327158	3327460
chr10	3426707	3426987
chr10	3427751	3428018
chr10	3453763	3453931
chr10	3464384	3464585
chr10	3499463	3500033
chr10	3514575	3514864
chr10	3617135	3617480
chr10	3617647	3617946
chr10	3654744	3655006
chr10	3767350	3767691
chr10	3809216	3809597
chr10	3813700	3813869
chr10	3815149	3815432
chr10	3815504	3815840
chr10	3815936	3816539
chr10	3816715	3817476
chr10	3817648	3818460
chr10	3931048	3931312
chr10	3934292	3934539
chr10	4183648	4183926
chr10	4206331	4206738
chr10	4299629	4299898
chr10	4311845	4312092
chr10	4376722	4377011
chr10	4545056	4545408
chr10	4573417	4573765
chr10	4682827	4683182
chr10	4688778	4689166
chr10	4765434	4765679
chr10	4799284	4799567
chr10	4803397	4803682
chr10	4847495	4847711
chr10	4848209	4848343
chr10	4881853	4882257
chr10	4975122	4975280
chr10	5014183	5014590
chr10	5047237	5047524
chr10	5051249	5051469
chr10	5072513	5072861
chr10	5122053	5122448
chr10	5126833	5127120
chr10	5142554	5142672
chr10	5231378	5231724
chr10	5242347	5242500
chr10	5293636	5293858
chr10	5315457	5315773
chr10	5326044	5326405
chr10	5337396	5337635
chr10	5375536	5375865
chr10	5415974	5416305
chr10	5466004	5466314
chr10	5474088	5474367
chr10	5478337	5478789
chr10	5481851	5482149
chr10	5498564	5498883
chr10	5520359	5520903
chr10	5525613	5526253
chr10	5528500	5528868
chr10	5535382	5535803
chr10	5536633	5536979
chr10	5550163	5550417
chr10	5576410	5576674
chr10	5578844	5579273
chr10	5580162	5580552
chr10	5583630	5583918
chr10	5615694	5616150
chr10	5622139	5622374
chr10	5688854	5689190
chr10	5704958	5705454
chr10	5711863	5712151
chr10	5741761	5742170
chr10	5742264	5742525
chr10	5748559	5748744
chr10	5761678	5761846
chr10	5767210	5767965
chr10	5797821	5798108
chr10	5825807	5826026
chr10	5858089	5858373
chr10	5894635	5895023
chr10	5895126	5895452
chr10	5914903	5915271
chr10	5955392	5955768
chr10	5967636	5967853
chr10	5970872	5971465
chr10	6031381	6031710
chr10	6059911	6060175
chr10	6096127	6096453
chr10	6132855	6133039
chr10	6168414	6168694
chr10	6170630	6170996
chr10	6190955	6191247
chr10	6233436	6233677
chr10	6245633	6245904
chr10	6255205	6255441
chr10	6283555	6283853
chr10	6284531	6285038
chr10	6285231	6285762
chr10	6285927	6286455
chr10	6321254	6321574
chr10	6361435	6361751
chr10	6378804	6379324
chr10	6379511	6380331
chr10	6476189	6476369
chr10	6481262	6481546
chr10	6483500	6484068
chr10	6488242	6488544
chr10	6498915	6499226
chr10	6527713	6527982
chr10	6729893	6730218
chr10	6749707	6749977
chr10	6751322	6751574
chr10	6760196	6760517
chr10	6783426	6783641
chr10	6868497	6868744
chr10	6913642	6913801
chr10	6920223	6920538
chr10	6925445	6925621
chr10	7000389	7000617
chr10	7001905	7002336
chr10	7136950	7137192
chr10	7203231	7203552
chr10	7315719	7316045
chr10	7342384	7342716
chr10	7383417	7383763
chr10	7490333	7490921
chr10	7491105	7491296
chr10	7492348	7493082
chr10	7498993	7499339
chr10	7605725	7605947
chr10	7607421	7607776
chr10	7611644	7612003
chr10	7769258	7769598
chr10	7838429	7838701
chr10	7901075	7901390
chr10	7954026	7954358
chr10	8108782	8109074
chr10	8127133	8127760
chr10	8131163	8131403
chr10	8131488	8131843
chr10	8131854	8132211
chr10	8132431	8133058
chr10	8135228	8135763
chr10	8135853	8136317
chr10	8136502	8136890
chr10	8138861	8139175
chr10	8139601	8139888
chr10	8139907	8140267
chr10	8140361	8140911
chr10	8141288	8141529
chr10	8141989	8142509
chr10	8143316	8143574
chr10	8143708	8144237
chr10	8144977	8145321
chr10	8161640	8161947
chr10	8166646	8167077
chr10	8210357	8210776
chr10	8414298	8414794
chr10	8448057	8448995
chr10	8489468	8490106
chr10	8555217	8555467
chr10	8698270	8698537
chr10	8784102	8784827
chr10	8784870	8785150
chr10	8807562	8807827
chr10	8807881	8808775
chr10	8950128	8950453
chr10	8954912	8955149
chr10	8955333	8955617
chr10	8956038	8956254
chr10	8993429	8993638
chr10	9120367	9120668
chr10	9157481	9157658
chr10	9232275	9232494
chr10	9270459	9270799
chr10	9290946	9291526
chr10	9293275	9293525
chr10	9301954	9302172
chr10	9383150	9383441
chr10	9384146	9384391
chr10	9387094	9387303
chr10	9393778	9393968
chr10	9413620	9413826
chr10	9424902	9425173
chr10	9484074	9484382
chr10	9690642	9690843
chr10	9935444	9935708
chr10	10759464	10759788
chr10	11118448	11118736
chr10	11195226	11195415
chr10	11342221	11342440
chr10	11352528	11352887
chr10	11367173	11367458
chr10	11427878	11428117
chr10	11494008	11494301
chr10	11506566	11506835
chr10	11516415	11516694
chr10	11554190	11554505
chr10	11577012	11577199
chr10	11597677	11597952
chr10	11603020	11603199
chr10	11692856	11693187
chr10	11693331	11693649
chr10	11693711	11693942
chr10	11769289	11769704
chr10	11798021	11798393
chr10	11807138	11807559
chr10	11839916	11840258
chr10	11864870	11865182
chr10	11874968	11875054
chr10	11957791	11958137
chr10	11963428	11963685
chr10	11998119	11998321
chr10	12068614	12068937
chr10	12212320	12212649
chr10	12296760	12297054
chr10	12334936	12335260
chr10	12346197	12346720
chr10	12347709	12348043
chr10	12431487	12431765
chr10	12432171	12432439
chr10	12432457	12432831
chr10	12488110	12488370
chr10	12567358	12567623
chr10	12631345	12631626
chr10	12715873	12716107
chr10	12738595	12738854
chr10	12789641	12789928
chr10	12793104	12793437
chr10	12800394	12800692
chr10	12811948	12812268
chr10	12864528	12864791
chr10	12867474	12867799
chr10	12966422	12966728
chr10	12984103	12984412
chr10	13057260	13057524
chr10	13138475	13138797
chr10	13156847	13157167
chr10	13181197	13181605
chr10	13181628	13181935
chr10	13243236	13243542
chr10	13288632	13288911
chr10	13302028	13302268
chr10	13353644	13353795
chr10	13359034	13359287
chr10	13384312	13384647
chr10	13434624	13434819
chr10	13453918	13454291
chr10	13497017	13497334
chr10	13522526	13522785
chr10	13600109	13600407
chr10	13618743	13619131
chr10	13668771	13669030
chr10	13671455	13671639
chr10	13695587	13695894
chr10	13732196	13732420
chr10	13742038	13742427
chr10	13789372	13789720
chr10	13859970	13860325
chr10	13869817	13870217
chr10	13879269	13879487
chr10	14077038	14077262
chr10	14164667	14164919
chr10	14175755	14176074
chr10	14268395	14268592
chr10	14278982	14279242
chr10	14282768	14282965
chr10	14322868	14323138
chr10	14326217	14326457
chr10	14384151	14384366
chr10	14407415	14407655
chr10	14467732	14467927
chr10	14560657	14560983
chr10	14580963	14581328
chr10	14618966	14619299
chr10	14638500	14638692
chr10	14684083	14684309
chr10	14685450	14685928
chr10	14686219	14686621
chr10	14841311	14841583
chr10	14883844	14884106
chr10	14905208	14905508
chr10	14960202	14960463
chr10	15033606	15033812
chr10	15053958	15054189
chr10	15057977	15058205
chr10	15073504	15073682
chr10	15095742	15095936
chr10	15151268	15151516
chr10	15170435	15170696
chr10	15188420	15188738
chr10	15249811	15250136
chr10	15250311	15250689
chr10	15291894	15292183
chr10	15327671	15327870
chr10	15344124	15344349
chr10	15453264	15453435
chr10	15501374	15501605
chr10	15509934	15510193
chr10	15516161	15516502
chr10	15543389	15543724
chr10	15667327	15667601
chr10	15731497	15731699
chr10	15797825	15798180
chr10	15801951	15802350
chr10	15807728	15808029
chr10	15826322	15826575
chr10	15961061	15961312
chr10	15984643	15984910
chr10	16131135	16131379
chr10	16198464	16198712
chr10	16396321	16396597
chr10	16602947	16603246
chr10	16627228	16627478
chr10	16859445	16859732
chr10	16891331	16891651
chr10	16910206	16910516
chr10	16925296	16925611
chr10	16935303	16935547
chr10	16973392	16973633
chr10	17197657	17197975
chr10	17282889	17283075
chr10	17312393	17312925
chr10	17331830	17332075
chr10	17332809	17333097
chr10	17339720	17340041
chr10	17372267	17372591
chr10	17469914	17470372
chr10	17491257	17491534
chr10	17494388	17494664
chr10	17512816	17513088
chr10	17536452	17536717
chr10	17556649	17556884
chr10	17681153	17681439
chr10	17689575	17689847
chr10	17698730	17698936
chr10	17699440	17699675
chr10	18433247	18433521
chr10	18469646	18469868
chr10	18543961	18544229
chr10	18545489	18545753
chr10	18562793	18562982
chr10	18567873	18568164
chr10	18641739	18642011
chr10	18801923	18802223
chr10	18980462	18980719
chr10	19018510	19018818
chr10	19122923	19123211
chr10	19357652	19357868
chr10	19461037	19461278
chr10	19497590	19497867
chr10	19560067	19560283
chr10	19676600	19676886
chr10	19740113	19740377
chr10	19741519	19741835
chr10	19992364	19992563
chr10	20013041	20013256
chr10	20117064	20117359
chr10	20140521	20140827
chr10	20144444	20145172
chr10	20145377	20146127
chr10	20146253	20146523
chr10	20148455	20148697
chr10	20606979	20607282
chr10	21097877	21098108
chr10	21184449	21184669
chr10	21187317	21187537
chr10	21349542	21349800
chr10	21350839	21351079
chr10	21407665	21408081
chr10	21501852	21502334
chr10	21503210	21503709
chr10	21598875	21599211
chr10	21607476	21608086
chr10	21638409	21638568
chr10	21665417	21665695
chr10	21823477	21824144
chr10	21824198	21825941
chr10	21826181	21826454
chr10	21845194	21845456
chr10	21846224	21846568
chr10	21862382	21862729
chr10	21863508	21863960
chr10	22004206	22004393
chr10	22061135	22061446
chr10	22282499	22282874
chr10	22318565	22318844
chr10	22322451	22322650
chr10	22332034	22332569
chr10	22332653	22332872
chr10	22396102	22396378
chr10	22432690	22432980
chr10	22547431	22547747
chr10	22557997	22558479
chr10	22580628	22580856
chr10	22588296	22588516
chr10	22630192	22630408
chr10	22644898	22645244
chr10	22654574	22655097
chr10	22669267	22669581
chr10	22750108	22750322
chr10	22765800	22766043
chr10	22766169	22766932
chr10	22879731	22880019
chr10	22902929	22903248
chr10	22915177	22915462
chr10	22938779	22939002
chr10	23069276	23069476
chr10	23134260	23134511
chr10	23241427	23241662
chr10	23306789	23306992
chr10	23316169	23316405
chr10	23317854	23318133
chr10	23364572	23364809
chr10	23397086	23397426
chr10	23486967	23487260
chr10	23487362	23487688
chr10	23620669	23620874
chr10	23622084	23622371
chr10	23623660	23623912
chr10	23643798	23644102
chr10	23667194	23667434
chr10	23767567	23767801
chr10	23767856	23768024
chr10	23845535	23845792
chr10	23854398	23854685
chr10	23864397	23864622
chr10	23985748	23985965
chr10	24015756	24015936
chr10	24031860	24032233
chr10	24215391	24215631
chr10	24323372	24323764
chr10	24525395	24525701
chr10	24538889	24539051
chr10	24551873	24552076
chr10	24616642	24616762
chr10	24648412	24648716
chr10	24689470	24689809
chr10	24700089	24700326
chr10	24712591	24712864
chr10	24725427	24725625
chr10	24747551	24747729
chr10	24792124	24792380
chr10	24832587	24832921
chr10	24842161	24842413
chr10	24847965	24848305
chr10	24886124	24886404
chr10	24946746	24946991
chr10	24971878	24972179
chr10	25052829	25053259
chr10	25056859	25057110
chr10	25273990	25274252
chr10	25281388	25281621
chr10	25281735	25281887
chr10	25409927	25410288
chr10	25442063	25442474
chr10	25556046	25556325
chr10	25851956	25852240
chr10	25967314	25967693
chr10	25968689	25968897
chr10	26011529	26011905
chr10	26029877	26030052
chr10	26054909	26055215
chr10	26086919	26087210
chr10	26204529	26204844
chr10	26372143	26372440
chr10	26486703	26486949
chr10	26598717	26599070
chr10	26664020	26664619
chr10	26832847	26833111
chr10	26879778	26880004
chr10	26886039	26886360
chr10	27055097	27055391
chr10	27057998	27058191
chr10	27190129	27190369
chr10	27211008	27211288
chr10	27219847	27220207
chr10	27339866	27340048
chr10	27351069	27351334
chr10	27429005	27429377
chr10	27484099	27484322
chr10	27552930	27553145
chr10	27571095	27571298
chr10	27614110	27614361
chr10	27685129	27685444
chr10	27689534	27689849
chr10	27698833	27699091
chr10	27775084	27775276
chr10	27887482	27887853
chr10	27985595	27985789
chr10	28053302	28053524
chr10	28071078	28071383
chr10	28088510	28088740
chr10	28112638	28112928
chr10	28194203	28194442
chr10	28508483	28508749
chr10	28570759	28571076
chr10	28579821	28580022
chr10	28631540	28632006
chr10	28632179	28632430
chr10	28710781	28711143
chr10	28722892	28723233
chr10	28739887	28740119
chr10	28761135	28761506
chr10	28825455	28825824
chr10	28832135	28832380
chr10	28861516	28861809
chr10	28916885	28917107
chr10	28957019	28957426
chr10	28992830	28993168
chr10	28995912	28996151
chr10	29006071	29006809
chr10	29006960	29007334
chr10	29008969	29009274
chr10	29254277	29254655
chr10	29268203	29268534
chr10	29320679	29321010
chr10	29351540	29351835
chr10	29393213	29393479
chr10	29433574	29433845
chr10	29433975	29434344
chr10	29434538	29434830
chr10	29435297	29435578
chr10	29448328	29448640
chr10	29453731	29454290
chr10	29459038	29459442
chr10	29461776	29462080
chr10	29472011	29472181
chr10	29568849	29569149
chr10	29572784	29573049
chr10	29633484	29633833
chr10	29706427	29706609
chr10	29715404	29715588
chr10	29721364	29721653
chr10	29774419	29774693
chr10	29778073	29778228
chr10	29799309	29799517
chr10	29816961	29817080
chr10	29825322	29825634
chr10	29842030	29842254
chr10	29859115	29859372
chr10	29864505	29864745
chr10	29919670	29919897
chr10	30028586	30028839
chr10	30063815	30065621
chr10	30065659	30066074
chr10	30141079	30141455
chr10	30187314	30187734
chr10	30255606	30255904
chr10	30276730	30276929
chr10	30327305	30327654
chr10	30331370	30331708
chr10	30351557	30351798
chr10	30356092	30356357
chr10	30515274	30515570
chr10	30570105	30570362
chr10	30634055	30634267
chr10	30688636	30688933
chr10	30688946	30689196
chr10	30709159	30709375
chr10	30713786	30714004
chr10	30721467	30721841
chr10	30742998	30743309
chr10	30863492	30863790
chr10	30910821	30911053
chr10	30920139	30920485
chr10	30955880	30955979
chr10	30968979	30969185
chr10	31000036	31000284
chr10	31016639	31016942
chr10	31055731	31055968
chr10	31080853	31081197
chr10	31112808	31113317
chr10	31360446	31360854
chr10	31361082	31361688
chr10	31412691	31413080
chr10	31647204	31647621
chr10	31647844	31648086
chr10	31648362	31648541
chr10	31682611	31682860
chr10	31797124	31797534
chr10	31820081	31820391
chr10	32037929	32038215
chr10	32088950	32089235
chr10	32099285	32099585
chr10	32137675	32137840
chr10	32165789	32166086
chr10	32191250	32191481
chr10	32256739	32256984
chr10	32257962	32258203
chr10	32276559	32276864
chr10	32333923	32334264
chr10	32346012	32346237
chr10	32468242	32468526
chr10	32519910	32520116
chr10	32536394	32536775
chr10	32539316	32539654
chr10	32539674	32540137
chr10	32582852	32583110
chr10	32585649	32585954
chr10	32675074	32675442
chr10	32696804	32697074
chr10	32700694	32700942
chr10	32774969	32775439
chr10	33042612	33042812
chr10	33124598	33125090
chr10	33126423	33126617
chr10	33286282	33286677
chr10	33334385	33334894
chr10	33337642	33338015
chr10	33339402	33339788
chr10	33376709	33376879
chr10	33395797	33396050
chr10	33445213	33445512
chr10	33452698	33452903
chr10	33461563	33461880
chr10	33484809	33485107
chr10	33522320	33522615
chr10	33602276	33602549
chr10	33656825	33657095
chr10	33659436	33659809
chr10	33662977	33663596
chr10	33663699	33664857
chr10	33664894	33665578
chr10	33666052	33666322
chr10	34130738	34130970
chr10	34136765	34136994
chr10	34268997	34269234
chr10	34344912	34345078
chr10	34407011	34407301
chr10	34410972	34411293
chr10	34486012	34486239
chr10	34535018	34535235
chr10	34551355	34551634
chr10	34578626	34578941
chr10	34591937	34592243
chr10	34634095	34634475
chr10	34720241	34720419
chr10	34851537	34851809
chr10	34902708	34902907
chr10	34966327	34966762
chr10	34967385	34967742
chr10	34984533	34984827
chr10	34995259	34995628
chr10	35013513	35013706
chr10	35052761	35053095
chr10	35068964	35069159
chr10	35121000	35121269
chr10	35121488	35121790
chr10	35144663	35144972
chr10	35145683	35145890
chr10	35153845	35154111
chr10	35155190	35155461
chr10	35234555	35234745
chr10	35266954	35267140
chr10	35283093	35283468
chr10	35288401	35288595
chr10	35290001	35290267
chr10	35303382	35303649
chr10	35314735	35315121
chr10	35323644	35323943
chr10	35449323	35449605
chr10	35455723	35455998
chr10	35456064	35456254
chr10	35525035	35525313
chr10	35547419	35547700
chr10	35552058	35552308
chr10	35565756	35566036
chr10	35569020	35569223
chr10	35633644	35633927
chr10	35666018	35666288
chr10	35666308	35666654
chr10	35809168	35809477
chr10	35830898	35831176
chr10	35875736	35875989
chr10	35892281	35892621
chr10	35903811	35904046
chr10	35927399	35927602
chr10	35942788	35943100
chr10	35961050	35961270
chr10	35964478	35964829
chr10	35969455	35969755
chr10	35969868	35970210
chr10	35970561	35971854
chr10	35972065	35972389
chr10	36110004	36110205
chr10	36110651	36110865
chr10	36245754	36246052
chr10	36833757	36834232
chr10	37054416	37054772
chr10	37108188	37108539
chr10	37209925	37210145
chr10	37217943	37218295
chr10	37228628	37228895
chr10	37229053	37229357
chr10	37475385	37475648
chr10	37575687	37575878
chr10	37592303	37592601
chr10	37763104	37763352
chr10	37817957	37818220
chr10	37824369	37824660
chr10	38036799	38037097
chr10	38083646	38084010
chr10	38087122	38087315
chr10	38186542	38186726
chr10	38186912	38187159
chr10	38305112	38305995
chr10	38317570	38317726
chr10	38423031	38423312
chr10	38423610	38423925
chr10	38694969	38695171
chr10	38731655	38731922
chr10	38810708	38810872
chr10	39178146	39178225
chr10	41680734	41680798
chr10	41699885	41699959
chr10	41700232	41700320
chr10	41704695	41704778
chr10	41705151	41705283
chr10	41705527	41705600
chr10	41707284	41707354
chr10	41712696	41712780
chr10	41713385	41713444
chr10	41714442	41714537
chr10	41716121	41716215
chr10	41716846	41716923
chr10	41718597	41718671
chr10	41718697	41718785
chr10	41719433	41719534
chr10	41850201	41850270
chr10	41854714	41854787
chr10	41993854	41993995
chr10	42008032	42008202
chr10	42085349	42085433
chr10	42244063	42244330
chr10	42454012	42454287
chr10	42506042	42506332
chr10	42576636	42576821
chr10	42597807	42598621
chr10	42642749	42642994
chr10	42652133	42652507
chr10	42672644	42672804
chr10	42680123	42680278
chr10	42682152	42682518
chr10	42686278	42686540
chr10	42767778	42768095
chr10	42773419	42773667
chr10	42791051	42791428
chr10	42841740	42842494
chr10	42858062	42858258
chr10	42890963	42891182
chr10	42891824	42892223
chr10	42892474	42892924
chr10	42894207	42894746
chr10	42908896	42909184
chr10	42920940	42921300
chr10	42953775	42953939
chr10	42986053	42986271
chr10	43012625	43012856
chr10	43020466	43020928
chr10	43071330	43071628
chr10	43078985	43079204
chr10	43081347	43081672
chr10	43108730	43109024
chr10	43163930	43164294
chr10	43165536	43165838
chr10	43177848	43178103
chr10	43192821	43193092
chr10	43206220	43206536
chr10	43235917	43236258
chr10	43252058	43252349
chr10	43270985	43271430
chr10	43277356	43277636
chr10	43487146	43487465
chr10	43498998	43499259
chr10	43505519	43505962
chr10	43505989	43506287
chr10	43600773	43600981
chr10	43701362	43701626
chr10	43738222	43738491
chr10	43845646	43845948
chr10	43887012	43887210
chr10	43989049	43989421
chr10	44099722	44099948
chr10	44116603	44116806
chr10	44122295	44122557
chr10	44126466	44126855
chr10	44159363	44159683
chr10	44177578	44177786
chr10	44202009	44202395
chr10	44322009	44322145
chr10	44405077	44405271
chr10	44443037	44443293
chr10	44498071	44498278
chr10	44504890	44505178
chr10	44549642	44549857
chr10	44617447	44617634
chr10	44625194	44625483
chr10	44636145	44636324
chr10	44668596	44668968
chr10	44673189	44673560
chr10	44680282	44680642
chr10	44740640	44740966
chr10	44748182	44748519
chr10	44790433	44790696
chr10	44805865	44806171
chr10	44824026	44824447
chr10	45050694	45050978
chr10	45065571	45065888
chr10	45097580	45097861
chr10	45124299	45124529
chr10	45280423	45280800
chr10	45410241	45410560
chr10	45487687	45488283
chr10	45947026	45947113
chr10	46371310	46371672
chr10	46382563	46382849
chr10	46403471	46404091
chr10	46424314	46424549
chr10	46444944	46445181
chr10	46500975	46501328
chr10	46509830	46510105
chr10	47003634	47003719
chr10	47062120	47062265
chr10	47069800	47070260
chr10	47070562	47070783
chr10	47097365	47097634
chr10	47114835	47115113
chr10	47166340	47166635
chr10	47955626	47955781
chr10	47974987	47975219
chr10	47997849	47998108
chr10	48004782	48005147
chr10	48018466	48018802
chr10	48046894	48047308
chr10	48049615	48049891
chr10	48334373	48334458
chr10	49093564	49093876
chr10	49167692	49168114
chr10	49188064	49188293
chr10	49210646	49210876
chr10	49241654	49241921
chr10	49322425	49322710
chr10	49323077	49323382
chr10	49383502	49383785
chr10	49384591	49384896
chr10	49387953	49388322
chr10	49429956	49430200
chr10	49486245	49486496
chr10	49534203	49534650
chr10	49536305	49536820
chr10	49643242	49643491
chr10	49657415	49657604
chr10	49756693	49756916
chr10	49763451	49763756
chr10	49854333	49854625
chr10	49859412	49859772
chr10	49879404	49879715
chr10	49934498	49934726
chr10	50039635	50039945
chr10	50042606	50042966
chr10	50096650	50096860
chr10	50146319	50146526
chr10	50202864	50203136
chr10	50243793	50244034
chr10	50257800	50257952
chr10	50272010	50272138
chr10	50285622	50285966
chr10	50287950	50288174
chr10	50296496	50296694
chr10	50297086	50297357
chr10	50342867	50343162
chr10	50390153	50390576
chr10	50397064	50397354
chr10	50471158	50471450
chr10	50472601	50473053
chr10	50490916	50491191
chr10	50579094	50579331
chr10	50640155	50640556
chr10	50661765	50662019
chr10	50879083	50879167
chr10	51158910	51159075
chr10	51217279	51217573
chr10	51229424	51229721
chr10	51235013	51235256
chr10	51236924	51237175
chr10	51242126	51242373
chr10	51242489	51242712
chr10	51505404	51505582
chr10	51705516	51705761
chr10	51721335	51721579
chr10	51740620	51740921
chr10	51797616	51797862
chr10	51847824	51848090
chr10	51851059	51851338
chr10	51931690	51931930
chr10	51982614	51982976
chr10	51984694	51984998
chr10	51991593	51991918
chr10	52043954	52044311
chr10	52044339	52044547
chr10	52051714	52052075
chr10	52052457	52052833
chr10	52053071	52053537
chr10	52053607	52053750
chr10	52054193	52054509
chr10	52054990	52055301
chr10	52057953	52058205
chr10	52082984	52083248
chr10	52089937	52090089
chr10	52090125	52090269
chr10	52169722	52170136
chr10	52204717	52204846
chr10	52218785	52219046
chr10	52320795	52320947
chr10	52431409	52431670
chr10	52440750	52441013
chr10	52477726	52477908
chr10	52493492	52493749
chr10	52503545	52503903
chr10	52504047	52504323
chr10	52504338	52504672
chr10	52819165	52819457
chr10	52852413	52852682
chr10	53129039	53129335
chr10	53305478	53305697
chr10	53323085	53323361
chr10	53390223	53390501
chr10	53434162	53434450
chr10	53496247	53496484
chr10	53645566	53645835
chr10	53738003	53738479
chr10	53743720	53744670
chr10	53798593	53798796
chr10	53870787	53871084
chr10	53918685	53919018
chr10	53996816	53997024
chr10	54074444	54074804
chr10	54159306	54159588
chr10	54166204	54166394
chr10	54170681	54170936
chr10	54208521	54208779
chr10	54209878	54210198
chr10	54247743	54248040
chr10	54314045	54314419
chr10	54379714	54380062
chr10	54381645	54381944
chr10	54639804	54640003
chr10	54728275	54728489
chr10	55031098	55031358
chr10	55238475	55238779
chr10	55427830	55428010
chr10	55563085	55563298
chr10	55832409	55832664
chr10	56230873	56231194
chr10	56521538	56521782
chr10	56693753	56694029
chr10	56840476	56840667
chr10	56930772	56931060
chr10	57059494	57059756
chr10	57060856	57061371
chr10	57098129	57098443
chr10	57170602	57170856
chr10	57546491	57546751
chr10	57779493	57779704
chr10	57879629	57879843
chr10	57899352	57899582
chr10	58253718	58254016
chr10	58462156	58462363
chr10	58768946	58769141
chr10	58780905	58781076
chr10	59009767	59010055
chr10	59086947	59087249
chr10	59146704	59147050
chr10	59279601	59279786
chr10	59320565	59320789
chr10	59488561	59488771
chr10	59495057	59495357
chr10	59582496	59582801
chr10	59607194	59607468
chr10	59721353	59721677
chr10	59729312	59729686
chr10	59749441	59749666
chr10	59814641	59815136
chr10	59823176	59823345
chr10	59842605	59842813
chr10	59844360	59844676
chr10	59960895	59961201
chr10	60018689	60018918
chr10	60211707	60211994
chr10	60382496	60382742
chr10	60611506	60611777
chr10	60657169	60657337
chr10	60664673	60664925
chr10	60670445	60670685
chr10	60894870	60895126
chr10	61010038	61010356
chr10	61052117	61052414
chr10	61055812	61056256
chr10	61139602	61139786
chr10	61234870	61235156
chr10	61239126	61239458
chr10	61260439	61260696
chr10	61263632	61263902
chr10	61294900	61295256
chr10	61335137	61335520
chr10	61335723	61336006
chr10	61336133	61336944
chr10	61438634	61438943
chr10	61440210	61440451
chr10	61462555	61462862
chr10	61477959	61478261
chr10	61528944	61529128
chr10	61530022	61530297
chr10	61531661	61531905
chr10	61544490	61544896
chr10	61633841	61634124
chr10	61638459	61638777
chr10	61668235	61668583
chr10	61765547	61765808
chr10	61864234	61864538
chr10	61874336	61874550
chr10	61979536	61979802
chr10	62048745	62048940
chr10	62077040	62077276
chr10	62163121	62163367
chr10	62198628	62198901
chr10	62240298	62240531
chr10	62246372	62246661
chr10	62250094	62250389
chr10	62276139	62276308
chr10	62300169	62300422
chr10	62312896	62313216
chr10	62393925	62394234
chr10	62454573	62454834
chr10	62570601	62570864
chr10	62620394	62620661
chr10	62701164	62701622
chr10	62714088	62714353
chr10	62840117	62840483
chr10	62895674	62895909
chr10	62901915	62902168
chr10	62908784	62909012
chr10	63022384	63022661
chr10	63037169	63037407
chr10	63092468	63092753
chr10	63163161	63163437
chr10	63180753	63181031
chr10	63249089	63249313
chr10	63264884	63265177
chr10	63297765	63297988
chr10	63326754	63327038
chr10	63327461	63327684
chr10	63332209	63332610
chr10	63333021	63333438
chr10	63334648	63334844
chr10	63468428	63468752
chr10	63478864	63479174
chr10	63506638	63506961
chr10	63542198	63542491
chr10	63674784	63675107
chr10	63678404	63678599
chr10	63694600	63694846
chr10	63824457	63824678
chr10	63867440	63867703
chr10	63921843	63922121
chr10	63984481	63984757
chr10	64023816	64024275
chr10	64040416	64040827
chr10	64066691	64066886
chr10	64234389	64234651
chr10	64247619	64248062
chr10	64248543	64248812
chr10	64281295	64281525
chr10	64513688	64514020
chr10	64587931	64588209
chr10	64596611	64596918
chr10	64646957	64647160
chr10	64698931	64699184
chr10	64894843	64895903
chr10	65059125	65059659
chr10	65063513	65063811
chr10	65142067	65142464
chr10	65149808	65150144
chr10	65197385	65197598
chr10	65249566	65249830
chr10	65296253	65296527
chr10	65296749	65296896
chr10	65302142	65302442
chr10	65317095	65317297
chr10	65406324	65406617
chr10	65407152	65407437
chr10	65470960	65471439
chr10	65521716	65522018
chr10	65545750	65546009
chr10	65723439	65723650
chr10	65809680	65809961
chr10	65860546	65860854
chr10	66163832	66164079
chr10	66495139	66495341
chr10	66788367	66788692
chr10	66985067	66985311
chr10	67000042	67000375
chr10	67171201	67171409
chr10	67321131	67321389
chr10	67330280	67330472
chr10	67610499	67610791
chr10	67737697	67737940
chr10	67792430	67792587
chr10	68056968	68057243
chr10	68346975	68347188
chr10	68355635	68355999
chr10	68361191	68361466
chr10	68714444	68714652
chr10	68736352	68736618
chr10	68935924	68936162
chr10	68950700	68951016
chr10	68960826	68961064
chr10	69127527	69127781
chr10	69209261	69209621
chr10	69209711	69209989
chr10	69218250	69218622
chr10	69279468	69279729
chr10	69285428	69285728
chr10	69314158	69314370
chr10	69512627	69512907
chr10	69586176	69586480
chr10	69638202	69638577
chr10	69642524	69642981
chr10	69653435	69653654
chr10	69731988	69732264
chr10	69762505	69762777
chr10	69778290	69778507
chr10	69957108	69957512
chr10	69980568	69980891
chr10	70079827	70080099
chr10	70150791	70151028
chr10	70256815	70257175
chr10	70309457	70309691
chr10	70327223	70327544
chr10	70418465	70418662
chr10	70434645	70434874
chr10	70523100	70523398
chr10	70523878	70524114
chr10	70553366	70553622
chr10	70609808	70610148
chr10	70652055	70652297
chr10	70667342	70667702
chr10	70742957	70743180
chr10	70748368	70748686
chr10	70749066	70749429
chr10	70763001	70763370
chr10	70822212	70822673
chr10	70837576	70837873
chr10	70838321	70838581
chr10	70838648	70838902
chr10	70843007	70843391
chr10	70856660	70856774
chr10	70856960	70857305
chr10	70869190	70869491
chr10	70879567	70879912
chr10	70937552	70937949
chr10	70943449	70943700
chr10	70945429	70945778
chr10	70946048	70946395
chr10	71059869	71060151
chr10	71066718	71067014
chr10	71068932	71069330
chr10	71074330	71074712
chr10	71079969	71080232
chr10	71125902	71126254
chr10	71146657	71147071
chr10	71161009	71161215
chr10	71162307	71162584
chr10	71173017	71173293
chr10	71216630	71216920
chr10	71229923	71230170
chr10	71230850	71231173
chr10	71291287	71291525
chr10	71312958	71313336
chr10	71331451	71331657
chr10	71344426	71344734
chr10	71364627	71364842
chr10	71365941	71366136
chr10	71388087	71388346
chr10	71398623	71398956
chr10	71482386	71482651
chr10	71546032	71546287
chr10	71575455	71575689
chr10	71576257	71576605
chr10	71576784	71577056
chr10	71651320	71651628
chr10	71694863	71695241
chr10	71702639	71702904
chr10	71713621	71713910
chr10	71761238	71761487
chr10	71778286	71778532
chr10	71794219	71794609
chr10	71817060	71817662
chr10	71891185	71891514
chr10	71966370	71966635
chr10	71967518	71967724
chr10	71970246	71970550
chr10	71979676	71980000
chr10	71988896	71989126
chr10	71989160	71989430
chr10	71994773	71994959
chr10	72049116	72049384
chr10	72188850	72189150
chr10	72191126	72191431
chr10	72245440	72245817
chr10	72246146	72246492
chr10	72251230	72251477
chr10	72309809	72310135
chr10	72333071	72333555
chr10	72350530	72350701
chr10	72355349	72355919
chr10	72386126	72386422
chr10	72440567	72440791
chr10	72504362	72504601
chr10	72554719	72554893
chr10	72638816	72639152
chr10	72642209	72642544
chr10	72698190	72698436
chr10	72700156	72700426
chr10	72714644	72715180
chr10	72733135	72733404
chr10	72744094	72744543
chr10	72748712	72749125
chr10	72749276	72749683
chr10	72807023	72807478
chr10	72814012	72814401
chr10	72826071	72826262
chr10	72889337	72889539
chr10	72916293	72916594
chr10	72999774	73000093
chr10	73038951	73039290
chr10	73039914	73040217
chr10	73053204	73053436
chr10	73077366	73077538
chr10	73093889	73094048
chr10	73114135	73114402
chr10	73126458	73126789
chr10	73137960	73138340
chr10	73138782	73138955
chr10	73203266	73203496
chr10	73241661	73242081
chr10	73266936	73267204
chr10	73319334	73319527
chr10	73326196	73326542
chr10	73385877	73386155
chr10	73400178	73400438
chr10	73474099	73474356
chr10	73478286	73478715
chr10	73491303	73491554
chr10	73556047	73556291
chr10	73562230	73562480
chr10	73645563	73645879
chr10	73645916	73646228
chr10	73652634	73652909
chr10	73673849	73674144
chr10	73702667	73702906
chr10	73703633	73703897
chr10	73704537	73704809
chr10	73757687	73758518
chr10	73766871	73767234
chr10	73770228	73770521
chr10	73784376	73784938
chr10	73794048	73794452
chr10	73804984	73805316
chr10	73805382	73805740
chr10	73997708	73997982
chr10	74055389	74055628
chr10	74124313	74124576
chr10	74264028	74264333
chr10	74305041	74305301
chr10	74490831	74491116
chr10	74526361	74526775
chr10	74588852	74589138
chr10	74597669	74598417
chr10	74662755	74662953
chr10	74693720	74694008
chr10	74827842	74828091
chr10	74843055	74843308
chr10	74959183	74959594
chr10	75055124	75055431
chr10	75073900	75074270
chr10	75083618	75083911
chr10	75159880	75160164
chr10	75202131	75202425
chr10	75202443	75202834
chr10	75204585	75204804
chr10	75215789	75216159
chr10	75241449	75241779
chr10	75249192	75249497
chr10	75278782	75279197
chr10	75309429	75309741
chr10	75315831	75316298
chr10	75318338	75318586
chr10	75370312	75370725
chr10	75376104	75376366
chr10	75428869	75429171
chr10	75465271	75465418
chr10	75488449	75488733
chr10	75510999	75511289
chr10	75533378	75533652
chr10	75556900	75557155
chr10	75580213	75580671
chr10	75581033	75581489
chr10	75606362	75606610
chr10	75636535	75636821
chr10	75643427	75643666
chr10	75664403	75664587
chr10	75673923	75674156
chr10	75695823	75696151
chr10	75849721	75849898
chr10	76167927	76168171
chr10	76168729	76169020
chr10	76173080	76173531
chr10	76251398	76251716
chr10	76253532	76253690
chr10	76254550	76254868
chr10	76255184	76255539
chr10	76255578	76255960
chr10	76256348	76256613
chr10	76319196	76319481
chr10	76421299	76421531
chr10	76449197	76449463
chr10	76452060	76452386
chr10	76527739	76528016
chr10	76529604	76530045
chr10	76538435	76538719
chr10	76541666	76542021
chr10	76617720	76618016
chr10	76660405	76660579
chr10	76665649	76666052
chr10	76675314	76675934
chr10	76692460	76692869
chr10	76724701	76724928
chr10	76825147	76825337
chr10	76829517	76830210
chr10	76830620	76830865
chr10	76830997	76831554
chr10	76837997	76838231
chr10	76839053	76839270
chr10	77081354	77081576
chr10	77147382	77147662
chr10	77339871	77340084
chr10	77352273	77352544
chr10	77356604	77356926
chr10	77466118	77466450
chr10	77516696	77517081
chr10	77533143	77533364
chr10	77731808	77732038
chr10	77733510	77733821
chr10	77741549	77741841
chr10	77977195	77977460
chr10	78062543	78062748
chr10	78332692	78333032
chr10	78414627	78414904
chr10	78434764	78435030
chr10	78541665	78541961
chr10	78595555	78595890
chr10	78603603	78604001
chr10	78615606	78615864
chr10	78681093	78681418
chr10	78807792	78808113
chr10	78821607	78821967
chr10	78839717	78840088
chr10	78858563	78858851
chr10	78861133	78861386
chr10	78886288	78886576
chr10	78924262	78924583
chr10	78950144	78950470
chr10	79016880	79017176
chr10	79035314	79035579
chr10	79068105	79068327
chr10	79071568	79071904
chr10	79073805	79074073
chr10	79141204	79141569
chr10	79144921	79145216
chr10	79149394	79149641
chr10	79186206	79186547
chr10	79267399	79267658
chr10	79276438	79276802
chr10	79319028	79319456
chr10	79337665	79337965
chr10	79341380	79341619
chr10	79355835	79356291
chr10	79364212	79364393
chr10	79404145	79404459
chr10	79434033	79434313
chr10	79459320	79459551
chr10	79477078	79477479
chr10	79585569	79585830
chr10	79595497	79595742
chr10	79641235	79641586
chr10	79661815	79662118
chr10	79688528	79688748
chr10	79731881	79732188
chr10	79732790	79733529
chr10	79783320	79783581
chr10	79828203	79828512
chr10	79854552	79854848
chr10	79862420	79862656
chr10	79867904	79868174
chr10	79940721	79941068
chr10	79950865	79951182
chr10	80028913	80029271
chr10	80032021	80032287
chr10	80035772	80035997
chr10	80087325	80087731
chr10	80094782	80094979
chr10	80186571	80186893
chr10	80274792	80275072
chr10	80356951	80357410
chr10	80358194	80358385
chr10	80394811	80395059
chr10	80404566	80404873
chr10	80482060	80482360
chr10	80496097	80496498
chr10	80497036	80497365
chr10	80498371	80498868
chr10	80498889	80499162
chr10	80499233	80499581
chr10	80500958	80501316
chr10	80508550	80508805
chr10	80556859	80557153
chr10	80572770	80572965
chr10	80585404	80585691
chr10	80625131	80625545
chr10	80626569	80627040
chr10	80632315	80632636
chr10	80693738	80694070
chr10	80694689	80694888
chr10	80722817	80723138
chr10	80776999	80777479
chr10	80804351	80804771
chr10	80815802	80816021
chr10	80830280	80830628
chr10	80868236	80868496
chr10	80897207	80897460
chr10	80917393	80917704
chr10	80921023	80921253
chr10	80932429	80932514
chr10	80967109	80967195
chr10	81188482	81188567
chr10	81252140	81252222
chr10	81664483	81664637
chr10	81679144	81679508
chr10	81779085	81779168
chr10	81794771	81795052
chr10	81796639	81796944
chr10	81808592	81808920
chr10	81880116	81880285
chr10	81893546	81894012
chr10	81918915	81919100
chr10	81953234	81953433
chr10	81955178	81955430
chr10	81956895	81957183
chr10	81972513	81972677
chr10	82006568	82006807
chr10	82006821	82006917
chr10	82010366	82010702
chr10	82127967	82128233
chr10	82132823	82133111
chr10	82193368	82193638
chr10	82194397	82194777
chr10	82210521	82210793
chr10	82255245	82255642
chr10	82279983	82280318
chr10	82285625	82286042
chr10	82346461	82346718
chr10	82349201	82349572
chr10	82412456	82412759
chr10	82413805	82414189
chr10	82444767	82444929
chr10	82449292	82449678
chr10	82538517	82538753
chr10	82605181	82605453
chr10	82611688	82611923
chr10	82641043	82641277
chr10	82674077	82674399
chr10	82695049	82695345
chr10	82763504	82763752
chr10	82768881	82769205
chr10	82769303	82769577
chr10	82831724	82831984
chr10	82866792	82867050
chr10	82929519	82929874
chr10	83097802	83098037
chr10	83163856	83164138
chr10	83208903	83209081
chr10	83534248	83534460
chr10	83570191	83570491
chr10	83588532	83589048
chr10	83592819	83593119
chr10	83624179	83624442
chr10	83670048	83670231
chr10	83699094	83699332
chr10	83834686	83834997
chr10	83899892	83900205
chr10	83971542	83971839
chr10	84006062	84006320
chr10	84127463	84127744
chr10	84546317	84546570
chr10	84561441	84561673
chr10	84684219	84684439
chr10	84719181	84719460
chr10	84916143	84916423
chr10	85123496	85123739
chr10	85312221	85312426
chr10	85551793	85552077
chr10	85621210	85621570
chr10	85667274	85667524
chr10	85711466	85711658
chr10	85728814	85729044
chr10	85758597	85758814
chr10	85776402	85776874
chr10	85809338	85809593
chr10	85847591	85847860
chr10	85863914	85864131
chr10	85889060	85889382
chr10	85897838	85898037
chr10	85953848	85954137
chr10	85955313	85955660
chr10	85964425	85964612
chr10	85979753	85979905
chr10	86014345	86014677
chr10	86017328	86017633
chr10	86102045	86102319
chr10	86124720	86124986
chr10	86179731	86180016
chr10	86272745	86272928
chr10	86283930	86284258
chr10	86287107	86287482
chr10	86290287	86290631
chr10	86302335	86302541
chr10	86356255	86356461
chr10	86363055	86363524
chr10	86363568	86363743
chr10	86415703	86416007
chr10	86465630	86465899
chr10	86489473	86489681
chr10	86493301	86493493
chr10	86533086	86533366
chr10	86569942	86570196
chr10	86595443	86595694
chr10	86677344	86677676
chr10	86830746	86830999
chr10	86855447	86855801
chr10	86972131	86972305
chr10	87067685	87067903
chr10	87260528	87260719
chr10	87297836	87298140
chr10	87536112	87536445
chr10	87541950	87542255
chr10	87745595	87745892
chr10	87850275	87850540
chr10	87888770	87889122
chr10	87928224	87928512
chr10	88011662	88011962
chr10	88041833	88042047
chr10	88081118	88081464
chr10	88084496	88084730
chr10	88094466	88094711
chr10	88098627	88098940
chr10	88099320	88099489
chr10	88112894	88113210
chr10	88126910	88127330
chr10	88149562	88149914
chr10	88273136	88273468
chr10	88333788	88334025
chr10	88335149	88335537
chr10	88342110	88342409
chr10	88391826	88392019
chr10	88392312	88392633
chr10	88394240	88394443
chr10	88433986	88434295
chr10	88438090	88438437
chr10	88443589	88443837
chr10	88448022	88448316
chr10	88460803	88461179
chr10	88505440	88505659
chr10	88505827	88506235
chr10	88507129	88507336
chr10	88649429	88649767
chr10	88689135	88689516
chr10	88695323	88695655
chr10	88710137	88710506
chr10	88716330	88716591
chr10	88718526	88718836
chr10	88845111	88845357
chr10	88953245	88953496
chr10	88964475	88964736
chr10	89092852	89092989
chr10	89186038	89186120
chr10	89254334	89254743
chr10	89254981	89255376
chr10	89283426	89283714
chr10	89372441	89372638
chr10	89406256	89406580
chr10	89409740	89410187
chr10	89484839	89485328
chr10	89521681	89521925
chr10	89600553	89600867
chr10	89609917	89610252
chr10	89611247	89611600
chr10	89611647	89611873
chr10	89612041	89612575
chr10	89612692	89613730
chr10	89613981	89614170
chr10	89864119	89864411
chr10	89868022	89868304
chr10	89881503	89881881
chr10	90068599	90068832
chr10	90139244	90139499
chr10	90151791	90152018
chr10	90207522	90207743
chr10	90302923	90303226
chr10	90314930	90315155
chr10	90332995	90333284
chr10	90437695	90437914
chr10	90493791	90494070
chr10	90541718	90541927
chr10	90560071	90560321
chr10	90585398	90585707
chr10	90615272	90615552
chr10	90682418	90682720
chr10	90684599	90684936
chr10	90685137	90685436
chr10	90736824	90736970
chr10	90779634	90779890
chr10	90963012	90963266
chr10	90967514	90967690
chr10	91010130	91010490
chr10	91119333	91119568
chr10	91139067	91139329
chr10	91164371	91164543
chr10	91176044	91176322
chr10	91216298	91216642
chr10	91305499	91305702
chr10	91313668	91313965
chr10	91394571	91394878
chr10	91451116	91451353
chr10	91543433	91543754
chr10	91888654	91888908
chr10	91898263	91898583
chr10	92038194	92038512
chr10	92157058	92157261
chr10	92187312	92187553
chr10	92329421	92329669
chr10	92342682	92343000
chr10	92402304	92402577
chr10	92408591	92408848
chr10	92462340	92462583
chr10	92467993	92468239
chr10	92501165	92501471
chr10	92537677	92537941
chr10	92612712	92612950
chr10	92621065	92621240
chr10	92629913	92630132
chr10	92661347	92661650
chr10	92720108	92720319
chr10	92756072	92756352
chr10	92793068	92793321
chr10	92838582	92838830
chr10	92841014	92841235
chr10	92958410	92958662
chr10	93001223	93001511
chr10	93046306	93046530
chr10	93047964	93048564
chr10	93119760	93120027
chr10	93139488	93139647
chr10	93159189	93159483
chr10	93159685	93159893
chr10	93160005	93160281
chr10	93301578	93301986
chr10	93302494	93302797
chr10	93377594	93377835
chr10	93382887	93383376
chr10	93385175	93385463
chr10	93393525	93393813
chr10	93443948	93444231
chr10	93494893	93495317
chr10	93508349	93508661
chr10	93606446	93606743
chr10	93630045	93630320
chr10	93658339	93658914
chr10	93662608	93662879
chr10	93673392	93673599
chr10	93830071	93830331
chr10	93837481	93837912
chr10	93966351	93966699
chr10	94040535	94041035
chr10	94041923	94042074
chr10	94116248	94116429
chr10	94169937	94170180
chr10	94184776	94185073
chr10	94266863	94267077
chr10	94324105	94324412
chr10	94340498	94340702
chr10	94389952	94390142
chr10	94572772	94573030
chr10	94592893	94593207
chr10	94630053	94630317
chr10	94634748	94634949
chr10	94664282	94664532
chr10	94756279	94756483
chr10	94789483	94789802
chr10	94830042	94830427
chr10	94865603	94865807
chr10	94974196	94974356
chr10	95038766	95039133
chr10	95102449	95102654
chr10	95107460	95107730
chr10	95126160	95126518
chr10	95185018	95185311
chr10	95195318	95195653
chr10	95231398	95231838
chr10	95231869	95232268
chr10	95232294	95232601
chr10	95235571	95235777
chr10	95261060	95261346
chr10	95291804	95292074
chr10	95304570	95304897
chr10	95430199	95430488
chr10	95452059	95452527
chr10	95483202	95483468
chr10	95495257	95495531
chr10	95496540	95496873
chr10	95563309	95563594
chr10	95565079	95565351
chr10	95565897	95566224
chr10	95571166	95571467
chr10	95608826	95609125
chr10	95666382	95666680
chr10	95810716	95810993
chr10	95826159	95826430
chr10	95975349	95975699
chr10	95982548	95982750
chr10	96029886	96030168
chr10	96064715	96065152
chr10	96070073	96070360
chr10	96085923	96086076
chr10	96099152	96099352
chr10	96189145	96189528
chr10	96194082	96194373
chr10	96249890	96250119
chr10	96379858	96380063
chr10	96427525	96427749
chr10	96713649	96713985
chr10	96882713	96883055
chr10	96918571	96918776
chr10	96925918	96926193
chr10	96933380	96933718
chr10	96951543	96951847
chr10	96992821	96993097
chr10	96996343	96996657
chr10	97039378	97039594
chr10	97086563	97086748
chr10	97113077	97113368
chr10	97124387	97124753
chr10	97180198	97180494
chr10	97350899	97351241
chr10	97443632	97444140
chr10	97478346	97478604
chr10	97591717	97591940
chr10	97614951	97615319
chr10	97656761	97657029
chr10	97738528	97738743
chr10	97767007	97767298
chr10	97796868	97797075
chr10	97880186	97880448
chr10	97979333	97979677
chr10	98043091	98043381
chr10	98067274	98067451
chr10	98074350	98074537
chr10	98084727	98084970
chr10	98090135	98090348
chr10	98120387	98120698
chr10	98125044	98125458
chr10	98145723	98146055
chr10	98219909	98220252
chr10	98241132	98241388
chr10	98261000	98261245
chr10	98263417	98263709
chr10	98305813	98306082
chr10	98336735	98336908
chr10	98382774	98382961
chr10	98390577	98391011
chr10	98392769	98393052
chr10	98471085	98471282
chr10	98493839	98494087
chr10	98515414	98515765
chr10	98551342	98551447
chr10	98580366	98580624
chr10	98581503	98581882
chr10	98583101	98583571
chr10	98660346	98660529
chr10	98732002	98732248
chr10	98745677	98745859
chr10	98775407	98775694
chr10	98787115	98787522
chr10	98787966	98788146
chr10	98822623	98822980
chr10	98831444	98831618
chr10	98867180	98867484
chr10	98888008	98888240
chr10	98946320	98946597
chr10	98960272	98960626
chr10	98984218	98984452
chr10	99028321	99028511
chr10	99069901	99070099
chr10	99082686	99082961
chr10	99084145	99084461
chr10	99105305	99105749
chr10	99156963	99157518
chr10	99168850	99169054
chr10	99183883	99184103
chr10	99213366	99213729
chr10	99249056	99249393
chr10	99271242	99271459
chr10	99284575	99284872
chr10	99303258	99303584
chr10	99321410	99321714
chr10	99322007	99322393
chr10	99362095	99362517
chr10	99426487	99426772
chr10	99437019	99437371
chr10	99451198	99451532
chr10	99459312	99459568
chr10	99481530	99481837
chr10	99509206	99509551
chr10	99541765	99542115
chr10	99598840	99599119
chr10	99619159	99619535
chr10	99664509	99664877
chr10	99777989	99778225
chr10	99791221	99791567
chr10	99795538	99795850
chr10	99884274	99884503
chr10	99920336	99920578
chr10	99992641	99992921
chr10	100012333	100012641
chr10	100059297	100059697
chr10	100064170	100064586
chr10	100081731	100081943
chr10	100090785	100090986
chr10	100173413	100173741
chr10	100175486	100175787
chr10	100217214	100217622
chr10	100217719	100218140
chr10	100414257	100414506
chr10	100495502	100495681
chr10	100498132	100498378
chr10	100540635	100540868
chr10	100608413	100608596
chr10	100792454	100792751
chr10	100921897	100922230
chr10	100996542	100996817
chr10	101026717	101026916
chr10	101078639	101078899
chr10	101110753	101111000
chr10	101120669	101120961
chr10	101142255	101142540
chr10	101155965	101156159
chr10	101161855	101162095
chr10	101183282	101183454
chr10	101185822	101186089
chr10	101235028	101235310
chr10	101297754	101298097
chr10	101303207	101303496
chr10	101310340	101310644
chr10	101362007	101362310
chr10	101380224	101380578
chr10	101432504	101432819
chr10	101448288	101448543
chr10	101460935	101461213
chr10	101481903	101482172
chr10	101482352	101482707
chr10	101595573	101596017
chr10	101604671	101605010
chr10	101609455	101609683
chr10	101656419	101656598
chr10	101663616	101663875
chr10	101716178	101716438
chr10	101722989	101723227
chr10	101759231	101759893
chr10	101769575	101770010
chr10	101793177	101793373
chr10	101795788	101796116
chr10	101834634	101834915
chr10	101850346	101850666
chr10	102017246	102017566
chr10	102053488	102053823
chr10	102088203	102088550
chr10	102092137	102092513
chr10	102183403	102183916
chr10	102232418	102232622
chr10	102258460	102258793
chr10	102266594	102266838
chr10	102268514	102268811
chr10	102311731	102312128
chr10	102312740	102313099
chr10	102383868	102384047
chr10	102387574	102387864
chr10	102478715	102479196
chr10	102479250	102479534
chr10	102493338	102493663
chr10	102509258	102509472
chr10	102562824	102563089
chr10	102567236	102567557
chr10	102577638	102577848
chr10	102621923	102622364
chr10	102628173	102628569
chr10	102744046	102744344
chr10	102748868	102749136
chr10	102762631	102762916
chr10	102763958	102764339
chr10	102768728	102769052
chr10	102790952	102791261
chr10	102800062	102800303
chr10	102805215	102805388
chr10	102809770	102810064
chr10	102816327	102816597
chr10	102817581	102817911
chr10	102845413	102845682
chr10	102891978	102892323
chr10	102911523	102911830
chr10	102963410	102963745
chr10	102964492	102964947
chr10	103022010	103022241
chr10	103041330	103041699
chr10	103047665	103047900
chr10	103051215	103051555
chr10	103103722	103103944
chr10	103188608	103188878
chr10	103191964	103192271
chr10	103217119	103217352
chr10	103245182	103245385
chr10	103319916	103320251
chr10	103352505	103352897
chr10	103529716	103529924
chr10	103530821	103531156
chr10	103533049	103533301
chr10	103585838	103586049
chr10	103590454	103590779
chr10	103593335	103593572
chr10	103639432	103639715
chr10	103759569	103759904
chr10	103807461	103807709
chr10	103814931	103815301
chr10	103822645	103822973
chr10	103850973	103851196
chr10	103870266	103870579
chr10	103882255	103882544
chr10	103882560	103882769
chr10	103901890	103902278
chr10	103919202	103919538
chr10	103979517	103979941
chr10	103981579	103981878
chr10	104096990	104097342
chr10	104101878	104102184
chr10	104125052	104125338
chr10	104143688	104144005
chr10	104149059	104149552
chr10	104153595	104153845
chr10	104171128	104171295
chr10	104172438	104172768
chr10	104228682	104229043
chr10	104253417	104253725
chr10	104333601	104333895
chr10	104346233	104346520
chr10	104358280	104358443
chr10	104365127	104365333
chr10	104394584	104395013
chr10	104419647	104419814
chr10	104428524	104428950
chr10	104464701	104464923
chr10	104478976	104479338
chr10	104502960	104503236
chr10	104584702	104585146
chr10	104592926	104593186
chr10	104651202	104651498
chr10	104666019	104666174
chr10	104667183	104667876
chr10	104667996	104669200
chr10	104803624	104804070
chr10	104812628	104812973
chr10	104817792	104817965
chr10	104819320	104819687
chr10	104942316	104942593
chr10	104988588	104989020
chr10	104991115	104991491
chr10	104994437	104994785
chr10	104996135	104996419
chr10	105083733	105083938
chr10	105166662	105166925
chr10	105226176	105226352
chr10	105231698	105232019
chr10	105235481	105235804
chr10	105257175	105257478
chr10	105292539	105292817
chr10	105314593	105314813
chr10	105342441	105342831
chr10	105348570	105348958
chr10	105355503	105355818
chr10	105435911	105436257
chr10	105446056	105446320
chr10	105455868	105456118
chr10	105462662	105463025
chr10	105466049	105466371
chr10	105469803	105469984
chr10	105604858	105605144
chr10	105608980	105609291
chr10	105634424	105634764
chr10	105638088	105638396
chr10	105639843	105640300
chr10	105671524	105671801
chr10	105732494	105732717
chr10	105777961	105778218
chr10	105795201	105795577
chr10	105806413	105806666
chr10	105871393	105871981
chr10	105873212	105873438
chr10	105889084	105889271
chr10	105959417	105959670
chr10	106018639	106018911
chr10	106024497	106024808
chr10	106041190	106041570
chr10	106050514	106050766
chr10	106055366	106055649
chr10	106099939	106100245
chr10	106156497	106156816
chr10	106296586	106296800
chr10	106330589	106330934
chr10	106364051	106364289
chr10	106372212	106372701
chr10	106399890	106400141
chr10	106517553	106517779
chr10	106813597	106813921
chr10	107441632	107441868
chr10	107547065	107547284
chr10	107700161	107700413
chr10	107724591	107724834
chr10	107925577	107925777
chr10	107939091	107939294
chr10	108105280	108105508
chr10	108150991	108151256
chr10	108321312	108321623
chr10	108374588	108374930
chr10	108431923	108432201
chr10	108455367	108455680
chr10	108461147	108461418
chr10	108545418	108545750
chr10	108613416	108613602
chr10	108760918	108761176
chr10	108820752	108821022
chr10	108894336	108894569
chr10	108916206	108916460
chr10	108919324	108919568
chr10	109085915	109086130
chr10	109159325	109159654
chr10	109294873	109295318
chr10	109295554	109295906
chr10	109564502	109564935
chr10	109664343	109664635
chr10	109664689	109664990
chr10	109681632	109681887
chr10	109862070	109862327
chr10	109954192	109954496
chr10	110184647	110184867
chr10	110294207	110294615
chr10	110296571	110296823
chr10	110379750	110379929
chr10	110533694	110534045
chr10	110661558	110662046
chr10	110768693	110768924
chr10	111161767	111161997
chr10	111177230	111177491
chr10	111197527	111197707
chr10	111507463	111507676
chr10	111523611	111523887
chr10	111530821	111531055
chr10	111588687	111588887
chr10	111602150	111602518
chr10	111616306	111616558
chr10	111633951	111634291
chr10	111706492	111706718
chr10	111765778	111766107
chr10	111886850	111887140
chr10	111888045	111888316
chr10	111974026	111974343
chr10	111975498	111975727
chr10	112029055	112029407
chr10	112055955	112056247
chr10	112061146	112061514
chr10	112104113	112104414
chr10	112108969	112109195
chr10	112247092	112247644
chr10	112249197	112249545
chr10	112285658	112285898
chr10	112296936	112297236
chr10	112306844	112307093
chr10	112350318	112350547
chr10	112359469	112359718
chr10	112360051	112360412
chr10	112421865	112422135
chr10	112430814	112431072
chr10	112476103	112476305
chr10	112496152	112496506
chr10	112553585	112553990
chr10	112572322	112572694
chr10	112622484	112622661
chr10	112643374	112643586
chr10	112669320	112669589
chr10	112669924	112670234
chr10	112825861	112826633
chr10	112848518	112848765
chr10	112957375	112957600
chr10	113073394	113073600
chr10	113110072	113110366
chr10	113348272	113348533
chr10	113506234	113506558
chr10	113606473	113606724
chr10	113740553	113740799
chr10	113772087	113772257
chr10	113776308	113776513
chr10	113865605	113865877
chr10	113887124	113887490
chr10	113889873	113890287
chr10	113933206	113933738
chr10	114057637	114057939
chr10	114064627	114064920
chr10	114070904	114071062
chr10	114094114	114094335
chr10	114184866	114185043
chr10	114221687	114221911
chr10	114225440	114225699
chr10	114315288	114315559
chr10	114439049	114439531
chr10	114470885	114471147
chr10	114543465	114543740
chr10	114561452	114561746
chr10	114598922	114599142
chr10	114699505	114699850
chr10	114701604	114701971
chr10	114723706	114723869
chr10	114802042	114802256
chr10	114830656	114830912
chr10	114876365	114876667
chr10	114964115	114964353
chr10	114965913	114966162
chr10	115047096	115047283
chr10	115083159	115083341
chr10	115134885	115135230
chr10	115191082	115191363
chr10	115204239	115204584
chr10	115270924	115271297
chr10	115274006	115274210
chr10	115299646	115299866
chr10	115313130	115313549
chr10	115366032	115366313
chr10	115428789	115429099
chr10	115429314	115429646
chr10	115454854	115455144
chr10	115485730	115486004
chr10	115530451	115530709
chr10	115549377	115549694
chr10	115598949	115599174
chr10	115621989	115622227
chr10	115641326	115641519
chr10	115672810	115673191
chr10	115677128	115677646
chr10	115730289	115730457
chr10	115732567	115732961
chr10	115792966	115793688
chr10	115837510	115837726
chr10	115849221	115849428
chr10	115853095	115853387
chr10	115860324	115860668
chr10	115989073	115989381
chr10	116027545	116027835
chr10	116029691	116029866
chr10	116053690	116054138
chr10	116054294	116054747
chr10	116099423	116099970
chr10	116136284	116136479
chr10	116187502	116187770
chr10	116208766	116209053
chr10	116221129	116221451
chr10	116237029	116237223
chr10	116298459	116298827
chr10	116300501	116300800
chr10	116385666	116385903
chr10	116444526	116444806
chr10	116453311	116453727
chr10	116536228	116536489
chr10	116571257	116571592
chr10	116624817	116625034
chr10	116626829	116627162
chr10	116629398	116629652
chr10	116687783	116688099
chr10	116688173	116688334
chr10	116843516	116843760
chr10	116879655	116879822
chr10	116891127	116891348
chr10	117104727	117105037
chr10	117167176	117167508
chr10	117181747	117182036
chr10	117322672	117322922
chr10	117414304	117414595
chr10	117456099	117456293
chr10	117549013	117549300
chr10	117579182	117579408
chr10	117647824	117648075
chr10	117659534	117659738
chr10	117713440	117713676
chr10	117775939	117776138
chr10	117828889	117829177
chr10	117830375	117830637
chr10	117830701	117830872
chr10	117870242	117870473
chr10	117888443	117888716
chr10	118018537	118018838
chr10	118037491	118037826
chr10	118135757	118135993
chr10	118194103	118194396
chr10	118220356	118220607
chr10	118260969	118261167
chr10	118347153	118347408
chr10	118431815	118432199
chr10	118440335	118440590
chr10	118487088	118487343
chr10	118515125	118515361
chr10	118516321	118516521
chr10	118537427	118537904
chr10	118546467	118546847
chr10	118576660	118576923
chr10	118586449	118586680
chr10	118696662	118696951
chr10	118753977	118754326
chr10	118754552	118754862
chr10	118824169	118824470
chr10	118861783	118862003
chr10	118915222	118915733
chr10	118917669	118918002
chr10	118924327	118924667
chr10	118925430	118925757
chr10	118966143	118966569
chr10	118976390	118976734
chr10	119011869	119012169
chr10	119069627	119069876
chr10	119180738	119181030
chr10	119192415	119192754
chr10	119227872	119228115
chr10	119229634	119229796
chr10	119240018	119240306
chr10	119246043	119246417
chr10	119252697	119252993
chr10	119283930	119284139
chr10	119312082	119312326
chr10	119358836	119359075
chr10	119426857	119427094
chr10	119434139	119434695
chr10	119472981	119473188
chr10	119486215	119486428
chr10	119501663	119501933
chr10	119507553	119507727
chr10	119610450	119610660
chr10	119679042	119679213
chr10	119796017	119796249
chr10	119855992	119856283
chr10	119990691	119991100
chr10	120008865	120009128
chr10	120058239	120058413
chr10	120091534	120091927
chr10	120173325	120173681
chr10	120209066	120209425
chr10	120293614	120293933
chr10	120314160	120314495
chr10	120317856	120318247
chr10	120343933	120344193
chr10	120418142	120418351
chr10	120470603	120470818
chr10	120503664	120504013
chr10	120550436	120550752
chr10	120553200	120553460
chr10	120600022	120600267
chr10	120720775	120721008
chr10	120750327	120750620
chr10	120756319	120756608
chr10	120774760	120775047
chr10	120830189	120830515
chr10	120889027	120889308
chr10	120899332	120899533
chr10	120930352	120930599
chr10	120948026	120948292
chr10	120948916	120949291
chr10	120956227	120956543
chr10	120959018	120959218
chr10	121021011	121021311
chr10	121039917	121040201
chr10	121049154	121049349
chr10	121071735	121071988
chr10	121166404	121166739
chr10	121194810	121195193
chr10	121239195	121239563
chr10	121292156	121292707
chr10	121292785	121293242
chr10	121352109	121352320
chr10	121357864	121358174
chr10	121402036	121402222
chr10	121417345	121417620
chr10	121436026	121436338
chr10	121500160	121500511
chr10	121608981	121609168
chr10	121667326	121667535
chr10	121682723	121683004
chr10	121722674	121722854
chr10	121971394	121971762
chr10	122086521	122086751
chr10	122172867	122173195
chr10	122331065	122331281
chr10	122347967	122348284
chr10	122350429	122350676
chr10	122485392	122485587
chr10	122689867	122690086
chr10	122692368	122692903
chr10	122698441	122698879
chr10	122704880	122705078
chr10	122746390	122746770
chr10	122819832	122820119
chr10	122838053	122838389
chr10	122918387	122918656
chr10	122936972	122937369
chr10	122937555	122937849
chr10	123052146	123052365
chr10	123062718	123062943
chr10	123259593	123260102
chr10	123346699	123346984
chr10	123358066	123358675
chr10	123412511	123412746
chr10	123431021	123431217
chr10	123446438	123446688
chr10	123484068	123484497
chr10	123503265	123503561
chr10	123573567	123573791
chr10	123636567	123636854
chr10	123650073	123650353
chr10	123677635	123677954
chr10	123723820	123724423
chr10	123724603	123725136
chr10	123743831	123744090
chr10	123779439	123779610
chr10	123789536	123789772
chr10	123801177	123801530
chr10	123803610	123803916
chr10	123838879	123839130
chr10	123862152	123862652
chr10	123862778	123863163
chr10	123892298	123892685
chr10	123963333	123963613
chr10	124017634	124017895
chr10	124029214	124029511
chr10	124048282	124048709
chr10	124092186	124092475
chr10	124184774	124185042
chr10	124275342	124275618
chr10	124301013	124301249
chr10	124315185	124315524
chr10	124316625	124316890
chr10	124398274	124398598
chr10	124438116	124438384
chr10	124448668	124448902
chr10	124453368	124453704
chr10	124629394	124629646
chr10	124703499	124703709
chr10	124729745	124730247
chr10	124730679	124730929
chr10	124771091	124771312
chr10	124792876	124793255
chr10	124794016	124794233
chr10	124851655	124851957
chr10	124882506	124883073
chr10	124894409	124894699
chr10	124904410	124904705
chr10	124946627	124946843
chr10	125021760	125021957
chr10	125033658	125033923
chr10	125130220	125130554
chr10	125139958	125140130
chr10	125162946	125163140
chr10	125252564	125252816
chr10	125308806	125309202
chr10	125322807	125323056
chr10	125331628	125332143
chr10	125333210	125333546
chr10	125334027	125334284
chr10	125385309	125385576
chr10	125392238	125392570
chr10	125493436	125493808
chr10	125510502	125510728
chr10	125616022	125616308
chr10	125646719	125646963
chr10	125715051	125715236
chr10	125717114	125717572
chr10	125743891	125744522
chr10	125745212	125745701
chr10	125775297	125775608
chr10	125840354	125840637
chr10	125841635	125841954
chr10	125842060	125842612
chr10	125842929	125843350
chr10	125843626	125843824
chr10	125928683	125928872
chr10	125937773	125938089
chr10	125957938	125958186
chr10	125974734	125975041
chr10	126062676	126063034
chr10	126066108	126066351
chr10	126067727	126068168
chr10	126082039	126082378
chr10	126140280	126140458
chr10	126181942	126182177
chr10	126199568	126199736
chr10	126208688	126209070
chr10	126210691	126210993
chr10	126212774	126213129
chr10	126218707	126219112
chr10	126244407	126244629
chr10	126305486	126305913
chr10	126310597	126310907
chr10	126315162	126315352
chr10	126323446	126323635
chr10	126327751	126327991
chr10	126384438	126384686
chr10	126398104	126398311
chr10	126419822	126420168
chr10	126421378	126421579
chr10	126422009	126422434
chr10	126424196	126424473
chr10	126554146	126554400
chr10	126595091	126595419
chr10	126671101	126671414
chr10	126671758	126671896
chr10	126679156	126679395
chr10	126717261	126717567
chr10	126726672	126727017
chr10	126739669	126740000
chr10	126781431	126781693
chr10	126802257	126802704
chr10	126823666	126823908
chr10	126839364	126839641
chr10	126839911	126840293
chr10	126841089	126841484
chr10	126896942	126897183
chr10	126910052	126910344
chr10	126961830	126962140
chr10	127021745	127022026
chr10	127053739	127054134
chr10	127127163	127127494
chr10	127200677	127201017
chr10	127217451	127217725
chr10	127303295	127303741
chr10	127308369	127308672
chr10	127310439	127310720
chr10	127335173	127335393
chr10	127373349	127373587
chr10	127377252	127377505
chr10	127379227	127379463
chr10	127398172	127398444
chr10	127450780	127450945
chr10	127501293	127501675
chr10	127546990	127547243
chr10	127612849	127613243
chr10	127655874	127656034
chr10	127660921	127661421
chr10	127662911	127663115
chr10	127692620	127692845
chr10	127813801	127814045
chr10	127839685	127840112
chr10	127981463	127981702
chr10	128065573	128065892
chr10	128182613	128183208
chr10	128249742	128249978
chr10	128276575	128276953
chr10	128427598	128427991
chr10	128465928	128466149
chr10	128596805	128597235
chr10	128657544	128657877
chr10	128830524	128830733
chr10	128884990	128885247
chr10	128886653	128886940
chr10	128931847	128932110
chr10	129181213	129181443
chr10	129252271	129252543
chr10	129265746	129265932
chr10	129367985	129368249
chr10	129382947	129383123
chr10	129404129	129404359
chr10	129501607	129501825
chr10	129503473	129503723
chr10	129542224	129542560
chr10	129558821	129559013
chr10	129561195	129561477
chr10	129594970	129595439
chr10	129597041	129597278
chr10	129662279	129662493
chr10	129699539	129699931
chr10	129723836	129724067
chr10	129757624	129757927
chr10	129766780	129767120
chr10	129838274	129838561
chr10	129866646	129866919
chr10	129900205	129900538
chr10	129952226	129952500
chr10	129956301	129956624
chr10	130012400	130012690
chr10	130218633	130218829
chr10	130229496	130229989
chr10	130260189	130260357
chr10	130322453	130322751
chr10	130349015	130349309
chr10	130428244	130428529
chr10	130548111	130548345
chr10	130719815	130720209
chr10	130870931	130871165
chr10	131020762	131021044
chr10	131094176	131094367
chr10	131134592	131134827
chr10	131155461	131156024
chr10	131201607	131201841
chr10	131346953	131347281
chr10	131361621	131361882
chr10	131428855	131429163
chr10	131541969	131542166
chr10	131566147	131566370
chr10	131577440	131577732
chr10	131618153	131618417
chr10	131657204	131657437
chr10	131659943	131660303
chr10	131733316	131733588
chr10	131797985	131798268
chr10	131816068	131816379
chr10	131849063	131849302
chr10	131867901	131868202
chr10	131878350	131878810
chr10	132021513	132021757
chr10	132025002	132025239
chr10	132029631	132029907
chr10	132235656	132236002
chr10	132374938	132375329
chr10	132470853	132471070
chr10	132822461	132822775
chr10	132830320	132830523
chr10	132831010	132831263
chr10	132867603	132867801
chr10	132930381	132930584
chr10	132998447	132998585
chr10	133007997	133008200
chr10	133048127	133048340
chr10	133142384	133142722
chr10	133165747	133166064
chr10	133256829	133257080
chr10	133258135	133258416
chr10	133371429	133371647
chr10	133469357	133469665
chr10	133522503	133522750
chr10	133606978	133607281
chr10	133644839	133645077
chr10	133664874	133665123
chr10	133686547	133686874
chr10	133700368	133700718
chr10	133729386	133729655
chr10	133765032	133765324
chr10	133797774	133798010
chr10	133805978	133806304
chr10	133868243	133868525
chr10	133886569	133887000
chr10	133970444	133970800
chr10	133971919	133972185
chr10	133995053	133995293
chr10	134016197	134016444
chr10	134024307	134024616
chr10	134035372	134035622
chr10	134051458	134051705
chr10	134060128	134060310
chr10	134061474	134061636
chr10	134062601	134062876
chr10	134071446	134071721
chr10	134075114	134075318
chr10	134107148	134107430
chr10	134110283	134110577
chr10	134111391	134111618
chr10	134115685	134115952
chr10	134116618	134116970
chr10	134121132	134121503
chr10	134122018	134122424
chr10	134125135	134125548
chr10	134127052	134127293
chr10	134132806	134133083
chr10	134172240	134172533
chr10	134180372	134180873
chr10	134200627	134200997
chr10	134204099	134204390
chr10	134229810	134230016
chr10	134235655	134235974
chr10	134239568	134239751
chr10	134241111	134241407
chr10	134255124	134255371
chr10	134301315	134301700
chr10	134307635	134308071
chr10	134318235	134318548
chr10	134348706	134349047
chr10	134500384	134500749
chr10	134549957	134550330
chr10	134557301	134557509
chr10	134567732	134568129
chr10	134602224	134602555
chr10	134603843	134604145
chr10	134760505	134760744
chr10	134788315	134788586
chr10	134807432	134807687
chr10	134822459	134822675
chr10	134889893	134890177
chr10	134910507	134910785
chr10	134920990	134921369
chr10	134971279	134971531
chr10	134977369	134977654
chr10	134982221	134982466
chr10	134993265	134993616
chr10	135057523	135057965
chr10	135101284	135101610
chr10	135102425	135102651
chr10	135183678	135183984
chr10	135221083	135221381
chr10	135272412	135272586
chr10	135310677	135310763
chr10	135310808	135310894
chr10	135351019	135351114
chr10	135373114	135373341
chr11	179721	180310
chr11	182017	182389
chr11	240828	241051
chr11	248132	248466
chr11	295005	295270
chr11	354470	354812
chr11	380260	380476
chr11	386525	386750
chr11	430293	430467
chr11	438229	438613
chr11	440918	441271
chr11	496705	497029
chr11	508629	508991
chr11	544917	545166
chr11	596421	596625
chr11	602207	602410
chr11	652755	653047
chr11	686580	686741
chr11	713316	713550
chr11	718008	718364
chr11	752469	752719
chr11	755315	755613
chr11	788244	788466
chr11	799732	800112
chr11	801717	801968
chr11	838329	838706
chr11	841509	841760
chr11	860140	860414
chr11	882146	882450
chr11	888089	888341
chr11	888587	888853
chr11	927815	928108
chr11	934698	934922
chr11	965830	966098
chr11	1032007	1032238
chr11	1038825	1039071
chr11	1041019	1041444
chr11	1098621	1099007
chr11	1180837	1181168
chr11	1211123	1211411
chr11	1271474	1271773
chr11	1367204	1367474
chr11	1431420	1431820
chr11	1493321	1493628
chr11	1524466	1524753
chr11	1532137	1532395
chr11	1552530	1552793
chr11	1573326	1573575
chr11	1606646	1606904
chr11	1617966	1618198
chr11	1630548	1630863
chr11	1671104	1671330
chr11	1671830	1672248
chr11	1684509	1684740
chr11	1750475	1750704
chr11	1763030	1763265
chr11	1774162	1774954
chr11	1802854	1803198
chr11	1810112	1810731
chr11	1815072	1815260
chr11	1815477	1815889
chr11	1854263	1854538
chr11	1860305	1860581
chr11	1895531	1895740
chr11	1896491	1896752
chr11	1931423	1931663
chr11	1944401	1944643
chr11	1946947	1947206
chr11	1976142	1976489
chr11	1976541	1977017
chr11	1977378	1977941
chr11	1978553	1978627
chr11	1979835	1980141
chr11	1980676	1980975
chr11	2014704	2015352
chr11	2127970	2128311
chr11	2129190	2129578
chr11	2129684	2130082
chr11	2134210	2134615
chr11	2143984	2144333
chr11	2151031	2151235
chr11	2164551	2164812
chr11	2171189	2171414
chr11	2172765	2172999
chr11	2175034	2175507
chr11	2186564	2186866
chr11	2234824	2235111
chr11	2247757	2248053
chr11	2277080	2277440
chr11	2283184	2283517
chr11	2355777	2356062
chr11	2370633	2370897
chr11	2378091	2378389
chr11	2397488	2397790
chr11	2398446	2398851
chr11	2406066	2406442
chr11	2509185	2509534
chr11	2510557	2511018
chr11	2670250	2670444
chr11	2862821	2863027
chr11	2866179	2866522
chr11	2869841	2870195
chr11	2908549	2908911
chr11	2953486	2953733
chr11	2999015	2999359
chr11	3015152	3015434
chr11	3027714	3027981
chr11	3069620	3069940
chr11	3087960	3088299
chr11	3194921	3195350
chr11	3198706	3198932
chr11	3319132	3319445
chr11	3386631	3386798
chr11	3394891	3395010
chr11	3432832	3433019
chr11	3446934	3447073
chr11	3542253	3542524
chr11	3559030	3559277
chr11	3587535	3587817
chr11	3753649	3753866
chr11	3785671	3785962
chr11	3786958	3787253
chr11	3802616	3802805
chr11	3819399	3819699
chr11	3827128	3827337
chr11	3832720	3833020
chr11	3905064	3905224
chr11	3936952	3937168
chr11	4050458	4050827
chr11	4072439	4072747
chr11	4159953	4160241
chr11	4164800	4165071
chr11	4165386	4165767
chr11	4471065	4471360
chr11	4517502	4517710
chr11	4604079	4604327
chr11	4614772	4615018
chr11	4804385	4804615
chr11	4982331	4982529
chr11	5101914	5102190
chr11	5182683	5182954
chr11	5269137	5269357
chr11	5347763	5347963
chr11	5358590	5358870
chr11	5578132	5578454
chr11	5583657	5583922
chr11	5589550	5589742
chr11	5662501	5662698
chr11	5690316	5690576
chr11	5786273	5786579
chr11	5970540	5970741
chr11	6000846	6001097
chr11	6229016	6229286
chr11	6259892	6260060
chr11	6276462	6276726
chr11	6293650	6293969
chr11	6331248	6331572
chr11	6340864	6341200
chr11	6357091	6357416
chr11	6416851	6417132
chr11	6421270	6421520
chr11	6459007	6459407
chr11	6483572	6483747
chr11	6509134	6509437
chr11	6582199	6582438
chr11	6590695	6590909
chr11	6660980	6661522
chr11	6681347	6681606
chr11	6683750	6684014
chr11	6715804	6715978
chr11	6735224	6735513
chr11	6790256	6790532
chr11	7076123	7076363
chr11	7121817	7122024
chr11	7256182	7256436
chr11	7330879	7331155
chr11	7420404	7420672
chr11	7490973	7491517
chr11	7526783	7527039
chr11	7549504	7549844
chr11	7575661	7575889
chr11	7631256	7631472
chr11	7635148	7635494
chr11	7643539	7643935
chr11	7666064	7666351
chr11	7753930	7754063
chr11	7829615	7829839
chr11	7870967	7871250
chr11	7883168	7883344
chr11	7965071	7965345
chr11	7984551	7984838
chr11	8011338	8011619
chr11	8065440	8065695
chr11	8068977	8069184
chr11	8070887	8071063
chr11	8077480	8077735
chr11	8170727	8171068
chr11	8197537	8197703
chr11	8203750	8204072
chr11	8225445	8225757
chr11	8241961	8242233
chr11	8288029	8288349
chr11	8306942	8307246
chr11	8312012	8312297
chr11	8332655	8332910
chr11	8338617	8338886
chr11	8362327	8362579
chr11	8544768	8545019
chr11	8582195	8582415
chr11	8666822	8667409
chr11	8746680	8746977
chr11	8772988	8773237
chr11	8791744	8792045
chr11	8848599	8848852
chr11	8892575	8892899
chr11	8937753	8937994
chr11	8942156	8942786
chr11	8993787	8994059
chr11	9071354	9071584
chr11	9099115	9099414
chr11	9115835	9116382
chr11	9144037	9144317
chr11	9182085	9182357
chr11	9238387	9238586
chr11	9243351	9243518
chr11	9254780	9255052
chr11	9291953	9292307
chr11	9292820	9293142
chr11	9342358	9342783
chr11	9363062	9363477
chr11	9439270	9439616
chr11	9484898	9485225
chr11	9509070	9509419
chr11	9513329	9513569
chr11	9551989	9552172
chr11	9585223	9585515
chr11	9591296	9591615
chr11	9592247	9592598
chr11	9726556	9726954
chr11	9736219	9736641
chr11	9736707	9737127
chr11	9840287	9840608
chr11	9951069	9951347
chr11	9952425	9952618
chr11	9961375	9961611
chr11	9968881	9969097
chr11	10055019	10055264
chr11	10186266	10186468
chr11	10281047	10281306
chr11	10285821	10286456
chr11	10301182	10301441
chr11	10344775	10345114
chr11	10384336	10384627
chr11	10391465	10391762
chr11	10519129	10519546
chr11	10542906	10543132
chr11	10602624	10602929
chr11	10632411	10632706
chr11	10713720	10714250
chr11	10748836	10749075
chr11	10770564	10770979
chr11	10835662	10835960
chr11	10856841	10857067
chr11	10884655	10884904
chr11	10911885	10912253
chr11	10988712	10988915
chr11	11006258	11006580
chr11	11015031	11015297
chr11	11056550	11056769
chr11	11135383	11135617
chr11	11209318	11209553
chr11	11244173	11244441
chr11	11379049	11379303
chr11	11389721	11390046
chr11	11432939	11433269
chr11	11523488	11523755
chr11	11597207	11597456
chr11	11598305	11598844
chr11	11599154	11599350
chr11	11600065	11600489
chr11	11637768	11637948
chr11	11764942	11765241
chr11	11765918	11766210
chr11	11767933	11768217
chr11	11776990	11777302
chr11	11827431	11827654
chr11	11854667	11854927
chr11	11873886	11874026
chr11	11877620	11877830
chr11	11909641	11909871
chr11	11945022	11945267
chr11	11994463	11994701
chr11	12022328	12022694
chr11	12025531	12025884
chr11	12031447	12031618
chr11	12034372	12034578
chr11	12066388	12066681
chr11	12077365	12077581
chr11	12080700	12080959
chr11	12100234	12100559
chr11	12104834	12105018
chr11	12115103	12115269
chr11	12213722	12213990
chr11	12214657	12214932
chr11	12226497	12226932
chr11	12259960	12260306
chr11	12265685	12266018
chr11	12266740	12267099
chr11	12309456	12309795
chr11	12356216	12356467
chr11	12388040	12388357
chr11	12390488	12390755
chr11	12463464	12463776
chr11	12474338	12474605
chr11	12556450	12556676
chr11	12577663	12578010
chr11	12631905	12632138
chr11	12648939	12649131
chr11	12651867	12652148
chr11	12652163	12653027
chr11	12653221	12653716
chr11	12739239	12739517
chr11	12778201	12778451
chr11	12791767	12792088
chr11	12792937	12793207
chr11	12802622	12803089
chr11	12859782	12859998
chr11	12866824	12867257
chr11	12872122	12872515
chr11	12892725	12893017
chr11	12939867	12940097
chr11	12942202	12942604
chr11	12994601	12994866
chr11	13093037	13093329
chr11	13130933	13131168
chr11	13161200	13161470
chr11	13161718	13161981
chr11	13185442	13185653
chr11	13188498	13188841
chr11	13217056	13217300
chr11	13228171	13228533
chr11	13267221	13267507
chr11	13313393	13313720
chr11	13322322	13322593
chr11	13332571	13332841
chr11	13362991	13363227
chr11	13444101	13444287
chr11	13465319	13465611
chr11	13465861	13466119
chr11	13514016	13514291
chr11	13646290	13646596
chr11	13750618	13750934
chr11	13754317	13754636
chr11	13851373	13851615
chr11	13928164	13928344
chr11	13934045	13934469
chr11	13943489	13943759
chr11	13949119	13949513
chr11	14019182	14019518
chr11	14126781	14127070
chr11	14210894	14211106
chr11	14226706	14226953
chr11	14227416	14227804
chr11	14231576	14231798
chr11	14278863	14279239
chr11	14286828	14287019
chr11	14336348	14336778
chr11	14337163	14337365
chr11	14396958	14397291
chr11	14515210	14515510
chr11	14622331	14622688
chr11	14636094	14636302
chr11	14768108	14768280
chr11	14885381	14886216
chr11	14886697	14886976
chr11	14948022	14948332
chr11	14952933	14953195
chr11	14984325	14984555
chr11	15017147	15017404
chr11	15053049	15053375
chr11	15079283	15079569
chr11	15137258	15137532
chr11	15186748	15187096
chr11	15194922	15195095
chr11	15236677	15236878
chr11	15254752	15255144
chr11	15305830	15306227
chr11	15593951	15594132
chr11	15628076	15628626
chr11	15686174	15686454
chr11	15797815	15798156
chr11	15805054	15805415
chr11	15830376	15830641
chr11	15864096	15864351
chr11	15891498	15891677
chr11	15901410	15901675
chr11	15915743	15916035
chr11	15966745	15967429
chr11	16169600	16169792
chr11	16230613	16230847
chr11	16581473	16581680
chr11	16583143	16583508
chr11	16584051	16584656
chr11	16591617	16592148
chr11	16610418	16610661
chr11	16763645	16764020
chr11	16766536	16766884
chr11	16798444	16798747
chr11	16859505	16859723
chr11	16861345	16861644
chr11	16914027	16914270
chr11	16924058	16924463
chr11	16934920	16935233
chr11	16965435	16965656
chr11	16991208	16991532
chr11	16991705	16992200
chr11	16993239	16993469
chr11	17014894	17015105
chr11	17041524	17041868
chr11	17055777	17056108
chr11	17056343	17056524
chr11	17085908	17086170
chr11	17181753	17181955
chr11	17208251	17208674
chr11	17361906	17362424
chr11	17364809	17365091
chr11	17367407	17367564
chr11	17383767	17384122
chr11	17390938	17391225
chr11	17449669	17449983
chr11	17451540	17451852
chr11	17482586	17483055
chr11	17506207	17506588
chr11	17577105	17577479
chr11	17700201	17700460
chr11	17708698	17708985
chr11	17709143	17709537
chr11	17738538	17738865
chr11	17749136	17749356
chr11	17758282	17758530
chr11	17805188	17805460
chr11	17824930	17825217
chr11	17842631	17842815
chr11	17884544	17884819
chr11	17951156	17951490
chr11	17956821	17957174
chr11	17957960	17958216
chr11	17970015	17970307
chr11	18084176	18084380
chr11	18093660	18094071
chr11	18149556	18149862
chr11	18181946	18182217
chr11	18221907	18222263
chr11	18300196	18300477
chr11	18388570	18388833
chr11	18518425	18518671
chr11	18612249	18612689
chr11	18629301	18629627
chr11	18700249	18700434
chr11	18705872	18706066
chr11	18710115	18710465
chr11	18717870	18718111
chr11	18742393	18742704
chr11	18753873	18754144
chr11	18780803	18781059
chr11	18831502	18831789
chr11	19049296	19049715
chr11	19055196	19055466
chr11	19088441	19088708
chr11	19095525	19095780
chr11	19139014	19139306
chr11	19237922	19238200
chr11	19289510	19289812
chr11	19301745	19301915
chr11	19304649	19304906
chr11	19531784	19532189
chr11	19535796	19536164
chr11	19542169	19542604
chr11	19683306	19683498
chr11	19718010	19718310
chr11	19720808	19721156
chr11	19778364	19778565
chr11	19779298	19779505
chr11	19786730	19786976
chr11	19792596	19792804
chr11	19881662	19882000
chr11	19883488	19883758
chr11	19916445	19916725
chr11	19929706	19929964
chr11	19932124	19932339
chr11	19973218	19973718
chr11	20009749	20010463
chr11	20089007	20089320
chr11	20106386	20106706
chr11	20110423	20110872
chr11	20315720	20316022
chr11	20331998	20332289
chr11	20365253	20365744
chr11	20421743	20422010
chr11	20570954	20571177
chr11	20588221	20588617
chr11	20612277	20612460
chr11	20626150	20626445
chr11	20650064	20650299
chr11	20851229	20851475
chr11	21160141	21160307
chr11	21489988	21490317
chr11	21492482	21492755
chr11	21789797	21790193
chr11	21849863	21849990
chr11	21911324	21911521
chr11	21966632	21966921
chr11	22108778	22109156
chr11	22130882	22131188
chr11	22223231	22223440
chr11	22282532	22282768
chr11	22312277	22312501
chr11	22405132	22405331
chr11	22450464	22450742
chr11	22518135	22518425
chr11	22649018	22649270
chr11	22756717	22756979
chr11	22765717	22766001
chr11	22854078	22854380
chr11	22899131	22899428
chr11	22999463	22999767
chr11	23091770	23092094
chr11	23518221	23518661
chr11	23532196	23532415
chr11	23812534	23812752
chr11	24133976	24134249
chr11	24213325	24213598
chr11	24364750	24365045
chr11	24415338	24415554
chr11	24475044	24475453
chr11	24486228	24486437
chr11	24487317	24487561
chr11	24536779	24537066
chr11	24596025	24596292
chr11	24643735	24643945
chr11	24757984	24758258
chr11	24759520	24759729
chr11	24823070	24823282
chr11	25327742	25327893
chr11	25711983	25712169
chr11	25712778	25713050
chr11	25772975	25773208
chr11	25939765	25939991
chr11	25949347	25949551
chr11	25960177	25960495
chr11	26113140	26113423
chr11	26205413	26205689
chr11	26254963	26255296
chr11	26263067	26263250
chr11	26264738	26264981
chr11	26275348	26275646
chr11	26627950	26628240
chr11	26732073	26732345
chr11	27136929	27137229
chr11	27162104	27162440
chr11	27274585	27274828
chr11	27340999	27341290
chr11	27450628	27450981
chr11	27464072	27464351
chr11	27673186	27673420
chr11	27677057	27677528
chr11	27679710	27679914
chr11	27681713	27681907
chr11	27684058	27684303
chr11	27695065	27695297
chr11	27701896	27702156
chr11	27817702	27817964
chr11	28086109	28086661
chr11	28088244	28088598
chr11	28088799	28089165
chr11	28465775	28466016
chr11	28507731	28508012
chr11	28652534	28652797
chr11	28676076	28676405
chr11	28998490	28998753
chr11	29137676	29138014
chr11	29307109	29307401
chr11	29312380	29312659
chr11	29321935	29322195
chr11	29410931	29411143
chr11	29426668	29426970
chr11	30024767	30024988
chr11	30106509	30106755
chr11	30109775	30109998
chr11	30121273	30121553
chr11	30174776	30175054
chr11	30292819	30293048
chr11	30311600	30311862
chr11	30324287	30324603
chr11	30330977	30331236
chr11	30423204	30423435
chr11	30499787	30500129
chr11	30564369	30564595
chr11	30714168	30714400
chr11	30833581	30833794
chr11	30892318	30892637
chr11	30896021	30896331
chr11	30938580	30938875
chr11	31085145	31085453
chr11	31214303	31214516
chr11	31218502	31218757
chr11	31258940	31259128
chr11	31319167	31319405
chr11	31375447	31375690
chr11	31466048	31466309
chr11	31619690	31619932
chr11	31849109	31849500
chr11	31936265	31936608
chr11	31984965	31985258
chr11	32030338	32030595
chr11	32050071	32050214
chr11	32132429	32132799
chr11	32151544	32151912
chr11	32154359	32154679
chr11	32210065	32210358
chr11	32275711	32276005
chr11	32301727	32301967
chr11	32352382	32352654
chr11	32364164	32364440
chr11	32383453	32383616
chr11	32426418	32426660
chr11	32465445	32465676
chr11	32540041	32540287
chr11	32593658	32593832
chr11	32691696	32692067
chr11	32727731	32728016
chr11	32771061	32771335
chr11	32787386	32787711
chr11	32848920	32849151
chr11	32862965	32863205
chr11	32871438	32871678
chr11	32938794	32938999
chr11	33043675	33044059
chr11	33068076	33068248
chr11	33144417	33144658
chr11	33235411	33235681
chr11	33236519	33236853
chr11	33298196	33298373
chr11	33307880	33308162
chr11	33322776	33323028
chr11	33340521	33340793
chr11	33521078	33521465
chr11	33660401	33660870
chr11	33665918	33666360
chr11	33694427	33694717
chr11	33786385	33786722
chr11	33807596	33807995
chr11	33813634	33813869
chr11	33836016	33836343
chr11	33949174	33949496
chr11	33966136	33966445
chr11	33975181	33975486
chr11	33980595	33980812
chr11	34031506	34031719
chr11	34083507	34083990
chr11	34127977	34128251
chr11	34143912	34144210
chr11	34151680	34151864
chr11	34152468	34152892
chr11	34187986	34188192
chr11	34241578	34241864
chr11	34252866	34253291
chr11	34334638	34336194
chr11	34336402	34337918
chr11	34344732	34345027
chr11	34446348	34446701
chr11	34471020	34471291
chr11	34491013	34491351
chr11	34491691	34492076
chr11	34543587	34543880
chr11	34564395	34564719
chr11	34632128	34632468
chr11	34768789	34768994
chr11	34815656	34815918
chr11	34818987	34819240
chr11	34868282	34868488
chr11	34869049	34869273
chr11	34904278	34904555
chr11	34976064	34976334
chr11	35117485	35117836
chr11	35141899	35142109
chr11	35216293	35216583
chr11	35239397	35239654
chr11	35253615	35253972
chr11	35273928	35274435
chr11	35283906	35284302
chr11	35340801	35341097
chr11	35343924	35344463
chr11	35367978	35368329
chr11	35369007	35369279
chr11	35370292	35370685
chr11	35382642	35382941
chr11	35390436	35390744
chr11	35442510	35442776
chr11	35463876	35464118
chr11	35465716	35466042
chr11	35594372	35594635
chr11	35596950	35597179
chr11	35597256	35598047
chr11	35641243	35641454
chr11	35695317	35695460
chr11	35799904	35800586
chr11	36013128	36013366
chr11	36020223	36020557
chr11	36034517	36034794
chr11	36048028	36048288
chr11	36109854	36110181
chr11	36127940	36128411
chr11	36134244	36134446
chr11	36236782	36237224
chr11	36243725	36244072
chr11	36244074	36244472
chr11	36270510	36270790
chr11	36285062	36285376
chr11	36456874	36457201
chr11	36470911	36471198
chr11	36519188	36519487
chr11	36542556	36543067
chr11	36544907	36545131
chr11	36600981	36601217
chr11	36680773	36681082
chr11	36722783	36723065
chr11	36725216	36725549
chr11	36923574	36923761
chr11	36981704	36981940
chr11	37119838	37120220
chr11	37123667	37123898
chr11	37330671	37330977
chr11	37342696	37342862
chr11	37427352	37427663
chr11	37635828	37636118
chr11	37690413	37690726
chr11	37924313	37924675
chr11	38169249	38169526
chr11	38439142	38439394
chr11	38769352	38769793
chr11	38802765	38803030
chr11	39343861	39344346
chr11	39353349	39353570
chr11	39429421	39429605
chr11	39946708	39946939
chr11	40007633	40007850
chr11	40103229	40103606
chr11	40107416	40107743
chr11	40108606	40108978
chr11	40271836	40272127
chr11	40272139	40272539
chr11	40285132	40285433
chr11	40700331	40700652
chr11	41153782	41153999
chr11	41179323	41179598
chr11	41223890	41224081
chr11	41409894	41410165
chr11	41439345	41439502
chr11	41476928	41477190
chr11	41590538	41590875
chr11	41814414	41814681
chr11	42044307	42044599
chr11	42162806	42163081
chr11	42267214	42267369
chr11	42385548	42385713
chr11	42502784	42503114
chr11	42609715	42609951
chr11	42748652	42748926
chr11	42961593	42961858
chr11	42999654	42999929
chr11	43108791	43109142
chr11	43143625	43143770
chr11	43256810	43257109
chr11	43261069	43261381
chr11	43397565	43397783
chr11	43482715	43483036
chr11	43500920	43501168
chr11	43535675	43535901
chr11	43545573	43545814
chr11	43551484	43551646
chr11	43627700	43627966
chr11	43686979	43687214
chr11	43780696	43780949
chr11	43789130	43789396
chr11	43830187	43830496
chr11	43868406	43868679
chr11	43922768	43923183
chr11	44015472	44015839
chr11	44072471	44072673
chr11	44088410	44088646
chr11	44098386	44098636
chr11	44111542	44111802
chr11	44264441	44264821
chr11	44304855	44305116
chr11	44305937	44306170
chr11	44435073	44435309
chr11	44462380	44462639
chr11	44501691	44501956
chr11	44516574	44516935
chr11	44534869	44535274
chr11	44595029	44595363
chr11	44599298	44599642
chr11	44610956	44611210
chr11	44636637	44636912
chr11	44706025	44706259
chr11	44753557	44753846
chr11	44764569	44764758
chr11	44844137	44844356
chr11	44872283	44872601
chr11	44877550	44877813
chr11	44889486	44889794
chr11	44905287	44905600
chr11	44914597	44914929
chr11	44955554	44955776
chr11	44957239	44957509
chr11	44958210	44958349
chr11	44972915	44973172
chr11	45081153	45081562
chr11	45083651	45083946
chr11	45088770	45089098
chr11	45211578	45211872
chr11	45230590	45230856
chr11	45271766	45272069
chr11	45310545	45310871
chr11	45318219	45318483
chr11	45349322	45349658
chr11	45377305	45377540
chr11	45384499	45384692
chr11	45633403	45633727
chr11	45749404	45749685
chr11	45750047	45750453
chr11	45782387	45782629
chr11	45782966	45783379
chr11	45793972	45794292
chr11	45821271	45821581
chr11	45830977	45831237
chr11	45850886	45851211
chr11	45869397	45869547
chr11	45943065	45943402
chr11	45984603	45984868
chr11	46105295	46105647
chr11	46138385	46138645
chr11	46217158	46217640
chr11	46225728	46226085
chr11	46286683	46287051
chr11	46293250	46293548
chr11	46317139	46317400
chr11	46325357	46325614
chr11	46330297	46330608
chr11	46341747	46342061
chr11	46345759	46346096
chr11	46347629	46347871
chr11	46361360	46361582
chr11	46367547	46368040
chr11	46370068	46370301
chr11	46388213	46388480
chr11	46424705	46424877
chr11	46468141	46468444
chr11	46500611	46500839
chr11	46507416	46507725
chr11	46515307	46515564
chr11	46515954	46516305
chr11	46520171	46520490
chr11	46572073	46572316
chr11	46595805	46596226
chr11	46648052	46648332
chr11	46656560	46656722
chr11	46678420	46678745
chr11	46679127	46679367
chr11	46786946	46787258
chr11	46867771	46868119
chr11	46875196	46875411
chr11	46876930	46877144
chr11	46896337	46896649
chr11	46898047	46898401
chr11	46965340	46965607
chr11	47121456	47121805
chr11	47131114	47131609
chr11	47139069	47139558
chr11	47139753	47139981
chr11	47155312	47156039
chr11	47157689	47158041
chr11	47194388	47194616
chr11	47212104	47212422
chr11	47226841	47227118
chr11	47227184	47227337
chr11	47236101	47236323
chr11	47237422	47238067
chr11	47327055	47327297
chr11	47333346	47333712
chr11	47352097	47352397
chr11	47386168	47386505
chr11	47390331	47390588
chr11	47421263	47421522
chr11	47432355	47432645
chr11	47529362	47529572
chr11	47530471	47530698
chr11	47530752	47531003
chr11	47531280	47531529
chr11	47543513	47543772
chr11	47556795	47557305
chr11	47595184	47595501
chr11	47620208	47620528
chr11	47620581	47620815
chr11	47694912	47695162
chr11	47826362	47826619
chr11	47831582	47831834
chr11	47912619	47913036
chr11	47957497	47957768
chr11	47958295	47958554
chr11	47958582	47958900
chr11	47959364	47959820
chr11	48027230	48027414
chr11	48030419	48030731
chr11	48033906	48034124
chr11	48087481	48087849
chr11	48087978	48088378
chr11	48095052	48095341
chr11	48125177	48125341
chr11	48151010	48151350
chr11	48162656	48162907
chr11	48188272	48188491
chr11	48285933	48286299
chr11	48512311	48512489
chr11	49147776	49147914
chr11	49207459	49207643
chr11	49208747	49209021
chr11	49209854	49210160
chr11	49280622	49280820
chr11	49350343	49350560
chr11	49504439	49504564
chr11	49504588	49504718
chr11	49538764	49538917
chr11	49680355	49680558
chr11	49720213	49720392
chr11	49867100	49867303
chr11	49973718	49974025
chr11	50011150	50011270
chr11	50090164	50090377
chr11	50609145	50609394
chr11	50625125	50625369
chr11	51428685	51428760
chr11	51437506	51437562
chr11	54881709	54881896
chr11	55027608	55027832
chr11	55231156	55231373
chr11	55466945	55467133
chr11	55473505	55473705
chr11	56307565	56307816
chr11	56365334	56365607
chr11	56640707	56640962
chr11	56655176	56655470
chr11	56773132	56773401
chr11	56773793	56774101
chr11	56801924	56802191
chr11	56869726	56870091
chr11	56981416	56981770
chr11	56982812	56983034
chr11	57004464	57004613
chr11	57015849	57016018
chr11	57017511	57017820
chr11	57051213	57051543
chr11	57086724	57086961
chr11	57092189	57092519
chr11	57165600	57165877
chr11	57168888	57169168
chr11	57186936	57187206
chr11	57275788	57276034
chr11	57324600	57325038
chr11	57583911	57584173
chr11	57810381	57810662
chr11	58037833	58038149
chr11	58048676	58048930
chr11	58154002	58154212
chr11	58178110	58178398
chr11	58199638	58199920
chr11	58312489	58312799
chr11	58424892	58425165
chr11	58487806	58487979
chr11	58582500	58582810
chr11	58626306	58626610
chr11	58659929	58660287
chr11	58682524	58682832
chr11	58695503	58695817
chr11	58695969	58696181
chr11	58725577	58725743
chr11	58730785	58730978
chr11	58732078	58732366
chr11	58787353	58787653
chr11	58808658	58808886
chr11	58954004	58954277
chr11	59061383	59061571
chr11	59139727	59140084
chr11	59193455	59193707
chr11	59204605	59204949
chr11	59278061	59278378
chr11	59326487	59326950
chr11	59334451	59335046
chr11	59347055	59347389
chr11	59443108	59443387
chr11	59654587	59654895
chr11	59775584	59775840
chr11	59789710	59790022
chr11	59858179	59858399
chr11	59869690	59869888
chr11	59872239	59872502
chr11	59887578	59887841
chr11	59993854	59994083
chr11	60010001	60010340
chr11	60142778	60143077
chr11	60158324	60158554
chr11	60182021	60182297
chr11	60225292	60225638
chr11	60234561	60234859
chr11	60280655	60280978
chr11	60299443	60299837
chr11	60349707	60349959
chr11	60355067	60355428
chr11	60365926	60366300
chr11	60411563	60411940
chr11	60423422	60423695
chr11	60439496	60439868
chr11	60450034	60450443
chr11	60466239	60466587
chr11	60494408	60494734
chr11	60580639	60580912
chr11	60605383	60605613
chr11	60650330	60650608
chr11	60653752	60654185
chr11	60665710	60665977
chr11	60697460	60697905
chr11	60711604	60711930
chr11	60778514	60778833
chr11	60818723	60819059
chr11	60860300	60860665
chr11	60909022	60909260
chr11	60909616	60910002
chr11	60917359	60917616
chr11	60953435	60953689
chr11	60959608	60959862
chr11	60970251	60970626
chr11	60985105	60985306
chr11	61001653	61002250
chr11	61006670	61006841
chr11	61033232	61033613
chr11	61040921	61041353
chr11	61056217	61056556
chr11	61059919	61060168
chr11	61091634	61091844
chr11	61101834	61102098
chr11	61104301	61104957
chr11	61134112	61134358
chr11	61150756	61151259
chr11	61152178	61152558
chr11	61162334	61162800
chr11	61181658	61181875
chr11	61185173	61185332
chr11	61204209	61204516
chr11	61219042	61219325
chr11	61225420	61225675
chr11	61252398	61252583
chr11	61257479	61257800
chr11	61271780	61272081
chr11	61276418	61276591
chr11	61293633	61293862
chr11	61300513	61300831
chr11	61312063	61312496
chr11	61321305	61321580
chr11	61340971	61341220
chr11	61395234	61395534
chr11	61413962	61414153
chr11	61415064	61415309
chr11	61415795	61416227
chr11	61421622	61422185
chr11	61423198	61423557
chr11	61425500	61425716
chr11	61471661	61472024
chr11	61478323	61478521
chr11	61479183	61479354
chr11	61483415	61483786
chr11	61491768	61492022
chr11	61492283	61492547
chr11	61495786	61496165
chr11	61578509	61578918
chr11	61585432	61585733
chr11	61606088	61606429
chr11	61631990	61632419
chr11	61695290	61695622
chr11	61732097	61732376
chr11	61741228	61741587
chr11	61757876	61758133
chr11	61766282	61766502
chr11	61769624	61769882
chr11	61793760	61794021
chr11	61835065	61835505
chr11	61848748	61849371
chr11	61864293	61864602
chr11	61892063	61892223
chr11	61902653	61902776
chr11	61904854	61905141
chr11	61917397	61917690
chr11	61918913	61919426
chr11	61948785	61949100
chr11	62021195	62021594
chr11	62032542	62032814
chr11	62066245	62066436
chr11	62066760	62067177
chr11	62069522	62069802
chr11	62084526	62084941
chr11	62116059	62116256
chr11	62117665	62117929
chr11	62151793	62152058
chr11	62204895	62205199
chr11	62218746	62219110
chr11	62256958	62257188
chr11	62293809	62294103
chr11	62310595	62310853
chr11	62311042	62311595
chr11	62311736	62311927
chr11	62329113	62329758
chr11	62363298	62363854
chr11	62386732	62387016
chr11	62400257	62400489
chr11	62405271	62405543
chr11	62408325	62408626
chr11	62430024	62430383
chr11	62433169	62433620
chr11	62447091	62447369
chr11	62499141	62499494
chr11	62548105	62548452
chr11	62559757	62560176
chr11	62652168	62652481
chr11	62736709	62737085
chr11	62798849	62799098
chr11	62801450	62801758
chr11	62867321	62867515
chr11	62983745	62983973
chr11	63002863	63003275
chr11	63032127	63032400
chr11	63117194	63117514
chr11	63130674	63130833
chr11	63146407	63146630
chr11	63159837	63160215
chr11	63163362	63163565
chr11	63194758	63195066
chr11	63195392	63195619
chr11	63234548	63234801
chr11	63262826	63263111
chr11	63269682	63269942
chr11	63292234	63292630
chr11	63337913	63338284
chr11	63353972	63354284
chr11	63361302	63361675
chr11	63363392	63364142
chr11	63364143	63364514
chr11	63365617	63365852
chr11	63393216	63393505
chr11	63395976	63396517
chr11	63425755	63426044
chr11	63430598	63430952
chr11	63440492	63440722
chr11	63441069	63441301
chr11	63458602	63458873
chr11	63462628	63463004
chr11	63469874	63470262
chr11	63498560	63498933
chr11	63499018	63499184
chr11	63510179	63510556
chr11	63521056	63521242
chr11	63523464	63523807
chr11	63564770	63565076
chr11	63612491	63612760
chr11	63648306	63648546
chr11	63670118	63670466
chr11	63672684	63673028
chr11	63677139	63677446
chr11	63689942	63690203
chr11	63690446	63690777
chr11	63710145	63710336
chr11	63728611	63728942
chr11	63761574	63761979
chr11	63769822	63770117
chr11	63793637	63794110
chr11	63795481	63795756
chr11	63810525	63810728
chr11	63824945	63825376
chr11	63828382	63828687
chr11	63840993	63841297
chr11	63842076	63842382
chr11	63855917	63856148
chr11	63866526	63866852
chr11	63867913	63868129
chr11	63879100	63879579
chr11	63880608	63880895
chr11	63909362	63909639
chr11	63972903	63973243
chr11	63973647	63973908
chr11	64013866	64014216
chr11	64077546	64077885
chr11	64168903	64169204
chr11	64173345	64173818
chr11	64174998	64175344
chr11	64176949	64177489
chr11	64212489	64212778
chr11	64212815	64213022
chr11	64228554	64228889
chr11	64247498	64247859
chr11	64266935	64267258
chr11	64267687	64267965
chr11	64311655	64311993
chr11	64327319	64327510
chr11	64366993	64367212
chr11	64368404	64368639
chr11	64371218	64371540
chr11	64372755	64373174
chr11	64373628	64373856
chr11	64379098	64379417
chr11	64400919	64401449
chr11	64402441	64403014
chr11	64411946	64412244
chr11	64418282	64418629
chr11	64420309	64420570
chr11	64448609	64448891
chr11	64459779	64460088
chr11	64520859	64521214
chr11	64537533	64537933
chr11	64538037	64538508
chr11	64540854	64541194
chr11	64551784	64551948
chr11	64565548	64565774
chr11	64585262	64585496
chr11	64602241	64602523
chr11	64608060	64608487
chr11	64634441	64634658
chr11	64635850	64636130
chr11	64636580	64636871
chr11	64641567	64642145
chr11	64646092	64646461
chr11	64704781	64705514
chr11	64706401	64706538
chr11	64728825	64729235
chr11	64749720	64749991
chr11	64774433	64774666
chr11	64778056	64778373
chr11	64790344	64790537
chr11	64799122	64799416
chr11	64838671	64838870
chr11	64839636	64840040
chr11	64853976	64854328
chr11	64890374	64890672
chr11	64902666	64903019
chr11	64906291	64906690
chr11	64940395	64940792
chr11	64944041	64944227
chr11	64946789	64947000
chr11	64957074	64957287
chr11	64979164	64979440
chr11	64992897	64993278
chr11	64995368	64995796
chr11	65001928	65002149
chr11	65003571	65003887
chr11	65015861	65016125
chr11	65021342	65021629
chr11	65021668	65021995
chr11	65034792	65035156
chr11	65054267	65054476
chr11	65063915	65064590
chr11	65064629	65065301
chr11	65076169	65076430
chr11	65094071	65094671
chr11	65095955	65096285
chr11	65098180	65098572
chr11	65112755	65113042
chr11	65117911	65118132
chr11	65150085	65150364
chr11	65174571	65174805
chr11	65230397	65230628
chr11	65235802	65236385
chr11	65244418	65244721
chr11	65244735	65245014
chr11	65268548	65268915
chr11	65293917	65294151
chr11	65298128	65298354
chr11	65304016	65304353
chr11	65334220	65334411
chr11	65342023	65342585
chr11	65382210	65382431
chr11	65384404	65384681
chr11	65408731	65409014
chr11	65412366	65412838
chr11	65415109	65415355
chr11	65435836	65436122
chr11	65485488	65485786
chr11	65486060	65486370
chr11	65513023	65513595
chr11	65525975	65526367
chr11	65526898	65527119
chr11	65546502	65546857
chr11	65559809	65560014
chr11	65569254	65569463
chr11	65575903	65576683
chr11	65592237	65592604
chr11	65594298	65594544
chr11	65594668	65595232
chr11	65648787	65649044
chr11	65657339	65657539
chr11	65658621	65658909
chr11	65661490	65661792
chr11	65746750	65747075
chr11	65782265	65782614
chr11	65806541	65806830
chr11	65835863	65836372
chr11	65852351	65852672
chr11	65860676	65860983
chr11	65868997	65869336
chr11	65910276	65910543
chr11	65913059	65913345
chr11	65932494	65932821
chr11	65942243	65942468
chr11	65954066	65954371
chr11	65963072	65963307
chr11	66003002	66003277
chr11	66015497	66015689
chr11	66019131	66019324
chr11	66103106	66103432
chr11	66116668	66117053
chr11	66201625	66202205
chr11	66202460	66202872
chr11	66218721	66219169
chr11	66244363	66244699
chr11	66268528	66268802
chr11	66269192	66269619
chr11	66358276	66358644
chr11	66366973	66367853
chr11	66367983	66368212
chr11	66380108	66380471
chr11	66391568	66391753
chr11	66392765	66393073
chr11	66405465	66405770
chr11	66407150	66407547
chr11	66416196	66416576
chr11	66442009	66442262
chr11	66480759	66481258
chr11	66499953	66500382
chr11	66545695	66546058
chr11	66547546	66547817
chr11	66551648	66552008
chr11	66555202	66555479
chr11	66555733	66555989
chr11	66577921	66578338
chr11	66579218	66579517
chr11	66579960	66580368
chr11	66584219	66584504
chr11	66595786	66596089
chr11	66605516	66605955
chr11	66606101	66606370
chr11	66619003	66619305
chr11	66643061	66643367
chr11	66692385	66692618
chr11	66763888	66764289
chr11	66776861	66777152
chr11	66786742	66787087
chr11	66790226	66790482
chr11	66800083	66800348
chr11	66812472	66812702
chr11	66812952	66813280
chr11	66841252	66842121
chr11	66869856	66870322
chr11	66875247	66875612
chr11	66880912	66881303
chr11	66895554	66895719
chr11	66898234	66898513
chr11	66906524	66906933
chr11	66913535	66913819
chr11	66916187	66916642
chr11	66925471	66925933
chr11	66931249	66931425
chr11	66945452	66945782
chr11	66952327	66952837
chr11	66963385	66963685
chr11	66988007	66988232
chr11	66993163	66993669
chr11	67030086	67030552
chr11	67032465	67032862
chr11	67096761	67097101
chr11	67100847	67101118
chr11	67103598	67103781
chr11	67106752	67107028
chr11	67130740	67131139
chr11	67138312	67138519
chr11	67139475	67139733
chr11	67153326	67153673
chr11	67154681	67154995
chr11	67164043	67164332
chr11	67168136	67168397
chr11	67169586	67169859
chr11	67172223	67172597
chr11	67183497	67183794
chr11	67189571	67190074
chr11	67198692	67199024
chr11	67215238	67215542
chr11	67219112	67219516
chr11	67222365	67222665
chr11	67224161	67224482
chr11	67238062	67238147
chr11	67251484	67251730
chr11	67316480	67316649
chr11	67323880	67323992
chr11	67350137	67350403
chr11	67372072	67372159
chr11	67383982	67384119
chr11	67463133	67463238
chr11	67467550	67467683
chr11	67479779	67480052
chr11	67504311	67504588
chr11	67517857	67517993
chr11	67518017	67518183
chr11	67533716	67533940
chr11	67544770	67545030
chr11	67545331	67545658
chr11	67549151	67549448
chr11	67568646	67568852
chr11	67600450	67600729
chr11	67602247	67602482
chr11	67645758	67645957
chr11	67671011	67671415
chr11	67730209	67730518
chr11	67733204	67733538
chr11	67736765	67737026
chr11	67737856	67738259
chr11	67781452	67781890
chr11	67795272	67795562
chr11	67821739	67822147
chr11	67837058	67837419
chr11	67866722	67867140
chr11	67904335	67904912
chr11	67905251	67905528
chr11	67907959	67908307
chr11	67912965	67913155
chr11	67926776	67927040
chr11	67971097	67971681
chr11	68024969	68025171
chr11	68108120	68108395
chr11	68134842	68135066
chr11	68156856	68157247
chr11	68167640	68167985
chr11	68251877	68252181
chr11	68275408	68275598
chr11	68277372	68277674
chr11	68288329	68288738
chr11	68322293	68322597
chr11	68349650	68349982
chr11	68356842	68357151
chr11	68363214	68363480
chr11	68367943	68368384
chr11	68381185	68381385
chr11	68414146	68414539
chr11	68427803	68427994
chr11	68428305	68428692
chr11	68474370	68474628
chr11	68492627	68492888
chr11	68524888	68525147
chr11	68537467	68537682
chr11	68568233	68568593
chr11	68585084	68585301
chr11	68610173	68610435
chr11	68612742	68613130
chr11	68625450	68625941
chr11	68626764	68627544
chr11	68630280	68630848
chr11	68639121	68639380
chr11	68646729	68647560
chr11	68647859	68648131
chr11	68655621	68656023
chr11	68690757	68690927
chr11	68710403	68710568
chr11	68736089	68736380
chr11	68764778	68765085
chr11	68798612	68798963
chr11	68802195	68802502
chr11	68816443	68816778
chr11	68817291	68817483
chr11	68825723	68826384
chr11	68944556	68944847
chr11	68960852	68961471
chr11	68968416	68968748
chr11	69003684	69004313
chr11	69018104	69018611
chr11	69038903	69039746
chr11	69048497	69048875
chr11	69111460	69111733
chr11	69122157	69122469
chr11	69162867	69163399
chr11	69164499	69164774
chr11	69164804	69165562
chr11	69166526	69166805
chr11	69167272	69167690
chr11	69168224	69168685
chr11	69178394	69178758
chr11	69178827	69179151
chr11	69186007	69186264
chr11	69194150	69194518
chr11	69207831	69208207
chr11	69209814	69210204
chr11	69242067	69242442
chr11	69245767	69246075
chr11	69321221	69321464
chr11	69325482	69325805
chr11	69365898	69366099
chr11	69412013	69412401
chr11	69436533	69436791
chr11	69466860	69467188
chr11	69468538	69468795
chr11	69471953	69472281
chr11	69473829	69474183
chr11	69515430	69515628
chr11	69572349	69572895
chr11	69591740	69592168
chr11	69602251	69602412
chr11	69606669	69606890
chr11	69652118	69652466
chr11	69681923	69682266
chr11	69707266	69707599
chr11	69715254	69715692
chr11	69719797	69720226
chr11	69726918	69727178
chr11	69727597	69727862
chr11	69750790	69751076
chr11	69793729	69794429
chr11	69794629	69795077
chr11	69805855	69806071
chr11	69938903	69939198
chr11	69972839	69973098
chr11	69991267	69991621
chr11	69995037	69995322
chr11	70006829	70007026
chr11	70027673	70027950
chr11	70046686	70046960
chr11	70092216	70092670
chr11	70263988	70264189
chr11	70279232	70279643
chr11	70284958	70285209
chr11	70314489	70314801
chr11	70329687	70330025
chr11	70338697	70338960
chr11	70452678	70452936
chr11	70509269	70509727
chr11	70541649	70542095
chr11	70636303	70636486
chr11	70640194	70640437
chr11	70640488	70641004
chr11	70641027	70641392
chr11	70644871	70645156
chr11	70655094	70655302
chr11	70672754	70672981
chr11	70687820	70688292
chr11	70691681	70691976
chr11	70717660	70717984
chr11	70732204	70732612
chr11	70761420	70761769
chr11	70771265	70771510
chr11	70809123	70809457
chr11	70814553	70814911
chr11	70826658	70826839
chr11	70836410	70836796
chr11	70841842	70842218
chr11	70843480	70843794
chr11	70869950	70870590
chr11	70952181	70952528
chr11	70968817	70969069
chr11	70969347	70969617
chr11	70977954	70978122
chr11	70993892	70994012
chr11	71027916	71028180
chr11	71087782	71087925
chr11	71123124	71123275
chr11	71142423	71142665
chr11	71181394	71181600
chr11	71189115	71189330
chr11	71202461	71202748
chr11	71252785	71252981
chr11	71316817	71317121
chr11	71366479	71366786
chr11	71383570	71383788
chr11	71404360	71404660
chr11	71413817	71414158
chr11	71429439	71429717
chr11	71479808	71480340
chr11	71492121	71492373
chr11	71532703	71533043
chr11	71570411	71570696
chr11	71572134	71572493
chr11	71626857	71627141
chr11	71705149	71705328
chr11	71717183	71717443
chr11	71722508	71722715
chr11	71737014	71737237
chr11	71741596	71741947
chr11	71742661	71742921
chr11	71802870	71803252
chr11	71807904	71808169
chr11	71819680	71820016
chr11	71822804	71823450
chr11	71835713	71835944
chr11	71860013	71860365
chr11	71871007	71871331
chr11	71942502	71942764
chr11	71962131	71962388
chr11	71974425	71974744
chr11	71978508	71978951
chr11	71987664	71988003
chr11	72031704	72032061
chr11	72072353	72072770
chr11	72073309	72073587
chr11	72082301	72082532
chr11	72113944	72114307
chr11	72141211	72141529
chr11	72142142	72142483
chr11	72153224	72153393
chr11	72169696	72170029
chr11	72174930	72175335
chr11	72182233	72182646
chr11	72201674	72201901
chr11	72203636	72203820
chr11	72210681	72210910
chr11	72220176	72220526
chr11	72237646	72237870
chr11	72313335	72313566
chr11	72529563	72529893
chr11	72530537	72531305
chr11	72531618	72531836
chr11	72566694	72567087
chr11	72573890	72574388
chr11	72583321	72583673
chr11	72606719	72607406
chr11	72616353	72617032
chr11	72625515	72625956
chr11	72631128	72631655
chr11	72641585	72641870
chr11	72677833	72678496
chr11	72684183	72684480
chr11	72695985	72696329
chr11	72724173	72724483
chr11	72739937	72740216
chr11	72749208	72749478
chr11	72764843	72765060
chr11	72782287	72782602
chr11	72791585	72791816
chr11	72792787	72793120
chr11	72867502	72867790
chr11	72918963	72919184
chr11	72986775	72987050
chr11	73014414	73014751
chr11	73049547	73050350
chr11	73118551	73118846
chr11	73265155	73265585
chr11	73320009	73320318
chr11	73353017	73353442
chr11	73353783	73354088
chr11	73371225	73371528
chr11	73377901	73378214
chr11	73479405	73479725
chr11	73483148	73483456
chr11	73559300	73560221
chr11	73615578	73615831
chr11	73644519	73644867
chr11	73700089	73700389
chr11	73710208	73710496
chr11	73777432	73777690
chr11	73831768	73832140
chr11	73837948	73838416
chr11	73842127	73842472
chr11	73876655	73876918
chr11	73881755	73882205
chr11	73959241	73959567
chr11	74000064	74000349
chr11	74023342	74023694
chr11	74091104	74091398
chr11	74104787	74104981
chr11	74115274	74115574
chr11	74128451	74128810
chr11	74231611	74231833
chr11	74259226	74259500
chr11	74318457	74318802
chr11	74330067	74330311
chr11	74411640	74411953
chr11	74420716	74420993
chr11	74529276	74529613
chr11	74533189	74533475
chr11	74593620	74593968
chr11	74603152	74603372
chr11	74630302	74630648
chr11	74637298	74637691
chr11	74659742	74660010
chr11	74668857	74669312
chr11	74717393	74717770
chr11	74728426	74728881
chr11	74740252	74740436
chr11	74761130	74761472
chr11	74764946	74765228
chr11	74773150	74773564
chr11	74777456	74777782
chr11	74788061	74788346
chr11	74796508	74796915
chr11	74814327	74814528
chr11	74834000	74834454
chr11	74840191	74840451
chr11	74885011	74885263
chr11	74914498	74914764
chr11	74921051	74921391
chr11	74936283	74936597
chr11	74963642	74963888
chr11	74986371	74986683
chr11	75094992	75095339
chr11	75111894	75112153
chr11	75156666	75157007
chr11	75157351	75157597
chr11	75179735	75180001
chr11	75189558	75190055
chr11	75191945	75192305
chr11	75204058	75204539
chr11	75256508	75256776
chr11	75285598	75285885
chr11	75429981	75430253
chr11	75507802	75508038
chr11	75535454	75535677
chr11	75540784	75541248
chr11	75596255	75596631
chr11	75623931	75624218
chr11	75680564	75680805
chr11	75707335	75707840
chr11	75808670	75808910
chr11	75901919	75902144
chr11	75940213	75940447
chr11	75987242	75987533
chr11	76069530	76069856
chr11	76083840	76084142
chr11	76110525	76110795
chr11	76122661	76122945
chr11	76151704	76151959
chr11	76196171	76196468
chr11	76198978	76199220
chr11	76227416	76227711
chr11	76307699	76308078
chr11	76308575	76309128
chr11	76428143	76428399
chr11	76434701	76435122
chr11	76435675	76435984
chr11	76436400	76436718
chr11	76451663	76451970
chr11	76455303	76455562
chr11	76461940	76462176
chr11	76477411	76477681
chr11	76479831	76480272
chr11	76483551	76483736
chr11	76489834	76490147
chr11	76502254	76502517
chr11	76515829	76516392
chr11	76577064	76577378
chr11	76580570	76581096
chr11	76584471	76584793
chr11	76759027	76759279
chr11	76777466	76777611
chr11	76800527	76800800
chr11	76802683	76802851
chr11	76862602	76862892
chr11	76913089	76913368
chr11	76936955	76937298
chr11	76946310	76946568
chr11	76979133	76979311
chr11	77008349	77008628
chr11	77026191	77026622
chr11	77165265	77165517
chr11	77208035	77208387
chr11	77209334	77209993
chr11	77210322	77210552
chr11	77383146	77383455
chr11	77388799	77389137
chr11	77400750	77400918
chr11	77434815	77435232
chr11	77467899	77468401
chr11	77468432	77468698
chr11	77493650	77493896
chr11	77527979	77528231
chr11	77538439	77538757
chr11	77544983	77545604
chr11	77576645	77576913
chr11	77617122	77617453
chr11	77648855	77649248
chr11	77786075	77786314
chr11	77803036	77803232
chr11	77805422	77806193
chr11	77808944	77809320
chr11	77820967	77821192
chr11	77953205	77953443
chr11	78033915	78034514
chr11	78035329	78035763
chr11	78104366	78104768
chr11	78187313	78187620
chr11	78190169	78190435
chr11	78201330	78201578
chr11	78220966	78221246
chr11	78227206	78227438
chr11	78230465	78230681
chr11	78349866	78350330
chr11	78441261	78441517
chr11	78448569	78449023
chr11	78451935	78452240
chr11	78465310	78465511
chr11	78488852	78489121
chr11	78548452	78548655
chr11	78549469	78549830
chr11	78616508	78616757
chr11	78648537	78648809
chr11	78789473	78789751
chr11	78819057	78819255
chr11	78828639	78828867
chr11	78829263	78829527
chr11	78829668	78829872
chr11	78849805	78850135
chr11	78882220	78882603
chr11	78999474	78999669
chr11	79097007	79097474
chr11	79151005	79151298
chr11	79342422	79342616
chr11	79496200	79496425
chr11	79544141	79544446
chr11	79553300	79553641
chr11	79709515	79709819
chr11	79711190	79711450
chr11	79772431	79772745
chr11	80116088	80116504
chr11	80352189	80352543
chr11	80395823	80396003
chr11	80553942	80554166
chr11	80625869	80626151
chr11	80833053	80833323
chr11	81033007	81033290
chr11	81047487	81047728
chr11	81176270	81176467
chr11	81614699	81614921
chr11	81618101	81618310
chr11	81703855	81704129
chr11	81744233	81744427
chr11	81883742	81883957
chr11	82070958	82071258
chr11	82084407	82084764
chr11	82090581	82090853
chr11	82106965	82107276
chr11	82164461	82164881
chr11	82252953	82253198
chr11	82256247	82256578
chr11	82288955	82289335
chr11	82294964	82295169
chr11	82316040	82316249
chr11	82460379	82460909
chr11	82475825	82476044
chr11	82481499	82481769
chr11	82545138	82545390
chr11	82582914	82583369
chr11	82607815	82608141
chr11	82630127	82630348
chr11	82638777	82638984
chr11	82674344	82675317
chr11	82681704	82681973
chr11	82699541	82699749
chr11	82910426	82910702
chr11	82910959	82911185
chr11	83112645	83112881
chr11	83205326	83205586
chr11	83208663	83208970
chr11	83216682	83216965
chr11	83225497	83225884
chr11	83344886	83345189
chr11	83650453	83650724
chr11	83773397	83773655
chr11	83779159	83779460
chr11	83786793	83787069
chr11	83913133	83913453
chr11	83932133	83932384
chr11	83946841	83947123
chr11	83953334	83953615
chr11	84031239	84031526
chr11	84102980	84103315
chr11	84111338	84111613
chr11	84169441	84169726
chr11	84189539	84189830
chr11	84382228	84382413
chr11	84569226	84569533
chr11	84571468	84571727
chr11	84853069	84853314
chr11	84872658	84872897
chr11	84929442	84929668
chr11	84979569	84979872
chr11	84984054	84984329
chr11	85016776	85016998
chr11	85052739	85053123
chr11	85083167	85083424
chr11	85198522	85198960
chr11	85199714	85199950
chr11	85214792	85215174
chr11	85243459	85243980
chr11	85330069	85330398
chr11	85335012	85335245
chr11	85430623	85430954
chr11	85456789	85457129
chr11	85582244	85582527
chr11	85594621	85594893
chr11	85603412	85603722
chr11	85607149	85607497
chr11	85618917	85619159
chr11	85680480	85680814
chr11	85744049	85744240
chr11	85749514	85749810
chr11	85797635	85797789
chr11	85807674	85807933
chr11	85844786	85845151
chr11	85848707	85848963
chr11	85876428	85876707
chr11	85888418	85888879
chr11	85926384	85926563
chr11	85960252	85960567
chr11	85995600	85995811
chr11	85996896	85997402
chr11	86021490	86021852
chr11	86057721	86057937
chr11	86065266	86065534
chr11	86164936	86165184
chr11	86188332	86188732
chr11	86188963	86189392
chr11	86189448	86189773
chr11	86191299	86191596
chr11	86207184	86207497
chr11	86258717	86259011
chr11	86308304	86308586
chr11	86327867	86328087
chr11	86344604	86344894
chr11	86367579	86367784
chr11	86384129	86384309
chr11	86484674	86484879
chr11	86486255	86486543
chr11	86670217	86670458
chr11	86679066	86679270
chr11	86741453	86741824
chr11	86810057	86810329
chr11	86852276	86852554
chr11	87389317	87389549
chr11	87476535	87476921
chr11	87604826	87604999
chr11	87654168	87654436
chr11	87665393	87665598
chr11	87710437	87710616
chr11	87867745	87867980
chr11	87917110	87917529
chr11	87925295	87925552
chr11	88259640	88259907
chr11	88470780	88470888
chr11	88470913	88471036
chr11	88850058	88850250
chr11	88871764	88872030
chr11	88987331	88987526
chr11	88988522	88988762
chr11	89048393	89048518
chr11	89577760	89577949
chr11	89661092	89661330
chr11	89807736	89807985
chr11	90012582	90012793
chr11	90621106	90621285
chr11	91443448	91443593
chr11	91509690	91509979
chr11	91584481	91584759
chr11	91713722	91713943
chr11	91925815	91926049
chr11	92259159	92259442
chr11	92314852	92315171
chr11	92462473	92462639
chr11	92504598	92504810
chr11	92598522	92598764
chr11	92607439	92607780
chr11	92609636	92609853
chr11	92854567	92854806
chr11	92916080	92916401
chr11	92994892	92995201
chr11	93021062	93021267
chr11	93024905	93025158
chr11	93268241	93268543
chr11	93276897	93277194
chr11	93294557	93294888
chr11	93544539	93544850
chr11	93556642	93557067
chr11	93671113	93671314
chr11	93698545	93698803
chr11	93790268	93790531
chr11	93877610	93877815
chr11	93894604	93894840
chr11	93936426	93936678
chr11	93970752	93971041
chr11	93995959	93996351
chr11	94114278	94114478
chr11	94135044	94135397
chr11	94140882	94141167
chr11	94159451	94159602
chr11	94270125	94270441
chr11	94341253	94341428
chr11	94439847	94440078
chr11	94442551	94442806
chr11	94511283	94511451
chr11	94523763	94524105
chr11	94524252	94524683
chr11	94524894	94525149
chr11	94527334	94527638
chr11	94531628	94531852
chr11	95078357	95078699
chr11	95137142	95137426
chr11	95208889	95209184
chr11	95221910	95222230
chr11	95384851	95385183
chr11	95427774	95427974
chr11	95464432	95464674
chr11	95614223	95614404
chr11	95616130	95616454
chr11	95715853	95716330
chr11	95764764	95764984
chr11	95766608	95766907
chr11	95799664	95799922
chr11	95836680	95836987
chr11	95837603	95837863
chr11	96203503	96203721
chr11	96517163	96517422
chr11	96831307	96831543
chr11	96986353	96986515
chr11	96987151	96987386
chr11	97831549	97831760
chr11	98391848	98392093
chr11	98396598	98396987
chr11	99115460	99115722
chr11	99704670	99704851
chr11	99821521	99821700
chr11	99951461	99951607
chr11	99952435	99952693
chr11	100005652	100005926
chr11	100058208	100058497
chr11	100063744	100063996
chr11	100231481	100231699
chr11	100306193	100306420
chr11	100308505	100308775
chr11	100356153	100356434
chr11	100379507	100379721
chr11	100410107	100410345
chr11	100459396	100459602
chr11	100504014	100504445
chr11	100505072	100505398
chr11	100699956	100700281
chr11	100804904	100805219
chr11	100812488	100812795
chr11	100832846	100833073
chr11	101228310	101228516
chr11	101236766	101236966
chr11	101238426	101238711
chr11	101291042	101291343
chr11	101350305	101350609
chr11	101383863	101384067
chr11	101437289	101437534
chr11	101485779	101486024
chr11	101486068	101486343
chr11	101487504	101487703
chr11	101644694	101644949
chr11	101663962	101664216
chr11	101670041	101670242
chr11	101717767	101718016
chr11	101723017	101723262
chr11	101766673	101766971
chr11	101871397	101871670
chr11	101988939	101989233
chr11	101990474	101990690
chr11	102040350	102040538
chr11	102042313	102042603
chr11	102059253	102059551
chr11	102109245	102109531
chr11	102170512	102170704
chr11	102183934	102184240
chr11	102290774	102291016
chr11	102316987	102317262
chr11	102431185	102431399
chr11	102578060	102578249
chr11	102633374	102633655
chr11	102701956	102702224
chr11	102715139	102715379
chr11	102977199	102977510
chr11	102995500	102995739
chr11	103058287	103058608
chr11	103253262	103253510
chr11	103303599	103303778
chr11	103630410	103630643
chr11	103985168	103985446
chr11	104373276	104373457
chr11	104985283	104985531
chr11	105237177	105237484
chr11	105238770	105239010
chr11	105452816	105453011
chr11	105463839	105464112
chr11	105509533	105509770
chr11	105532223	105532461
chr11	105652884	105653107
chr11	105961063	105961347
chr11	106097413	106097667
chr11	106393438	106393751
chr11	106393852	106394037
chr11	106413531	106413795
chr11	106631141	106631353
chr11	106925248	106925465
chr11	106939623	106939910
chr11	106952530	106952721
chr11	106974585	106974807
chr11	107065585	107065848
chr11	107147051	107147264
chr11	107175209	107175510
chr11	107274219	107274513
chr11	107375730	107376024
chr11	107384632	107384910
chr11	107493808	107494029
chr11	107512276	107512530
chr11	107598647	107599123
chr11	107793567	107793756
chr11	107843346	107843605
chr11	107964274	107964497
chr11	107968767	107969136
chr11	108023905	108024546
chr11	108030978	108031282
chr11	108073841	108074171
chr11	108164573	108164813
chr11	108247186	108247423
chr11	109073179	109073457
chr11	109229206	109229423
chr11	109241786	109242071
chr11	109315169	109315461
chr11	109322204	109322513
chr11	109468568	109468864
chr11	109550146	109550421
chr11	109577324	109577608
chr11	109752671	109752951
chr11	109809775	109809978
chr11	109823942	109824169
chr11	109839112	109839423
chr11	109854415	109854661
chr11	109905097	109905261
chr11	110606314	110606660
chr11	110659251	110659570
chr11	110675048	110675331
chr11	110798903	110799279
chr11	110805007	110805336
chr11	110822513	110822814
chr11	110830763	110830940
chr11	110941140	110941452
chr11	110962306	110962594
chr11	110977898	110978290
chr11	110980445	110980608
chr11	111153257	111153527
chr11	111209477	111209807
chr11	111217428	111217715
chr11	111227631	111227866
chr11	111254353	111254667
chr11	111254876	111255358
chr11	111294689	111294966
chr11	111307757	111308037
chr11	111357992	111358266
chr11	111372708	111372962
chr11	111380424	111380644
chr11	111399147	111399309
chr11	111462409	111462696
chr11	111489461	111489669
chr11	111551040	111551282
chr11	111595742	111596027
chr11	111655863	111656232
chr11	111656497	111656779
chr11	111665937	111666252
chr11	111721736	111721921
chr11	111731657	111731915
chr11	111931703	111931933
chr11	111960629	111960918
chr11	111964161	111964454
chr11	112171193	112171395
chr11	112173913	112174199
chr11	112213434	112213714
chr11	112490398	112490724
chr11	112650720	112650954
chr11	112665513	112665857
chr11	112681667	112682022
chr11	112714781	112714966
chr11	112853406	112853628
chr11	112870043	112870283
chr11	112908680	112908936
chr11	113067028	113067168
chr11	113106870	113107176
chr11	113172685	113172878
chr11	113182428	113182669
chr11	113272323	113272562
chr11	113370345	113370749
chr11	113403939	113404182
chr11	113412020	113412420
chr11	113556430	113556741
chr11	113572334	113572476
chr11	113636691	113637265
chr11	113638660	113638971
chr11	113656577	113656892
chr11	113693750	113693992
chr11	113716207	113716500
chr11	113724206	113724433
chr11	113854808	113855000
chr11	113962838	113963095
chr11	114114934	114115206
chr11	114138398	114138711
chr11	114150599	114150917
chr11	114156158	114156373
chr11	114329008	114329331
chr11	114591690	114591929
chr11	114700563	114700868
chr11	114710904	114711149
chr11	114878951	114879373
chr11	114880055	114880348
chr11	114880818	114881118
chr11	114906787	114906986
chr11	114958011	114958295
chr11	115054886	115055191
chr11	115245760	115246091
chr11	115288612	115288948
chr11	115360240	115360486
chr11	115365867	115366195
chr11	115448817	115449111
chr11	115453956	115454231
chr11	115521210	115521410
chr11	115546775	115547040
chr11	115591772	115591978
chr11	115600344	115600611
chr11	115652331	115652848
chr11	115657813	115657958
chr11	115751259	115751430
chr11	115798905	115799172
chr11	115830032	115830318
chr11	115875321	115875665
chr11	115981582	115981836
chr11	116017465	116017790
chr11	116067607	116067964
chr11	116108746	116108947
chr11	116112800	116113000
chr11	116118843	116119076
chr11	116167246	116167536
chr11	116208176	116208564
chr11	116211987	116212253
chr11	116216310	116216514
chr11	116255787	116256082
chr11	116348784	116349006
chr11	116481922	116482248
chr11	116557250	116557654
chr11	116582839	116582975
chr11	116598246	116598413
chr11	116602394	116602670
chr11	116615354	116615623
chr11	116692172	116692433
chr11	116732375	116732603
chr11	116802142	116802495
chr11	116819465	116820008
chr11	116844937	116845163
chr11	116971463	116971665
chr11	116990695	116990999
chr11	116997279	116997439
chr11	117007343	117007583
chr11	117093809	117094045
chr11	117183392	117183741
chr11	117185139	117185627
chr11	117193628	117193996
chr11	117194988	117195364
chr11	117197997	117198286
chr11	117199177	117199467
chr11	117219910	117220236
chr11	117280518	117280803
chr11	117304790	117305206
chr11	117322792	117323313
chr11	117326303	117326574
chr11	117429298	117429649
chr11	117433701	117434170
chr11	117444576	117444845
chr11	117521260	117521700
chr11	117547507	117547888
chr11	117574240	117574591
chr11	117623155	117623372
chr11	117634469	117634639
chr11	117639596	117639903
chr11	117640121	117640533
chr11	117666850	117667213
chr11	117671818	117672167
chr11	117729028	117729349
chr11	117735341	117735703
chr11	117777682	117777900
chr11	117864439	117864781
chr11	117898765	117899028
chr11	117941871	117942198
chr11	117970988	117971276
chr11	117983753	117984011
chr11	117986963	117987170
chr11	118016717	118017020
chr11	118035337	118035802
chr11	118038462	118038740
chr11	118065699	118066543
chr11	118104066	118104259
chr11	118166346	118166897
chr11	118166999	118167262
chr11	118167514	118167911
chr11	118246449	118246807
chr11	118277444	118277724
chr11	118282928	118283616
chr11	118288438	118288673
chr11	118292745	118292975
chr11	118295623	118296040
chr11	118300646	118300943
chr11	118301123	118301494
chr11	118301716	118302131
chr11	118303887	118304279
chr11	118306163	118306527
chr11	118332427	118332863
chr11	118391172	118391490
chr11	118394651	118394959
chr11	118406813	118407078
chr11	118431785	118432108
chr11	118433235	118433654
chr11	118441433	118441647
chr11	118470816	118471164
chr11	118476216	118476521
chr11	118478436	118478789
chr11	118479748	118480026
chr11	118510352	118510607
chr11	118520896	118521107
chr11	118572829	118573180
chr11	118660529	118660811
chr11	118671222	118671462
chr11	118683310	118683554
chr11	118697513	118697891
chr11	118699525	118699777
chr11	118714263	118714500
chr11	118732253	118732625
chr11	118732682	118732906
chr11	118747757	118747976
chr11	118750092	118750394
chr11	118757382	118757733
chr11	118765913	118766146
chr11	118850616	118851001
chr11	118857241	118857616
chr11	118867785	118867999
chr11	118909762	118910228
chr11	118984769	118984978
chr11	119018030	119018319
chr11	119042369	119042727
chr11	119049731	119050001
chr11	119057577	119057764
chr11	119097106	119097240
chr11	119103755	119103957
chr11	119105101	119105576
chr11	119202815	119203004
chr11	119369740	119369965
chr11	119389157	119389551
chr11	119484110	119484492
chr11	119488383	119488659
chr11	119545035	119545318
chr11	119548194	119548504
chr11	119558832	119559008
chr11	119605788	119606056
chr11	119610977	119611354
chr11	119675915	119676205
chr11	119678962	119679267
chr11	119701378	119701550
chr11	119710807	119711049
chr11	119711634	119711940
chr11	119887001	119887372
chr11	119887520	119887774
chr11	119998166	119998387
chr11	120036123	120036358
chr11	120060886	120061141
chr11	120074931	120075142
chr11	120132957	120133267
chr11	120178206	120178498
chr11	120305588	120305862
chr11	120310134	120310366
chr11	120328743	120329068
chr11	120488494	120488808
chr11	120570697	120570954
chr11	120668803	120669091
chr11	120695217	120695515
chr11	120697544	120697919
chr11	120822865	120823102
chr11	120828131	120828692
chr11	120910129	120910374
chr11	120967363	120967702
chr11	121031472	121031733
chr11	121031937	121032246
chr11	121578891	121579154
chr11	121591407	121591655
chr11	121881615	121881983
chr11	121956461	121956728
chr11	122004908	122005212
chr11	122009170	122009507
chr11	122130542	122130761
chr11	122157336	122157668
chr11	122172108	122172389
chr11	122190381	122190662
chr11	122229859	122230191
chr11	122239712	122239998
chr11	122286764	122287045
chr11	122396951	122397222
chr11	122399127	122399363
chr11	122409834	122410050
chr11	122430252	122430449
chr11	122479199	122479532
chr11	122487387	122487638
chr11	122541991	122542209
chr11	122623170	122623458
chr11	122637422	122637740
chr11	122677625	122677922
chr11	122783336	122783667
chr11	122851459	122851736
chr11	122854306	122854615
chr11	122887145	122887514
chr11	122930888	122931172
chr11	122952952	122953212
chr11	122956540	122956815
chr11	123016903	123017232
chr11	123083583	123083840
chr11	123087295	123087500
chr11	123445321	123445634
chr11	123447359	123447588
chr11	123484143	123484377
chr11	123571073	123571375
chr11	123653009	123653212
chr11	123777492	123777732
chr11	123790549	123790768
chr11	123911642	123911897
chr11	123961431	123961654
chr11	124019485	124019796
chr11	124044294	124044619
chr11	124048740	124048938
chr11	124121776	124121975
chr11	124133526	124133733
chr11	124138270	124138603
chr11	124168812	124169101
chr11	124212139	124212357
chr11	124212638	124212887
chr11	124242873	124243103
chr11	124251426	124251646
chr11	124328971	124329364
chr11	124337178	124337483
chr11	124346093	124346350
chr11	124449455	124449721
chr11	124464050	124464320
chr11	124466353	124466688
chr11	124516870	124517133
chr11	124539539	124539744
chr11	124599817	124600056
chr11	124720919	124721177
chr11	124723838	124724153
chr11	124730397	124730616
chr11	124768476	124768711
chr11	124780010	124780295
chr11	124804227	124804540
chr11	124808614	124808860
chr11	124944281	124944618
chr11	125099312	125099548
chr11	125244729	125244950
chr11	125246531	125246854
chr11	125249656	125249976
chr11	125298183	125298514
chr11	125310307	125310475
chr11	125317182	125317498
chr11	125436754	125437106
chr11	125491073	125491298
chr11	125562225	125562526
chr11	125569215	125569540
chr11	125641015	125641267
chr11	125643935	125644395
chr11	125682854	125683140
chr11	125685647	125686012
chr11	125815970	125816294
chr11	125855869	125856137
chr11	125982445	125982760
chr11	126091633	126091915
chr11	126139449	126139646
chr11	126345029	126345294
chr11	126365489	126365807
chr11	126378714	126378906
chr11	126449257	126449594
chr11	126721015	126721239
chr11	127219059	127219227
chr11	127406723	127406971
chr11	127532820	127533025
chr11	127547452	127547757
chr11	127665166	127665494
chr11	128005515	128005796
chr11	128007283	128007564
chr11	128028873	128029176
chr11	128206315	128206592
chr11	128234991	128235261
chr11	128259884	128260167
chr11	128261602	128261816
chr11	128323797	128324008
chr11	128331609	128331874
chr11	128399188	128399423
chr11	128492766	128493114
chr11	128690985	128691187
chr11	128706959	128707285
chr11	128739225	128739742
chr11	128750332	128750780
chr11	128751068	128751491
chr11	128785763	128785937
chr11	128892455	128892673
chr11	129028966	129029170
chr11	129069811	129070032
chr11	129070646	129070953
chr11	129071181	129071518
chr11	129074894	129075087
chr11	129125863	129126297
chr11	129142298	129142573
chr11	129146645	129146892
chr11	129160591	129160818
chr11	129247865	129248104
chr11	129256764	129257022
chr11	129298465	129298757
chr11	129367543	129367811
chr11	129378550	129378995
chr11	129445568	129445925
chr11	129499250	129499488
chr11	129507388	129507700
chr11	129521405	129521792
chr11	129588238	129588526
chr11	129746344	129746584
chr11	129765084	129765368
chr11	129804513	129804703
chr11	129806419	129806608
chr11	129806654	129806800
chr11	129809625	129809971
chr11	129810047	129810360
chr11	130041879	130042124
chr11	130202948	130203246
chr11	130237021	130237401
chr11	130269602	130269795
chr11	130298465	130298715
chr11	130354557	130354769
chr11	130400176	130400498
chr11	130413761	130413960
chr11	130439548	130439865
chr11	130592428	130592710
chr11	130621781	130622065
chr11	130783205	130783560
chr11	130879354	130879607
chr11	130886932	130887209
chr11	131005151	131005336
chr11	131049066	131049406
chr11	131063159	131063414
chr11	131069971	131070278
chr11	131123308	131123607
chr11	131242827	131243136
chr11	131282140	131282370
chr11	131286722	131286875
chr11	131403750	131404059
chr11	131489393	131489608
chr11	131502113	131502372
chr11	131533280	131533531
chr11	131654392	131654586
chr11	131777208	131777441
chr11	132316205	132316403
chr11	132453702	132454033
chr11	132509735	132510024
chr11	132538648	132538863
chr11	133196835	133197127
chr11	133206484	133206709
chr11	133210311	133210662
chr11	133286425	133286593
chr11	133302747	133303104
chr11	133322480	133322823
chr11	133420865	133421192
chr11	133425631	133425948
chr11	133473757	133474003
chr11	133514936	133515202
chr11	133582678	133582848
chr11	133619751	133619995
chr11	133637179	133637463
chr11	133645557	133645852
chr11	133735377	133735732
chr11	133768716	133769003
chr11	133814324	133814608
chr11	133824873	133825069
chr11	133934139	133934324
chr11	133954535	133954895
chr11	133964180	133964365
chr11	133967534	133967937
chr11	134010637	134010911
chr11	134015125	134015528
chr11	134101077	134101401
chr11	134194215	134194412
chr11	134241673	134241843
chr11	134243704	134244051
chr11	134315134	134315376
chr11	134408695	134408993
chr11	134449522	134449855
chr12	87434	87717
chr12	132564	132941
chr12	168558	168843
chr12	199221	199669
chr12	301107	301329
chr12	368897	369196
chr12	421747	422018
chr12	432808	432895
chr12	432922	433119
chr12	521460	521733
chr12	526160	526728
chr12	549234	549560
chr12	555564	555882
chr12	577692	577974
chr12	593777	594112
chr12	622516	622716
chr12	630417	630705
chr12	730562	731034
chr12	793672	793916
chr12	795911	796189
chr12	929186	929535
chr12	929562	929731
chr12	1045779	1045973
chr12	1072630	1072939
chr12	1097491	1097788
chr12	1378134	1378349
chr12	1524438	1524744
chr12	1562835	1563254
chr12	1584650	1585005
chr12	1609764	1610020
chr12	1614048	1614379
chr12	1632250	1632578
chr12	1670626	1671089
chr12	1678328	1678579
chr12	1770561	1770861
chr12	1775287	1775885
chr12	1780056	1780448
chr12	1810463	1810822
chr12	1915845	1916135
chr12	1919456	1919765
chr12	1929227	1929460
chr12	2014311	2014653
chr12	2031371	2031599
chr12	2032346	2032604
chr12	2036684	2037066
chr12	2097525	2097773
chr12	2139454	2139737
chr12	2163656	2163881
chr12	2252843	2253008
chr12	2261709	2262031
chr12	2264192	2264578
chr12	2270647	2270930
chr12	2361887	2362134
chr12	2374915	2375126
chr12	2478431	2478780
chr12	2562395	2562862
chr12	2567850	2568071
chr12	2603998	2604287
chr12	2632330	2632527
chr12	2634595	2634800
chr12	2661922	2662260
chr12	2662408	2662684
chr12	2713774	2713985
chr12	2719283	2719614
chr12	2763468	2763738
chr12	2793034	2793333
chr12	2825412	2825671
chr12	2833132	2833393
chr12	2864731	2865001
chr12	2923980	2924406
chr12	2984155	2984378
chr12	3013590	3013937
chr12	3015728	3015991
chr12	3021034	3021322
chr12	3052878	3053198
chr12	3112201	3112451
chr12	3114900	3115316
chr12	3182523	3182698
chr12	3187349	3187631
chr12	3193922	3194240
chr12	3247090	3247291
chr12	3254883	3255195
chr12	3279370	3279658
chr12	3279962	3280303
chr12	3283244	3283548
chr12	3293125	3293369
chr12	3294660	3295075
chr12	3299242	3299473
chr12	3321560	3321828
chr12	3345416	3345676
chr12	3395701	3395897
chr12	3436253	3436551
chr12	3471473	3471920
chr12	3476475	3476785
chr12	3502554	3502838
chr12	3513540	3513781
chr12	3614564	3614722
chr12	3623657	3623835
chr12	3635013	3635280
chr12	3637874	3638112
chr12	3660777	3660999
chr12	3732428	3732708
chr12	3756637	3756955
chr12	3777156	3777375
chr12	3783320	3783618
chr12	3816588	3816834
chr12	3862729	3862891
chr12	3864994	3865306
chr12	3943944	3944260
chr12	3975289	3975615
chr12	4017178	4017425
chr12	4086893	4087108
chr12	4256373	4256716
chr12	4287277	4287670
chr12	4333244	4333484
chr12	4362817	4363015
chr12	4401003	4401249
chr12	4559212	4559482
chr12	4584125	4584370
chr12	4737570	4737859
chr12	4834912	4835209
chr12	4837195	4837510
chr12	4878928	4879123
chr12	4982430	4982782
chr12	5001908	5002241
chr12	5053354	5053613
chr12	5063729	5063981
chr12	5075757	5076052
chr12	5151219	5151526
chr12	5180018	5180334
chr12	5408219	5408483
chr12	5418862	5419086
chr12	5421846	5422158
chr12	5463206	5463482
chr12	5472512	5472790
chr12	5491000	5491223
chr12	5540655	5540826
chr12	5628225	5628463
chr12	5724750	5725041
chr12	5775934	5776267
chr12	5852226	5852511
chr12	5878348	5878611
chr12	5892443	5892693
chr12	5945406	5945621
chr12	5968013	5968544
chr12	6017547	6017858
chr12	6019459	6019761
chr12	6035893	6036128
chr12	6042571	6043068
chr12	6047011	6047378
chr12	6052001	6052236
chr12	6054797	6055008
chr12	6161536	6161855
chr12	6175054	6175502
chr12	6179759	6180264
chr12	6180385	6180945
chr12	6183905	6184204
chr12	6214859	6215309
chr12	6256402	6256680
chr12	6257500	6257833
chr12	6257895	6258488
chr12	6259549	6259868
chr12	6264417	6264792
chr12	6292748	6292995
chr12	6302715	6303154
chr12	6305760	6306126
chr12	6315112	6315426
chr12	6335051	6335284
chr12	6343141	6343551
chr12	6350473	6350704
chr12	6403005	6403316
chr12	6444903	6445280
chr12	6517303	6517568
chr12	6537513	6537732
chr12	6549791	6550014
chr12	6597180	6597454
chr12	6624401	6624664
chr12	6642669	6642975
chr12	6647017	6647275
chr12	6664130	6664337
chr12	6668930	6669132
chr12	6677262	6677590
chr12	6715121	6715452
chr12	6733036	6733398
chr12	6746292	6746418
chr12	6758189	6758689
chr12	6804897	6805349
chr12	6815143	6815409
chr12	6822992	6823259
chr12	6848897	6849142
chr12	6851844	6852119
chr12	6870547	6870880
chr12	6903717	6904051
chr12	6917351	6917642
chr12	6923977	6924397
chr12	6925798	6926023
chr12	6940190	6940527
chr12	6944491	6944778
chr12	6950011	6950269
chr12	6957915	6958252
chr12	6996434	6996696
chr12	7020504	7020735
chr12	7038062	7038421
chr12	7136128	7136482
chr12	7153043	7153336
chr12	7157211	7157494
chr12	7186023	7186239
chr12	7206530	7206785
chr12	7232368	7232668
chr12	7263543	7263899
chr12	7413204	7413414
chr12	7418455	7418758
chr12	7504394	7504834
chr12	7632656	7632907
chr12	7662224	7662417
chr12	7682514	7682867
chr12	7686795	7687073
chr12	7711082	7711331
chr12	7721262	7721507
chr12	7760298	7760568
chr12	7850758	7851064
chr12	7876040	7876299
chr12	7903808	7903961
chr12	7903973	7904093
chr12	7977100	7977422
chr12	8004652	8004839
chr12	8039149	8039270
chr12	8039283	8039424
chr12	8089933	8090174
chr12	8122285	8122550
chr12	8152718	8153035
chr12	8275749	8275864
chr12	8281424	8281584
chr12	8321764	8321864
chr12	8417672	8417896
chr12	8440621	8440818
chr12	8543599	8543779
chr12	8588166	8588429
chr12	8647798	8648000
chr12	8652865	8653158
chr12	8701310	8701528
chr12	8724471	8724761
chr12	8725987	8726262
chr12	8823818	8824063
chr12	8824330	8824614
chr12	8867456	8867734
chr12	8904389	8904640
chr12	8934454	8934767
chr12	8966548	8966771
chr12	8993203	8993445
chr12	8993844	8994086
chr12	9076525	9076730
chr12	9083333	9083573
chr12	9093483	9093737
chr12	9107960	9108689
chr12	9109032	9109230
chr12	9179198	9179437
chr12	9193347	9193572
chr12	9363150	9363369
chr12	9375038	9375408
chr12	9416173	9416410
chr12	9422439	9422786
chr12	9512067	9512328
chr12	9512953	9513170
chr12	9556676	9556760
chr12	9678125	9678414
chr12	9752099	9752332
chr12	9792594	9792857
chr12	9794658	9794913
chr12	9795283	9795465
chr12	9841906	9842249
chr12	9858009	9858566
chr12	9969699	9969946
chr12	9984344	9984541
chr12	10053860	10054015
chr12	10077718	10077995
chr12	10183911	10184222
chr12	10197114	10197650
chr12	10219734	10219919
chr12	10234675	10234992
chr12	10279650	10279980
chr12	10375581	10375862
chr12	10410833	10411128
chr12	10544992	10545205
chr12	10606233	10606523
chr12	10651844	10652031
chr12	10657191	10657690
chr12	10717997	10718376
chr12	10794004	10794353
chr12	10815092	10815306
chr12	10911292	10911707
chr12	10945374	10945608
chr12	10977974	10978143
chr12	11003731	11003952
chr12	11070075	11070287
chr12	11214922	11215132
chr12	11243775	11244164
chr12	11253345	11253557
chr12	11272495	11272857
chr12	11530764	11531121
chr12	11550812	11550998
chr12	11598208	11598470
chr12	11625452	11625747
chr12	11666295	11666550
chr12	11667039	11667279
chr12	11693156	11693435
chr12	11694137	11694535
chr12	11695132	11695408
chr12	11778389	11778600
chr12	11849286	11849529
chr12	11936246	11936549
chr12	12053201	12053421
chr12	12062067	12062352
chr12	12077267	12077865
chr12	12080256	12080516
chr12	12109781	12109989
chr12	12115207	12115498
chr12	12125975	12126315
chr12	12197846	12198047
chr12	12310807	12311318
chr12	12372000	12372311
chr12	12378654	12378888
chr12	12393973	12394198
chr12	12401201	12401451
chr12	12420908	12421208
chr12	12442769	12443088
chr12	12547606	12547855
chr12	12605824	12606120
chr12	12608258	12608546
chr12	12652878	12653216
chr12	12700099	12700462
chr12	12748819	12749195
chr12	12831069	12831242
chr12	12833029	12833366
chr12	12856427	12856732
chr12	12857313	12857679
chr12	12881262	12881544
chr12	12916518	12917281
chr12	12934668	12935317
chr12	12935612	12935938
chr12	12960395	12960792
chr12	13019895	13020231
chr12	13027695	13027969
chr12	13030291	13030520
chr12	13045567	13045817
chr12	13068411	13068703
chr12	13142238	13142667
chr12	13142871	13143108
chr12	13179850	13180303
chr12	13247070	13247522
chr12	13252657	13252962
chr12	13256295	13256610
chr12	13278267	13278580
chr12	13299951	13300320
chr12	13322420	13322727
chr12	13406463	13406831
chr12	13578889	13579324
chr12	13705520	13705839
chr12	13783857	13784181
chr12	13908359	13908622
chr12	13985964	13986266
chr12	14006997	14007233
chr12	14102174	14102375
chr12	14155493	14155685
chr12	14211257	14211569
chr12	14230140	14230445
chr12	14282491	14282714
chr12	14283558	14284060
chr12	14284379	14284688
chr12	14300778	14301085
chr12	14409502	14409975
chr12	14410435	14410677
chr12	14462744	14463060
chr12	14498333	14498634
chr12	14558470	14558762
chr12	14616683	14616935
chr12	14663203	14663549
chr12	14674332	14674671
chr12	14708710	14708945
chr12	14761120	14761322
chr12	14767920	14768266
chr12	14800589	14800803
chr12	14814135	14814364
chr12	14820868	14821061
chr12	14855369	14855678
chr12	14889528	14889994
chr12	14936924	14937255
chr12	14973213	14973441
chr12	14974670	14974888
chr12	14981974	14982225
chr12	15030714	15030949
chr12	15040058	15040316
chr12	15046403	15046656
chr12	15055438	15055638
chr12	15195776	15195996
chr12	15196799	15196979
chr12	15226056	15226252
chr12	15252411	15252707
chr12	15265462	15265879
chr12	15271356	15271590
chr12	15313161	15313491
chr12	15320357	15320616
chr12	15566829	15567083
chr12	15571775	15572022
chr12	15576646	15576939
chr12	15628747	15628932
chr12	15634589	15634907
chr12	15816735	15816935
chr12	15832432	15832754
chr12	15833089	15833946
chr12	15900617	15900863
chr12	16026741	16026986
chr12	16040550	16040804
chr12	16120836	16121144
chr12	16209670	16210012
chr12	16234111	16234392
chr12	16404078	16404424
chr12	16430296	16430637
chr12	16493788	16493952
chr12	16729391	16729608
chr12	16889155	16889416
chr12	16984040	16984507
chr12	17007135	17007438
chr12	17072628	17072844
chr12	17203830	17204029
chr12	17555679	17555917
chr12	17572562	17572868
chr12	17633207	17633603
chr12	17686276	17686567
chr12	17735614	17735867
chr12	17973244	17973462
chr12	17999006	17999251
chr12	18020442	18020746
chr12	18036326	18036586
chr12	18184298	18184484
chr12	18269025	18269245
chr12	18294600	18294831
chr12	18364278	18364539
chr12	18459491	18459725
chr12	18474679	18475016
chr12	18597110	18597378
chr12	18849802	18850030
chr12	18905551	18905750
chr12	18926925	18927210
chr12	19174177	19174458
chr12	19174814	19175053
chr12	19175266	19175562
chr12	19227689	19227945
chr12	19231005	19231219
chr12	19332957	19333124
chr12	19552131	19552346
chr12	19617084	19617371
chr12	19687812	19688154
chr12	19783504	19783691
chr12	19801626	19801877
chr12	19937784	19938007
chr12	19959948	19960232
chr12	20238469	20238691
chr12	20264590	20264894
chr12	20421253	20421451
chr12	20530521	20530715
chr12	20595625	20595776
chr12	20645950	20646168
chr12	20690518	20690769
chr12	20725240	20725496
chr12	20842821	20843104
chr12	20994555	20994726
chr12	21110119	21110416
chr12	21214107	21214443
chr12	21293004	21293207
chr12	21357709	21357977
chr12	21481753	21482098
chr12	21495917	21496101
chr12	21651994	21652263
chr12	21658139	21658333
chr12	21724652	21724893
chr12	21742130	21742470
chr12	21817471	21817709
chr12	22034050	22034332
chr12	22127449	22127700
chr12	22145200	22145507
chr12	22165526	22165812
chr12	22276111	22276385
chr12	22379563	22380422
chr12	22487635	22487956
chr12	22504187	22504403
chr12	22573591	22573772
chr12	22588421	22588554
chr12	22588647	22589069
chr12	22676109	22676308
chr12	22753540	22753843
chr12	22900351	22900656
chr12	23025964	23026251
chr12	23059064	23059252
chr12	23099259	23099587
chr12	23249459	23249770
chr12	23261421	23261688
chr12	23265353	23265602
chr12	23381516	23381776
chr12	23384061	23384331
chr12	23420552	23420766
chr12	23516481	23516712
chr12	23572560	23572835
chr12	24056802	24057085
chr12	24153691	24153904
chr12	24639944	24640144
chr12	24641059	24641287
chr12	24772616	24772865
chr12	24823192	24823426
chr12	24825301	24825520
chr12	24880574	24880900
chr12	24892628	24892822
chr12	25004491	25004773
chr12	25035793	25036003
chr12	25199366	25199571
chr12	25255198	25255386
chr12	25285494	25285677
chr12	25429737	25429965
chr12	25430166	25430799
chr12	25431663	25432021
chr12	25480571	25480852
chr12	25524387	25524663
chr12	25602125	25602329
chr12	25627763	25627999
chr12	25635372	25635727
chr12	25721462	25721711
chr12	25858128	25858398
chr12	25869756	25870042
chr12	26003859	26004177
chr12	26004467	26004743
chr12	26045812	26046062
chr12	26061789	26062135
chr12	26073365	26073726
chr12	26102647	26102821
chr12	26136087	26136378
chr12	26141305	26141606
chr12	26158106	26158330
chr12	26163651	26163974
chr12	26167417	26167700
chr12	26170100	26170524
chr12	26170657	26171077
chr12	26202734	26202917
chr12	26231749	26232021
chr12	26239492	26239803
chr12	26270995	26271296
chr12	26318644	26319113
chr12	26446870	26447165
chr12	26478564	26478861
chr12	26509702	26509911
chr12	26569188	26569363
chr12	26658464	26658733
chr12	26674183	26674426
chr12	26695785	26696132
chr12	26876182	26876503
chr12	26876732	26877063
chr12	26877081	26877451
chr12	26877553	26877765
chr12	26889308	26889570
chr12	26898029	26898282
chr12	26922196	26922474
chr12	26929119	26929484
chr12	26962879	26963104
chr12	27058481	27058837
chr12	27083739	27083972
chr12	27125812	27126086
chr12	27167885	27168126
chr12	27186320	27186631
chr12	27288391	27288924
chr12	27377092	27377437
chr12	27428241	27428510
chr12	27466994	27467196
chr12	27468887	27469159
chr12	27479356	27479621
chr12	27568307	27568731
chr12	27610429	27610677
chr12	27667929	27668248
chr12	27679567	27679875
chr12	27696381	27696706
chr12	27747860	27748175
chr12	27776565	27776789
chr12	27777271	27777593
chr12	27865428	27865673
chr12	27985049	27985297
chr12	28014343	28014569
chr12	28216648	28216959
chr12	28234853	28235136
chr12	28281737	28281946
chr12	28916852	28917199
chr12	28920698	28920939
chr12	29007833	29008077
chr12	29042804	29043340
chr12	29117917	29118194
chr12	29132868	29133083
chr12	29281288	29281498
chr12	29353620	29353840
chr12	29362001	29362364
chr12	29425284	29425602
chr12	29561606	29561865
chr12	29563860	29564102
chr12	29596586	29596884
chr12	29635362	29635622
chr12	29934029	29934266
chr12	29945906	29946116
chr12	30046734	30046972
chr12	30178509	30178770
chr12	30330524	30330851
chr12	30485068	30485323
chr12	30501975	30502195
chr12	30559658	30559893
chr12	30668333	30668541
chr12	30798939	30799134
chr12	30799162	30799524
chr12	30851304	30851994
chr12	30888777	30889056
chr12	30891440	30891759
chr12	30895345	30895601
chr12	30980285	30980554
chr12	31009956	31010174
chr12	31030017	31030345
chr12	31034048	31034346
chr12	31056530	31056753
chr12	31098235	31098434
chr12	31161326	31161626
chr12	31283049	31283301
chr12	31290363	31290615
chr12	31313878	31314142
chr12	31316149	31316390
chr12	31447350	31447727
chr12	31634041	31634453
chr12	31634509	31635101
chr12	31680870	31681182
chr12	31697415	31697749
chr12	31703249	31703533
chr12	31726367	31726718
chr12	31746299	31746551
chr12	31773407	31773677
chr12	31833856	31834054
chr12	31857612	31857821
chr12	32003317	32003696
chr12	32003927	32004245
chr12	32080783	32080999
chr12	32104803	32105150
chr12	32150745	32151180
chr12	32303108	32303340
chr12	32305890	32306165
chr12	32346446	32346759
chr12	32356301	32356632
chr12	32388316	32388579
chr12	32409686	32410020
chr12	32443770	32444062
chr12	32499817	32500050
chr12	32701820	32702143
chr12	32716147	32716449
chr12	32799323	32799715
chr12	32800460	32800855
chr12	32963367	32963697
chr12	32991475	32991885
chr12	33056447	33056799
chr12	33200321	33200577
chr12	33268213	33268459
chr12	33292659	33292900
chr12	33408031	33408291
chr12	33471326	33471627
chr12	33483567	33484239
chr12	33493176	33493425
chr12	33565614	33565884
chr12	33650003	33650303
chr12	33656082	33656279
chr12	33672376	33672661
chr12	33986470	33986702
chr12	34023729	34023981
chr12	34066183	34066753
chr12	34078217	34078392
chr12	34082636	34082900
chr12	34167332	34167612
chr12	34230798	34231036
chr12	34262558	34262999
chr12	34263874	34263974
chr12	34308383	34308581
chr12	34337466	34337719
chr12	34350584	34350825
chr12	34391613	34391836
chr12	34669335	34669632
chr12	36327345	36327611
chr12	36348701	36349059
chr12	36733848	36733934
chr12	36818791	36819290
chr12	36823028	36823369
chr12	36996364	36996877
chr12	37008481	37008682
chr12	37344836	37345066
chr12	37586711	37587041
chr12	37601246	37601460
chr12	37783628	37783990
chr12	37953284	37953575
chr12	37998370	37998631
chr12	38122462	38122838
chr12	38123068	38123757
chr12	38215138	38215358
chr12	38267384	38267645
chr12	38299701	38300299
chr12	38445084	38445395
chr12	38487223	38487483
chr12	38504697	38504952
chr12	38510983	38511190
chr12	38638510	38638769
chr12	38670611	38670915
chr12	38691175	38691522
chr12	38712131	38712405
chr12	38785593	38785874
chr12	38785968	38786215
chr12	38787625	38787943
chr12	38832923	38833215
chr12	38993143	38993401
chr12	39005490	39005741
chr12	39016712	39016967
chr12	39055242	39055423
chr12	39191288	39191514
chr12	39302397	39302625
chr12	39601675	39601979
chr12	39626800	39627019
chr12	39650494	39650673
chr12	39870564	39870814
chr12	39944482	39944652
chr12	39957152	39957493
chr12	40048156	40048370
chr12	40343609	40343877
chr12	40704161	40704602
chr12	40784259	40784428
chr12	40809736	40810025
chr12	40824889	40825135
chr12	40825784	40825999
chr12	40917466	40917827
chr12	41005961	41006513
chr12	41012430	41012730
chr12	41044853	41045039
chr12	41052266	41052570
chr12	41162855	41163304
chr12	41164111	41164300
chr12	41245767	41246007
chr12	41249376	41249701
chr12	41268952	41269603
chr12	41269647	41269869
chr12	41269923	41270116
chr12	41270600	41271037
chr12	41332237	41332438
chr12	41437007	41437590
chr12	41472407	41472641
chr12	41485086	41485309
chr12	41962268	41962532
chr12	42017104	42017326
chr12	42019025	42019330
chr12	42030043	42030279
chr12	42125113	42125321
chr12	42181819	42182085
chr12	42356325	42356578
chr12	42439546	42439788
chr12	42456602	42456899
chr12	42486352	42486544
chr12	42516301	42516577
chr12	42562662	42562951
chr12	42595040	42595300
chr12	42618141	42618325
chr12	42637876	42638146
chr12	42680468	42680797
chr12	42695482	42695774
chr12	42997659	42997957
chr12	43086908	43087073
chr12	43145273	43145536
chr12	43177188	43177475
chr12	43369710	43369910
chr12	43454913	43455220
chr12	43492247	43492404
chr12	43554013	43554262
chr12	43611117	43611366
chr12	43628818	43629093
chr12	43652927	43653181
chr12	43802883	43803166
chr12	43810869	43811224
chr12	43850524	43850914
chr12	43853390	43853577
chr12	43863373	43863679
chr12	43895446	43895668
chr12	43895792	43897147
chr12	43914605	43914887
chr12	43949239	43949509
chr12	43951676	43951860
chr12	43964444	43964764
chr12	44068608	44068946
chr12	44144826	44145104
chr12	44223903	44224247
chr12	44268257	44268525
chr12	44335316	44335592
chr12	44405769	44406260
chr12	44406886	44407559
chr12	44408858	44409263
chr12	44426076	44426266
chr12	44442574	44442893
chr12	44670496	44670985
chr12	44671885	44672219
chr12	44677221	44677449
chr12	44751491	44751668
chr12	44752202	44752615
chr12	44805224	44805509
chr12	44811834	44812161
chr12	44833392	44833611
chr12	44881488	44881835
chr12	44885438	44885660
chr12	44947312	44947594
chr12	44948315	44949549
chr12	44949642	44949954
chr12	44972879	44973137
chr12	44983193	44983411
chr12	45022616	45022968
chr12	45051178	45052132
chr12	45052223	45052549
chr12	45052678	45053279
chr12	45053288	45053474
chr12	45053529	45053788
chr12	45063053	45063674
chr12	45063736	45064341
chr12	45124003	45124227
chr12	45153814	45154117
chr12	45172625	45172813
chr12	45173608	45174040
chr12	45341430	45341769
chr12	45355792	45356159
chr12	45357820	45358172
chr12	45362292	45362522
chr12	45614072	45614381
chr12	45622738	45622923
chr12	45624253	45624479
chr12	45663982	45664328
chr12	45701345	45701632
chr12	45712437	45712978
chr12	45751347	45751586
chr12	45759451	45760706
chr12	45873922	45874192
chr12	45987679	45988165
chr12	46041374	46041698
chr12	46077753	46078024
chr12	46088330	46088648
chr12	46227215	46227484
chr12	46317242	46317518
chr12	46331769	46332036
chr12	46337644	46337959
chr12	46366764	46367014
chr12	46385948	46386156
chr12	46395392	46395722
chr12	46397633	46397938
chr12	46422296	46422640
chr12	46424089	46424453
chr12	46439065	46439337
chr12	46439489	46439714
chr12	46447204	46447547
chr12	46453503	46453825
chr12	46459363	46459683
chr12	46477544	46477844
chr12	46499234	46499422
chr12	46517667	46517967
chr12	46518461	46518966
chr12	46550195	46550492
chr12	46550612	46550872
chr12	46580584	46581109
chr12	46584653	46584963
chr12	46585090	46585778
chr12	46622469	46622679
chr12	46625169	46625423
chr12	46629521	46629921
chr12	46643328	46643921
chr12	46681013	46681312
chr12	46682018	46682351
chr12	46703078	46703385
chr12	46710259	46710532
chr12	46742014	46742368
chr12	46764218	46764445
chr12	46845164	46845493
chr12	46863082	46863406
chr12	46863731	46863944
chr12	46869588	46869894
chr12	46931098	46931368
chr12	46966853	46967031
chr12	47030420	47030679
chr12	47031143	47031513
chr12	47122519	47122820
chr12	47134789	47135043
chr12	47222374	47222707
chr12	47298485	47298921
chr12	47396688	47396935
chr12	47433534	47433794
chr12	47438298	47438581
chr12	47475766	47476249
chr12	47494688	47494993
chr12	47498985	47499369
chr12	47532104	47532424
chr12	47533337	47533670
chr12	47570704	47571107
chr12	47604643	47604960
chr12	47614425	47614707
chr12	47616499	47616735
chr12	47645550	47645815
chr12	47652826	47653099
chr12	47654223	47654424
chr12	47656471	47656799
chr12	47658049	47658313
chr12	47668137	47668414
chr12	47675467	47675831
chr12	47744010	47744314
chr12	47749897	47750156
chr12	47768351	47768657
chr12	47772230	47772490
chr12	47778023	47778367
chr12	47801184	47801507
chr12	47810284	47810557
chr12	47905746	47905924
chr12	47915218	47915527
chr12	47945528	47945759
chr12	47968375	47968888
chr12	47976553	47976879
chr12	47978168	47978500
chr12	48011691	48012088
chr12	48017106	48017374
chr12	48022568	48022918
chr12	48027734	48027994
chr12	48037173	48037397
chr12	48038741	48039139
chr12	48046500	48046972
chr12	48047145	48047524
chr12	48049961	48050143
chr12	48194204	48194422
chr12	48233576	48233921
chr12	48260562	48260904
chr12	48289857	48290193
chr12	48303574	48303819
chr12	48316950	48317341
chr12	48324614	48325120
chr12	48387565	48387915
chr12	48400324	48400568
chr12	48421224	48421518
chr12	48443108	48443370
chr12	48456423	48456710
chr12	48458208	48458612
chr12	48519061	48519421
chr12	48547168	48547686
chr12	48549080	48549476
chr12	48625632	48625944
chr12	48643012	48643317
chr12	48647056	48647465
chr12	48647493	48647862
chr12	48654259	48654575
chr12	48719312	48719575
chr12	48735860	48736363
chr12	48750522	48750951
chr12	48755267	48755613
chr12	48768707	48768987
chr12	48781759	48781964
chr12	48783925	48784111
chr12	48791753	48791957
chr12	48812628	48812908
chr12	48847481	48847799
chr12	48855445	48855823
chr12	48862569	48862895
chr12	48914513	48914715
chr12	48941842	48942056
chr12	48963303	48963916
chr12	48994746	48995081
chr12	48997279	48997588
chr12	49067225	49067399
chr12	49080762	49081323
chr12	49184764	49186049
chr12	49300759	49300962
chr12	49318011	49318265
chr12	49414740	49415052
chr12	49445392	49445662
chr12	49505457	49505852
chr12	49522920	49523168
chr12	49633185	49633457
chr12	49667019	49667409
chr12	49684578	49684810
chr12	49685823	49686117
chr12	49704808	49705062
chr12	49706454	49706669
chr12	49708164	49708491
chr12	49727762	49728512
chr12	49732112	49732338
chr12	49762725	49763238
chr12	49763373	49763661
chr12	49763686	49763958
chr12	49765672	49765866
chr12	49774502	49774687
chr12	49872388	49872703
chr12	49890826	49891029
chr12	49897262	49897540
chr12	49918598	49918900
chr12	49926672	49926951
chr12	49932599	49932877
chr12	49942809	49943166
chr12	49949584	49949945
chr12	49950215	49950416
chr12	49950456	49950675
chr12	49971914	49972512
chr12	50021175	50021811
chr12	50031954	50032303
chr12	50041747	50041990
chr12	50052216	50052407
chr12	50099632	50099875
chr12	50101346	50101692
chr12	50105047	50105443
chr12	50201682	50201954
chr12	50208865	50209174
chr12	50211866	50212409
chr12	50213945	50214200
chr12	50216337	50216530
chr12	50217304	50217549
chr12	50270720	50271063
chr12	50358155	50358505
chr12	50494303	50494622
chr12	50500624	50501074
chr12	50503927	50504335
chr12	50555284	50555634
chr12	50575058	50575347
chr12	50603550	50603734
chr12	50606859	50607129
chr12	50660388	50660719
chr12	50673190	50673530
chr12	50684176	50684461
chr12	50700822	50701103
chr12	50703702	50704095
chr12	50705497	50706238
chr12	50746955	50747196
chr12	50763270	50763800
chr12	50796690	50796986
chr12	50800108	50800386
chr12	50801874	50802231
chr12	50819603	50819966
chr12	50823588	50823987
chr12	50827489	50827734
chr12	50828784	50829010
chr12	50832209	50832404
chr12	50836829	50837483
chr12	50843987	50844450
chr12	50852086	50852543
chr12	50855518	50855720
chr12	50871014	50871219
chr12	50871751	50872225
chr12	50872350	50872561
chr12	50883356	50884029
chr12	50892793	50893005
chr12	50893495	50893981
chr12	50894628	50894919
chr12	50895652	50896228
chr12	50897228	50897706
chr12	50902172	50902455
chr12	50916025	50916425
chr12	50924297	50924500
chr12	50927449	50927757
chr12	50958534	50958946
chr12	50958961	50959433
chr12	50960421	50960833
chr12	50986301	50986422
chr12	50988542	50988854
chr12	50999209	50999573
chr12	51007472	51007889
chr12	51024307	51024820
chr12	51048622	51048855
chr12	51052613	51053001
chr12	51060328	51060604
chr12	51071085	51071498
chr12	51075817	51076291
chr12	51085061	51085422
chr12	51108203	51108478
chr12	51122850	51123159
chr12	51141819	51142022
chr12	51175490	51175748
chr12	51187171	51187471
chr12	51222285	51222563
chr12	51224657	51224939
chr12	51242108	51242412
chr12	51263003	51263497
chr12	51266064	51266244
chr12	51298588	51298784
chr12	51347588	51348013
chr12	51372387	51372732
chr12	51395499	51395822
chr12	51545321	51545745
chr12	51550383	51550911
chr12	51559441	51559883
chr12	51559913	51560365
chr12	51564865	51565445
chr12	51575295	51575762
chr12	51583434	51583750
chr12	51583929	51584255
chr12	51584887	51585607
chr12	51587296	51587552
chr12	51605979	51606446
chr12	51607322	51607857
chr12	51625358	51626317
chr12	51627015	51627283
chr12	51628860	51629266
chr12	51629535	51630146
chr12	51631266	51631572
chr12	51632058	51632582
chr12	51649952	51650466
chr12	51651569	51652357
chr12	51656217	51656877
chr12	51660763	51661328
chr12	51664258	51664522
chr12	51686242	51686583
chr12	51711779	51711972
chr12	51718800	51719097
chr12	51728568	51728910
chr12	51733715	51733957
chr12	51741817	51742077
chr12	51746021	51746368
chr12	51779472	51779807
chr12	51839173	51839802
chr12	51855028	51855433
chr12	51865903	51866075
chr12	51870205	51870469
chr12	51875799	51875997
chr12	51891895	51892156
chr12	51893347	51893799
chr12	51904621	51904810
chr12	51911879	51912181
chr12	51912514	51912748
chr12	51920993	51921262
chr12	51931487	51931974
chr12	51932156	51932496
chr12	51937883	51938096
chr12	51948046	51948315
chr12	51967794	51968160
chr12	51975477	51975702
chr12	52001244	52001525
chr12	52001594	52001860
chr12	52004757	52005172
chr12	52007592	52007844
chr12	52025126	52025564
chr12	52032691	52033061
chr12	52061982	52062295
chr12	52101426	52101947
chr12	52131831	52132081
chr12	52157017	52157223
chr12	52162159	52162403
chr12	52179416	52179637
chr12	52180820	52181090
chr12	52188625	52188941
chr12	52223544	52223897
chr12	52224985	52225248
chr12	52279762	52279982
chr12	52306357	52306649
chr12	52356056	52356452
chr12	52381841	52382265
chr12	52423634	52423995
chr12	52426627	52427032
chr12	52435753	52435900
chr12	52437208	52437527
chr12	52447708	52448060
chr12	52464873	52465065
chr12	52471855	52472159
chr12	52484363	52485027
chr12	52505274	52505810
chr12	52510779	52510991
chr12	52547691	52548034
chr12	52618411	52619394
chr12	52619854	52620131
chr12	52624747	52624950
chr12	52628971	52629251
chr12	52630447	52630753
chr12	52632998	52633321
chr12	52653716	52654028
chr12	52663353	52663664
chr12	52664928	52665210
chr12	52669074	52669545
chr12	52684103	52684381
chr12	52686024	52686364
chr12	52688905	52689109
chr12	52712676	52713023
chr12	52814990	52815340
chr12	52818324	52818609
chr12	52871575	52871950
chr12	52881340	52881695
chr12	52887856	52888180
chr12	52894815	52895106
chr12	52897068	52897401
chr12	52900168	52900598
chr12	52931793	52932035
chr12	52974306	52974630
chr12	53004672	53005026
chr12	53040752	53041232
chr12	53048665	53049063
chr12	53050325	53050650
chr12	53059625	53060079
chr12	53074297	53074625
chr12	53079379	53079713
chr12	53084534	53084745
chr12	53119694	53120003
chr12	53140712	53140890
chr12	53207219	53207511
chr12	53253040	53253256
chr12	53259820	53260173
chr12	53276566	53276842
chr12	53283290	53283540
chr12	53338785	53339023
chr12	53382308	53382557
chr12	53405378	53405608
chr12	53429333	53429559
chr12	53439841	53440154
chr12	53534015	53534352
chr12	53572165	53572449
chr12	53615393	53615745
chr12	53638123	53638413
chr12	53673340	53673669
chr12	53748612	53748771
chr12	53752179	53752495
chr12	53753142	53753420
chr12	53823388	53823600
chr12	53869069	53869375
chr12	54126442	54126760
chr12	54299658	54300048
chr12	54336481	54336743
chr12	54339843	54340197
chr12	54361134	54361432
chr12	54361527	54361920
chr12	54401003	54401399
chr12	54404712	54404997
chr12	54410212	54410520
chr12	54417170	54417539
chr12	54418874	54419185
chr12	54423504	54423871
chr12	54477212	54477417
chr12	54500873	54501076
chr12	54502372	54502531
chr12	54509738	54510005
chr12	54510014	54510323
chr12	54510381	54510642
chr12	54606874	54607051
chr12	54608074	54608256
chr12	54610828	54611090
chr12	54620244	54620637
chr12	54636115	54636440
chr12	54654358	54654590
chr12	54676197	54676565
chr12	54677222	54677843
chr12	54687236	54687511
chr12	54709759	54710079
chr12	54721516	54721990
chr12	54727188	54727560
chr12	54758991	54759293
chr12	54760135	54760318
chr12	54784070	54784434
chr12	54785324	54785519
chr12	54797973	54798232
chr12	54799460	54799743
chr12	54806246	54806562
chr12	54831747	54831927
chr12	54837898	54838136
chr12	54839068	54839345
chr12	54869627	54869871
chr12	54873060	54873352
chr12	54885647	54885788
chr12	54886621	54886932
chr12	54904032	54904659
chr12	54913670	54913958
chr12	54946778	54947124
chr12	54951252	54951487
chr12	54982449	54982700
chr12	54996136	54996574
chr12	54997902	54998077
chr12	55014059	55014293
chr12	55014311	55014536
chr12	55057377	55057598
chr12	55144364	55144682
chr12	55148419	55148735
chr12	55176894	55177056
chr12	55193839	55194107
chr12	55253473	55253751
chr12	55270315	55270603
chr12	55274098	55274505
chr12	55281566	55281767
chr12	55315033	55315325
chr12	55316707	55317357
chr12	55326227	55326408
chr12	55368166	55368434
chr12	55431288	55431486
chr12	55437595	55437961
chr12	55443210	55443502
chr12	55519950	55520316
chr12	55627755	55628042
chr12	55665882	55666137
chr12	55667576	55667920
chr12	55681501	55681808
chr12	55686099	55686317
chr12	55688225	55688535
chr12	55711457	55711682
chr12	55749514	55749876
chr12	55766622	55766903
chr12	55773343	55773606
chr12	55791640	55791997
chr12	55792302	55792699
chr12	55804370	55804694
chr12	55807360	55807586
chr12	55853085	55853403
chr12	55855967	55856225
chr12	55862942	55863397
chr12	55893325	55893693
chr12	55894353	55894639
chr12	55919098	55919457
chr12	55923030	55923308
chr12	55923727	55924035
chr12	55943906	55944160
chr12	55957084	55957291
chr12	55987856	55988161
chr12	56132909	56133299
chr12	56136204	56136487
chr12	56139162	56139485
chr12	56142725	56143020
chr12	56202059	56202266
chr12	56226558	56226723
chr12	56227205	56227500
chr12	56263368	56263796
chr12	56301732	56302230
chr12	56313084	56313368
chr12	56317477	56317783
chr12	56373703	56374017
chr12	56406148	56406444
chr12	56415877	56416299
chr12	56417982	56418187
chr12	56422172	56422445
chr12	56439520	56439774
chr12	56452016	56452314
chr12	56462618	56462955
chr12	56483413	56483706
chr12	56495262	56495521
chr12	56511448	56511803
chr12	56576253	56576512
chr12	56576821	56577305
chr12	56585363	56585874
chr12	56663208	56663518
chr12	56673122	56673418
chr12	56785898	56786124
chr12	56856336	56856689
chr12	56927756	56927989
chr12	56982458	56982753
chr12	57026160	57026447
chr12	57096331	57096626
chr12	57123658	57123916
chr12	57220554	57220965
chr12	57361847	57362133
chr12	57484873	57485108
chr12	57514015	57514217
chr12	57599932	57600176
chr12	57756085	57756308
chr12	57767171	57767493
chr12	57793828	57794237
chr12	57830076	57830414
chr12	57853822	57854079
chr12	58026360	58026589
chr12	58053032	58053288
chr12	58083368	58083648
chr12	58087944	58088150
chr12	58111387	58111621
chr12	58125024	58125386
chr12	58275814	58276544
chr12	58276824	58277254
chr12	58277512	58277809
chr12	58314120	58314327
chr12	58460831	58461100
chr12	58488434	58488693
chr12	58515032	58515268
chr12	58523344	58523539
chr12	58653692	58653993
chr12	58786337	58786586
chr12	58822330	58822600
chr12	58937148	58937552
chr12	59174212	59174639
chr12	59181397	59181705
chr12	59369247	59369565
chr12	59553045	59553371
chr12	59616137	59616399
chr12	59643734	59643979
chr12	59658063	59658366
chr12	60037466	60037633
chr12	60047452	60047723
chr12	60219033	60219323
chr12	60226410	60226648
chr12	60334851	60335089
chr12	60603358	60603529
chr12	60673813	60674133
chr12	60686196	60686514
chr12	60803747	60804084
chr12	60872657	60873047
chr12	60890455	60890731
chr12	60940058	60940364
chr12	60940981	60941274
chr12	61114921	61115074
chr12	61115701	61116068
chr12	61118217	61118540
chr12	61146748	61146966
chr12	61152535	61152805
chr12	61203086	61203361
chr12	61205143	61205349
chr12	61261856	61262169
chr12	61280116	61280361
chr12	61282370	61282647
chr12	61283130	61283583
chr12	61283599	61284004
chr12	61311921	61312220
chr12	61405023	61405305
chr12	61473922	61474353
chr12	61479183	61479495
chr12	61483100	61483390
chr12	61493283	61493609
chr12	61532302	61532578
chr12	61613897	61614176
chr12	61614267	61615515
chr12	61663750	61664029
chr12	61748829	61749262
chr12	61778957	61779256
chr12	61783658	61783947
chr12	61832129	61832447
chr12	61956774	61957121
chr12	61999504	61999820
chr12	62100238	62100532
chr12	62348061	62348475
chr12	62433884	62434111
chr12	62446654	62446869
chr12	62460000	62460300
chr12	62482050	62482389
chr12	62506076	62506499
chr12	62519459	62519902
chr12	62523522	62525415
chr12	62525460	62525639
chr12	62526342	62526607
chr12	62542276	62542628
chr12	62690111	62690396
chr12	62758051	62758294
chr12	62760614	62760819
chr12	62861719	62862126
chr12	62901762	62902652
chr12	62916655	62916975
chr12	62936275	62936561
chr12	62953681	62954207
chr12	62998795	62999011
chr12	63053373	63053547
chr12	63072337	63072571
chr12	63084166	63084437
chr12	63084556	63084833
chr12	63205609	63205838
chr12	63229661	63230024
chr12	63267612	63267789
chr12	63288297	63288623
chr12	63289059	63289368
chr12	63290697	63291803
chr12	63305266	63305901
chr12	63352565	63352748
chr12	63358237	63358669
chr12	63374795	63375026
chr12	63376390	63376747
chr12	63378080	63378433
chr12	63399358	63399540
chr12	63438912	63439497
chr12	63460450	63460856
chr12	63461549	63461819
chr12	63476328	63476587
chr12	63481450	63481756
chr12	63482294	63482588
chr12	63504549	63504877
chr12	63504896	63505197
chr12	63563647	63563956
chr12	63569827	63570306
chr12	63570997	63571322
chr12	63610959	63611226
chr12	63618296	63618543
chr12	63754986	63755284
chr12	63780255	63780541
chr12	63803531	63803842
chr12	63849388	63849761
chr12	63850047	63850288
chr12	63850388	63850798
chr12	63912619	63912853
chr12	63980922	63981094
chr12	63986609	63987072
chr12	63993847	63994092
chr12	64019240	64019443
chr12	64159412	64159595
chr12	64236769	64237149
chr12	64282615	64282923
chr12	64289631	64289881
chr12	64353910	64354098
chr12	64365616	64365964
chr12	64379350	64379605
chr12	64558599	64558956
chr12	64643199	64643443
chr12	64663710	64664021
chr12	64666168	64666391
chr12	64715427	64715666
chr12	64767447	64767769
chr12	64787477	64787790
chr12	64825255	64825520
chr12	64849570	64849901
chr12	64914085	64914321
chr12	64949872	64950189
chr12	64959220	64959521
chr12	65032269	65032545
chr12	65089192	65089648
chr12	65235307	65235525
chr12	65368905	65369376
chr12	65373999	65374356
chr12	65388795	65389020
chr12	65397173	65397396
chr12	65541217	65541531
chr12	65556658	65556880
chr12	65584130	65584436
chr12	65705613	65705866
chr12	65747562	65747866
chr12	65748419	65748736
chr12	65748839	65749273
chr12	65749520	65750131
chr12	65841408	65841716
chr12	65900127	65900463
chr12	65902365	65902667
chr12	65949357	65949681
chr12	66035073	66035266
chr12	66035943	66036311
chr12	66057087	66057369
chr12	66095534	66095890
chr12	66110619	66111033
chr12	66121780	66122149
chr12	66131304	66131607
chr12	66163808	66164542
chr12	66199909	66200300
chr12	66235403	66235672
chr12	66304420	66304768
chr12	66327852	66328227
chr12	66328366	66328664
chr12	66328750	66329239
chr12	66329284	66329654
chr12	66329671	66330056
chr12	66330278	66330559
chr12	66331414	66331701
chr12	66464993	66465198
chr12	66609552	66609810
chr12	66617935	66618229
chr12	66623391	66623679
chr12	66681673	66681890
chr12	66720531	66720871
chr12	66747938	66748132
chr12	66793843	66793990
chr12	66838549	66838784
chr12	66903130	66903536
chr12	66917207	66917413
chr12	66997161	66997376
chr12	67012003	67012374
chr12	67014260	67014592
chr12	67038918	67039234
chr12	67045076	67045622
chr12	67086371	67086663
chr12	67166604	67166792
chr12	67178800	67179047
chr12	67264896	67265266
chr12	67290117	67290847
chr12	67290861	67290995
chr12	67291562	67291867
chr12	67345079	67345387
chr12	67356331	67356519
chr12	67366625	67367032
chr12	67367057	67367529
chr12	67425849	67426496
chr12	67426693	67426938
chr12	67467065	67467335
chr12	67488155	67488326
chr12	67488833	67489151
chr12	67510337	67510607
chr12	67543997	67544242
chr12	67552060	67552350
chr12	67579221	67579549
chr12	67612952	67613238
chr12	67747093	67747303
chr12	67750334	67750728
chr12	67834685	67835035
chr12	67837069	67837416
chr12	67876767	67877035
chr12	67919416	67919633
chr12	67934065	67934342
chr12	67971082	67971411
chr12	68037554	68037903
chr12	68068481	68068763
chr12	68095794	68096219
chr12	68120140	68120571
chr12	68147034	68147214
chr12	68150211	68150484
chr12	68150548	68150741
chr12	68150771	68151289
chr12	68164539	68164774
chr12	68221206	68221436
chr12	68246805	68246985
chr12	68250854	68251188
chr12	68263335	68263577
chr12	68265546	68266048
chr12	68275804	68276026
chr12	68319449	68319811
chr12	68329663	68329956
chr12	68344982	68345089
chr12	68345255	68345444
chr12	68418525	68418914
chr12	68419366	68419888
chr12	68459968	68460315
chr12	68559280	68559859
chr12	68560605	68560959
chr12	68580701	68581116
chr12	68615654	68615903
chr12	68616229	68616628
chr12	68665657	68665973
chr12	68679712	68679923
chr12	68922784	68923539
chr12	68923854	68924377
chr12	69046313	69046592
chr12	69046741	69047493
chr12	69082734	69083003
chr12	69257074	69257424
chr12	69270028	69270417
chr12	69372786	69373048
chr12	69399718	69400218
chr12	69404560	69404829
chr12	69410079	69410328
chr12	69413524	69413804
chr12	69503535	69503770
chr12	69519667	69519876
chr12	69529477	69529658
chr12	69694280	69694572
chr12	69897096	69897386
chr12	70072640	70072909
chr12	70095743	70096014
chr12	70231642	70231924
chr12	70247730	70247898
chr12	70316741	70317056
chr12	70344210	70344587
chr12	70366311	70366600
chr12	70412172	70412345
chr12	70427075	70427410
chr12	70434781	70435127
chr12	70460289	70460575
chr12	70519967	70520225
chr12	70526484	70526683
chr12	70580233	70580455
chr12	70618802	70619164
chr12	70697093	70697475
chr12	70948040	70948318
chr12	70962824	70963087
chr12	71026419	71026773
chr12	71250707	71251024
chr12	72194800	72195038
chr12	72336477	72336764
chr12	72615833	72616176
chr12	72701917	72702294
chr12	72719177	72719466
chr12	72757283	72757448
chr12	72791752	72792222
chr12	72949122	72949301
chr12	72950052	72950180
chr12	72996972	72997405
chr12	73045678	73045981
chr12	73056399	73056610
chr12	73092737	73092954
chr12	73095759	73096063
chr12	73217360	73217567
chr12	73326972	73327243
chr12	73369186	73369471
chr12	73427410	73427678
chr12	73483328	73483762
chr12	73529962	73530164
chr12	73767727	73768105
chr12	73839136	73839277
chr12	73969903	73970171
chr12	74014433	74014745
chr12	74071083	74071580
chr12	74165406	74165599
chr12	74168692	74168877
chr12	74185815	74186115
chr12	74207040	74207327
chr12	74240279	74240572
chr12	74303848	74304250
chr12	74386288	74386849
chr12	74392342	74392601
chr12	74400940	74401126
chr12	74496994	74497295
chr12	74601897	74602179
chr12	74657950	74658314
chr12	74709966	74712402
chr12	74712420	74712681
chr12	74717129	74717499
chr12	74764068	74764493
chr12	74764504	74765522
chr12	75076660	75076969
chr12	75225464	75225677
chr12	75264986	75265281
chr12	75265825	75266555
chr12	75373674	75373988
chr12	75433276	75433497
chr12	75476729	75477163
chr12	75477279	75477889
chr12	75504744	75505042
chr12	75539431	75539796
chr12	75631143	75631363
chr12	75682121	75682527
chr12	75708979	75709167
chr12	75738859	75739146
chr12	75845126	75845435
chr12	75870941	75871274
chr12	75928881	75929187
chr12	75965812	75966016
chr12	75967728	75968039
chr12	75983401	75983632
chr12	76070561	76070908
chr12	76122033	76122286
chr12	76242605	76242886
chr12	76498156	76498405
chr12	76603088	76603381
chr12	76604773	76604985
chr12	76638253	76638585
chr12	76642353	76642611
chr12	76843447	76843878
chr12	76914741	76914906
chr12	76918032	76918252
chr12	76920884	76921072
chr12	77038875	77039069
chr12	77064308	77064536
chr12	77099529	77099821
chr12	77147503	77147725
chr12	77310890	77311184
chr12	77388539	77388872
chr12	77480586	77480839
chr12	77489894	77490175
chr12	77502610	77502926
chr12	77559819	77560040
chr12	77781732	77782022
chr12	77924246	77924595
chr12	78037704	78038071
chr12	78039438	78039741
chr12	78092649	78092936
chr12	78262810	78263124
chr12	78291784	78292148
chr12	78292559	78292827
chr12	78325861	78326341
chr12	78338127	78338565
chr12	78426617	78426868
chr12	78430052	78430364
chr12	78465295	78465727
chr12	78465774	78466068
chr12	78473501	78473785
chr12	78607366	78607659
chr12	78607974	78608254
chr12	78608445	78608759
chr12	78608779	78609242
chr12	78656021	78656369
chr12	78729316	78729579
chr12	78804884	78805114
chr12	78852411	78852707
chr12	78852955	78853462
chr12	78853665	78853916
chr12	78900105	78900329
chr12	78969718	78969950
chr12	79104552	79104908
chr12	79110906	79111184
chr12	79113118	79113393
chr12	79187955	79188236
chr12	79231173	79231396
chr12	79330326	79330633
chr12	79390845	79391141
chr12	79516009	79516243
chr12	79540238	79540501
chr12	79550799	79551092
chr12	79594080	79594273
chr12	79681774	79682024
chr12	79755267	79755626
chr12	79854398	79855648
chr12	79864640	79864823
chr12	79995726	79996082
chr12	80046898	80047146
chr12	80065276	80065489
chr12	80175926	80176202
chr12	80179768	80179980
chr12	80186513	80186767
chr12	80248497	80248727
chr12	80369123	80369423
chr12	80503499	80503668
chr12	80528814	80529107
chr12	80545493	80545801
chr12	80562541	80562781
chr12	80715083	80715318
chr12	80910417	80910695
chr12	81092970	81093233
chr12	81203345	81203570
chr12	81244904	81245106
chr12	81276157	81276891
chr12	81301876	81302179
chr12	81435041	81435244
chr12	81435798	81436035
chr12	81445124	81445434
chr12	81545793	81546079
chr12	81552315	81552527
chr12	81603565	81605685
chr12	81606153	81606373
chr12	81670383	81670565
chr12	81676727	81677015
chr12	81814905	81815228
chr12	81922585	81922895
chr12	82179953	82180226
chr12	82307187	82307564
chr12	82350235	82350512
chr12	82352562	82352839
chr12	82380403	82380687
chr12	82630916	82631181
chr12	82741545	82741939
chr12	82744058	82744615
chr12	82745882	82746153
chr12	82873221	82873445
chr12	83415616	83416040
chr12	83421057	83421437
chr12	83426524	83426795
chr12	83760341	83760639
chr12	83792519	83792780
chr12	83975346	83975641
chr12	83994606	83994845
chr12	84073770	84074024
chr12	84074599	84074778
chr12	84342857	84343182
chr12	84359769	84359909
chr12	84366551	84366750
chr12	84386595	84386933
chr12	84395207	84395385
chr12	84493667	84493953
chr12	84732138	84732356
chr12	84785131	84785424
chr12	84790483	84790722
chr12	84838349	84838543
chr12	84841742	84841931
chr12	85104428	85104645
chr12	85182523	85182804
chr12	85182862	85183321
chr12	85643196	85643473
chr12	85832688	85832958
chr12	86184280	86184529
chr12	86192516	86192804
chr12	86262719	86262944
chr12	86585304	86585673
chr12	86766178	86766538
chr12	86784660	86784889
chr12	86869527	86869743
chr12	86871190	86871477
chr12	86913514	86913884
chr12	86970647	86970942
chr12	87029070	87029284
chr12	87060070	87060327
chr12	87071964	87072166
chr12	87311305	87311629
chr12	87349201	87349498
chr12	87497456	87497727
chr12	87497811	87498788
chr12	87551309	87551529
chr12	87911608	87911854
chr12	87935101	87935426
chr12	87937510	87937840
chr12	87968999	87969350
chr12	88072748	88072993
chr12	88143663	88144011
chr12	88270368	88271053
chr12	88271205	88272270
chr12	88272315	88272716
chr12	88379673	88379977
chr12	88388678	88388973
chr12	88442607	88442905
chr12	88443863	88444102
chr12	88447712	88447987
chr12	88460869	88461219
chr12	88462653	88463051
chr12	88619787	88620019
chr12	88625544	88626038
chr12	88626051	88627516
chr12	88627532	88627824
chr12	88627846	88628348
chr12	88687119	88687672
chr12	88777473	88777676
chr12	88836155	88836353
chr12	88836397	88836637
chr12	88837464	88837720
chr12	88880747	88880972
chr12	88928055	88928369
chr12	88931361	88931666
chr12	88980909	88981149
chr12	89020997	89021287
chr12	89081994	89082202
chr12	89171830	89172106
chr12	89192389	89192671
chr12	89325830	89326021
chr12	89771957	89772246
chr12	89827015	89827316
chr12	89858888	89859121
chr12	89871867	89872097
chr12	89877025	89877191
chr12	89877536	89877730
chr12	89896108	89896439
chr12	90027006	90027304
chr12	90096014	90096250
chr12	90161157	90161403
chr12	90244377	90244647
chr12	90250347	90250473
chr12	90273354	90273626
chr12	90279720	90279987
chr12	90285231	90285450
chr12	90299939	90300357
chr12	90305581	90305895
chr12	90462038	90462271
chr12	90480119	90480360
chr12	90495901	90496118
chr12	90546531	90546773
chr12	90613938	90614111
chr12	90729683	90729960
chr12	90802253	90802399
chr12	90904031	90904339
chr12	91057739	91057970
chr12	91061970	91063399
chr12	91063407	91064670
chr12	91099857	91100022
chr12	91325982	91326305
chr12	91420421	91420737
chr12	91424455	91424657
chr12	91461307	91461694
chr12	91488092	91488602
chr12	91492360	91492640
chr12	91526436	91526708
chr12	91537072	91537281
chr12	91567847	91568233
chr12	91703076	91703383
chr12	91745784	91746093
chr12	91844981	91845232
chr12	91847082	91847857
chr12	91905260	91905591
chr12	91943450	91943714
chr12	91965075	91965323
chr12	92016027	92016269
chr12	92045933	92046124
chr12	92062983	92063289
chr12	92232444	92232914
chr12	92233127	92233451
chr12	92296078	92296224
chr12	92296494	92296852
chr12	92298610	92298968
chr12	92314724	92314981
chr12	92317179	92317265
chr12	92337402	92337630
chr12	92359731	92360342
chr12	92385327	92385521
chr12	92385524	92385848
chr12	92418677	92418900
chr12	92420997	92421500
chr12	92443357	92443580
chr12	92482170	92482470
chr12	92487507	92488393
chr12	92488667	92489198
chr12	92489383	92489704
chr12	92489747	92490154
chr12	92595300	92596086
chr12	92660106	92660633
chr12	92681619	92681984
chr12	92685149	92685459
chr12	92743557	92743794
chr12	92897092	92897435
chr12	92908991	92909315
chr12	92993193	92993518
chr12	93019261	93019605
chr12	93020038	93020513
chr12	93052155	93052465
chr12	93058501	93058871
chr12	93063518	93063911
chr12	93066440	93066745
chr12	93066855	93067380
chr12	93116444	93116705
chr12	93116905	93117103
chr12	93247370	93247523
chr12	93347541	93347902
chr12	93450650	93451088
chr12	93464096	93464501
chr12	93521400	93521715
chr12	93567599	93568106
chr12	93595892	93596109
chr12	93628912	93629174
chr12	93643773	93644042
chr12	93671376	93671663
chr12	93672673	93672824
chr12	93682206	93682475
chr12	93736256	93736495
chr12	93767598	93767770
chr12	93793550	93793826
chr12	93816368	93816583
chr12	93839374	93839585
chr12	93898544	93898782
chr12	93991492	93991773
chr12	94035077	94035434
chr12	94096065	94096376
chr12	94135065	94136167
chr12	94252366	94252684
chr12	94254303	94254751
chr12	94269682	94269967
chr12	94391949	94392191
chr12	94452295	94452602
chr12	94492808	94493084
chr12	94500415	94500712
chr12	94541531	94541861
chr12	94639217	94639503
chr12	94707574	94707891
chr12	94707992	94708318
chr12	94733614	94733846
chr12	94767010	94767264
chr12	94776612	94776768
chr12	94836453	94836766
chr12	94877092	94877363
chr12	94881121	94881386
chr12	94916443	94916888
chr12	94933653	94933974
chr12	94976158	94976387
chr12	94979801	94980142
chr12	94981029	94981259
chr12	94988952	94989203
chr12	95009790	95010117
chr12	95012126	95012391
chr12	95050773	95051055
chr12	95127128	95127336
chr12	95133077	95133461
chr12	95317150	95317486
chr12	95317898	95318690
chr12	95319081	95319389
chr12	95407285	95407545
chr12	95418680	95418917
chr12	95434638	95434925
chr12	95496509	95496798
chr12	95576060	95576287
chr12	95616502	95616718
chr12	95628047	95628318
chr12	95638334	95638569
chr12	95684224	95684464
chr12	95820063	95820295
chr12	95903369	95903708
chr12	95904914	95905199
chr12	95907833	95908190
chr12	96066848	96067268
chr12	96226587	96226803
chr12	96286402	96286662
chr12	96322474	96322775
chr12	96389472	96389717
chr12	96474464	96474702
chr12	96485662	96485936
chr12	96486375	96487124
chr12	96619764	96620207
chr12	96634286	96634651
chr12	96772487	96772673
chr12	96861357	96861602
chr12	96878176	96878454
chr12	96878941	96879288
chr12	96920857	96921125
chr12	97072804	97073162
chr12	97145186	97145389
chr12	97290921	97291201
chr12	97291875	97292066
chr12	97315136	97315389
chr12	97315452	97315759
chr12	97334813	97335097
chr12	97340899	97341147
chr12	97342799	97343048
chr12	97408922	97409188
chr12	97432968	97433206
chr12	97434204	97434634
chr12	97450659	97450887
chr12	97484798	97485099
chr12	97509232	97509394
chr12	97511382	97511723
chr12	97571854	97572137
chr12	97616792	97617128
chr12	97643838	97644075
chr12	97857309	97857568
chr12	97873294	97873551
chr12	97916646	97916907
chr12	97961290	97961560
chr12	98171061	98171385
chr12	98304879	98305234
chr12	98308579	98309044
chr12	98537809	98538116
chr12	98576925	98577164
chr12	98664524	98664769
chr12	98685805	98686012
chr12	98728701	98728899
chr12	98729152	98729424
chr12	98902417	98902656
chr12	98976414	98976710
chr12	98995318	98995628
chr12	99046517	99046703
chr12	99056322	99056543
chr12	99072731	99072996
chr12	99081825	99082115
chr12	99117343	99117536
chr12	99117856	99118110
chr12	99118428	99118975
chr12	99147157	99147505
chr12	99152673	99152965
chr12	99266657	99266937
chr12	99322690	99323030
chr12	99472473	99472857
chr12	99586879	99587172
chr12	99651785	99652032
chr12	99655123	99655328
chr12	99659067	99659356
chr12	99745826	99746149
chr12	99844583	99844946
chr12	99869687	99869996
chr12	99905760	99906043
chr12	100026157	100026399
chr12	100090288	100090596
chr12	100241649	100241915
chr12	100325843	100326110
chr12	100332504	100332796
chr12	100408247	100408553
chr12	100441321	100441552
chr12	100487991	100488241
chr12	100541113	100541382
chr12	100588056	100588256
chr12	100615203	100615999
chr12	100677419	100677737
chr12	100691545	100691823
chr12	100748796	100749136
chr12	100757664	100758000
chr12	100795041	100795208
chr12	100795404	100795675
chr12	100795833	100796067
chr12	100812723	100813014
chr12	100835645	100835973
chr12	100857739	100858080
chr12	101013676	101013872
chr12	101038056	101038295
chr12	101087877	101088161
chr12	101219017	101219325
chr12	101398474	101398631
chr12	101402377	101402695
chr12	101431769	101431974
chr12	101453313	101453480
chr12	101461459	101461702
chr12	101577490	101577732
chr12	101620506	101620740
chr12	101648979	101649228
chr12	101658649	101658909
chr12	101687529	101687813
chr12	101729077	101729371
chr12	101734828	101735030
chr12	101797023	101797460
chr12	101801163	101801441
chr12	101814048	101814298
chr12	101835524	101835726
chr12	101857818	101858094
chr12	101866779	101867275
chr12	101868193	101868673
chr12	101876374	101876479
chr12	102244166	102244458
chr12	102319391	102319692
chr12	102343236	102343414
chr12	102413661	102413940
chr12	102414131	102414402
chr12	102421827	102422154
chr12	102465929	102466220
chr12	102466551	102466894
chr12	102470998	102471217
chr12	102493260	102493534
chr12	102504176	102504370
chr12	102544441	102544772
chr12	102550478	102550812
chr12	102686655	102686933
chr12	102689396	102689723
chr12	102702300	102702542
chr12	102751854	102752108
chr12	102758627	102759029
chr12	102788545	102788854
chr12	102795898	102796200
chr12	102802199	102802524
chr12	102874963	102875301
chr12	102975654	102975998
chr12	103027126	103027397
chr12	103095546	103095914
chr12	103119136	103119595
chr12	103137959	103138151
chr12	103204975	103205342
chr12	103206666	103207019
chr12	103212131	103212341
chr12	103257536	103257744
chr12	103276320	103276589
chr12	103299773	103300237
chr12	103374390	103374918
chr12	103375125	103375730
chr12	103587382	103587638
chr12	103595786	103596009
chr12	103598024	103598302
chr12	103621446	103621687
chr12	103651640	103651937
chr12	103652782	103652977
chr12	103708496	103708743
chr12	103743363	103743587
chr12	103795051	103795345
chr12	103875898	103876286
chr12	103876594	103876891
chr12	103970984	103971326
chr12	104018949	104019198
chr12	104153713	104154073
chr12	104180812	104180996
chr12	104197465	104197709
chr12	104206625	104206792
chr12	104248911	104249181
chr12	104296805	104297263
chr12	104301278	104301603
chr12	104338610	104338937
chr12	104343429	104343677
chr12	104373207	104373576
chr12	104473630	104473987
chr12	104623645	104623922
chr12	104693288	104693623
chr12	104778303	104778712
chr12	104852230	104852720
chr12	104950095	104950410
chr12	105053954	105054458
chr12	105056649	105056951
chr12	105057236	105057607
chr12	105067026	105067350
chr12	105123306	105123662
chr12	105142035	105142331
chr12	105144771	105145075
chr12	105200297	105200626
chr12	105263704	105264059
chr12	105275443	105275764
chr12	105304168	105304420
chr12	105549193	105549338
chr12	105600854	105601086
chr12	105654370	105654616
chr12	105682731	105682947
chr12	105707911	105708261
chr12	105759685	105759967
chr12	105775319	105775493
chr12	105814982	105815288
chr12	105836678	105837021
chr12	105837878	105838150
chr12	105932066	105932302
chr12	105997158	105997414
chr12	106009982	106010322
chr12	106022628	106022956
chr12	106044841	106045132
chr12	106049735	106050076
chr12	106051438	106051711
chr12	106142020	106142214
chr12	106235590	106236435
chr12	106236621	106237240
chr12	106238007	106238345
chr12	106320323	106320743
chr12	106322944	106323289
chr12	106366242	106366407
chr12	106482929	106483260
chr12	106525380	106525778
chr12	106528151	106528532
chr12	106539915	106540211
chr12	106594235	106594476
chr12	106603459	106604063
chr12	106678917	106679327
chr12	106732948	106733173
chr12	106803020	106803341
chr12	106809983	106810191
chr12	106821528	106821866
chr12	106836164	106836531
chr12	106847334	106847717
chr12	106908263	106908576
chr12	106910845	106911129
chr12	106981178	106981408
chr12	107017065	107017308
chr12	107047424	107047743
chr12	107111778	107112091
chr12	107152149	107152404
chr12	107220304	107220636
chr12	107255342	107255554
chr12	107375194	107375498
chr12	107375969	107376180
chr12	107412974	107413131
chr12	107429868	107430170
chr12	107480317	107480597
chr12	107481485	107481780
chr12	107488730	107489004
chr12	107530147	107530351
chr12	107536028	107536343
chr12	107582746	107583099
chr12	107609582	107609894
chr12	107649239	107649671
chr12	107721364	107721760
chr12	107771956	107772173
chr12	107802416	107802678
chr12	107943012	107943356
chr12	108015575	108015905
chr12	108034127	108034348
chr12	108056390	108056688
chr12	108177536	108177937
chr12	108186330	108187011
chr12	108307497	108308004
chr12	108309588	108309879
chr12	108315954	108316274
chr12	108350259	108350577
chr12	108354987	108355265
chr12	108355981	108356189
chr12	108440996	108441286
chr12	108504888	108505162
chr12	108519906	108520284
chr12	108535255	108535428
chr12	108636418	108636845
chr12	108641587	108641809
chr12	108686428	108686662
chr12	108694594	108694799
chr12	108697458	108697792
chr12	108701758	108701964
chr12	108720131	108720381
chr12	108727486	108727844
chr12	108767297	108767807
chr12	108775319	108775636
chr12	108802603	108802977
chr12	108822256	108822589
chr12	108849811	108850083
chr12	108856291	108856569
chr12	108917890	108918119
chr12	108947116	108947349
chr12	108970553	108970827
chr12	109022421	109022749
chr12	109022788	109023055
chr12	109146574	109146764
chr12	109167763	109168003
chr12	109169874	109170184
chr12	109261064	109261243
chr12	109353559	109353816
chr12	109372467	109372774
chr12	109391353	109391670
chr12	109434696	109434902
chr12	109474297	109474805
chr12	109522550	109522784
chr12	109524347	109524685
chr12	109536030	109536272
chr12	109620453	109620786
chr12	109626964	109627255
chr12	109748837	109749214
chr12	109769222	109769408
chr12	109810157	109810528
chr12	109816590	109817042
chr12	109854314	109854628
chr12	109859280	109859642
chr12	109946365	109946791
chr12	110060246	110060471
chr12	110071546	110071827
chr12	110078547	110078844
chr12	110096687	110097050
chr12	110123306	110123520
chr12	110191059	110191180
chr12	110194280	110194503
chr12	110197050	110197309
chr12	110221027	110221322
chr12	110235963	110236288
chr12	110253415	110253687
chr12	110319153	110319486
chr12	110325107	110325347
chr12	110347078	110347286
chr12	110373924	110374165
chr12	110451693	110451902
chr12	110529509	110529729
chr12	110585648	110585917
chr12	110595726	110595994
chr12	110609508	110609753
chr12	110675381	110675762
chr12	110710354	110710693
chr12	110735321	110735668
chr12	110746573	110746864
chr12	110763970	110764347
chr12	110823468	110823668
chr12	110867544	110867751
chr12	110934779	110935421
chr12	110935508	110935756
chr12	111034133	111034466
chr12	111034887	111035227
chr12	111059412	111059682
chr12	111071889	111072194
chr12	111092573	111092877
chr12	111102208	111102412
chr12	111112838	111113256
chr12	111120341	111120673
chr12	111141633	111141810
chr12	111183783	111184089
chr12	111217121	111217333
chr12	111262530	111262710
chr12	111304189	111304468
chr12	111309505	111309847
chr12	111333773	111333979
chr12	111340868	111341207
chr12	111372973	111373215
chr12	111395343	111395587
chr12	111441965	111442245
chr12	111477891	111478086
chr12	111606983	111607221
chr12	111777661	111777918
chr12	111822529	111822827
chr12	111885855	111886051
chr12	111914969	111915387
chr12	111953064	111953446
chr12	111970901	111971203
chr12	112020510	112020917
chr12	112075442	112075798
chr12	112096567	112096898
chr12	112119139	112119473
chr12	112167882	112168361
chr12	112168564	112168919
chr12	112234704	112235066
chr12	112280696	112281063
chr12	112281134	112281277
chr12	112344459	112344699
chr12	112347491	112347843
chr12	112361744	112362146
chr12	112384583	112385001
chr12	112569373	112569578
chr12	112619922	112620081
chr12	112654247	112654499
chr12	112679327	112679650
chr12	112741132	112741345
chr12	112747971	112748225
chr12	112782392	112782643
chr12	112811254	112811543
chr12	112834808	112835209
chr12	112888519	112888812
chr12	112902743	112903090
chr12	112936144	112936496
chr12	113054106	113054310
chr12	113088601	113088942
chr12	113135201	113135456
chr12	113278045	113278384
chr12	113398377	113398652
chr12	113430765	113431066
chr12	113434681	113434856
chr12	113547430	113547802
chr12	113559393	113559617
chr12	113584817	113585197
chr12	113590130	113590684
chr12	113590734	113591078
chr12	113605145	113605524
chr12	113606466	113607354
chr12	113692648	113692808
chr12	113857841	113858192
chr12	114089282	114089435
chr12	114144582	114144723
chr12	114166746	114166878
chr12	114284596	114284792
chr12	114320384	114320973
chr12	114390415	114390614
chr12	114403516	114403697
chr12	114554590	114554874
chr12	114675301	114675653
chr12	114693265	114693608
chr12	114717022	114717230
chr12	114779844	114780062
chr12	114789165	114789464
chr12	114839134	114839706
chr12	114845213	114845481
chr12	114869173	114869657
chr12	114870018	114870210
chr12	114874341	114874515
chr12	114905426	114905772
chr12	114920325	114920590
chr12	114932083	114932337
chr12	114937761	114938078
chr12	114988868	114989148
chr12	115063407	115063602
chr12	115117255	115117425
chr12	115158369	115158684
chr12	115188597	115188810
chr12	115198078	115198268
chr12	115198316	115198752
chr12	115198999	115199411
chr12	115199894	115200496
chr12	115221317	115221507
chr12	115258815	115259046
chr12	115308061	115308366
chr12	115312599	115313332
chr12	115328770	115329131
chr12	115348502	115348921
chr12	115356343	115356714
chr12	115417447	115417832
chr12	115425241	115425841
chr12	115512789	115513039
chr12	115521592	115522288
chr12	115531999	115532239
chr12	115596074	115596358
chr12	115610096	115610489
chr12	115619514	115619835
chr12	115625440	115625847
chr12	115631048	115631527
chr12	115695726	115696021
chr12	115739672	115739897
chr12	115741471	115741883
chr12	115803049	115803454
chr12	115805038	115805227
chr12	115839033	115839380
chr12	115877889	115878229
chr12	115947705	115948104
chr12	115982798	115982980
chr12	116023396	116023610
chr12	116041925	116042263
chr12	116058364	116058581
chr12	116073370	116073582
chr12	116077469	116077721
chr12	116134833	116135137
chr12	116158687	116159004
chr12	116253939	116254119
chr12	116286356	116286603
chr12	116289246	116289681
chr12	116292549	116292772
chr12	116370099	116370344
chr12	116395228	116395519
chr12	116509851	116510208
chr12	116593826	116594208
chr12	116607874	116608083
chr12	116636463	116636695
chr12	116759395	116759801
chr12	116772190	116772519
chr12	116776677	116776922
chr12	116778889	116779123
chr12	116797073	116797430
chr12	116812406	116812655
chr12	116957038	116957363
chr12	116957520	116957761
chr12	116977364	116977535
chr12	117043099	117043393
chr12	117058075	117058434
chr12	117087269	117087584
chr12	117104476	117104796
chr12	117293479	117293715
chr12	117293734	117294221
chr12	117294651	117295192
chr12	117298254	117298718
chr12	117300117	117300406
chr12	117327174	117327459
chr12	117358267	117358579
chr12	117368557	117368750
chr12	117420398	117420632
chr12	117544895	117545107
chr12	117636283	117636485
chr12	117762666	117762923
chr12	117775965	117776114
chr12	117902008	117902307
chr12	117943043	117943254
chr12	117959151	117959380
chr12	118037514	118037819
chr12	118093435	118093836
chr12	118147708	118147922
chr12	118157625	118157803
chr12	118196982	118197191
chr12	118250418	118250627
chr12	118327893	118328196
chr12	118335383	118335843
chr12	118341008	118341238
chr12	118366687	118366976
chr12	118422508	118422698
chr12	118467168	118467558
chr12	118571442	118571705
chr12	118580515	118580652
chr12	118581534	118581747
chr12	118589772	118590074
chr12	118590146	118590406
chr12	118617352	118617713
chr12	118703047	118703309
chr12	118726558	118726859
chr12	118757286	118757569
chr12	118824234	118824583
chr12	118851169	118851257
chr12	118860252	118860537
chr12	118910642	118910887
chr12	118910914	118911883
chr12	118912004	118912289
chr12	119009031	119009788
chr12	119099817	119099998
chr12	119123325	119123673
chr12	119150519	119151384
chr12	119156941	119157284
chr12	119186735	119187020
chr12	119187459	119187934
chr12	119187996	119188276
chr12	119213126	119213564
chr12	119224348	119224629
chr12	119236529	119236739
chr12	119239434	119239820
chr12	119247677	119248144
chr12	119257660	119257945
chr12	119278735	119279085
chr12	119280599	119280923
chr12	119352632	119352952
chr12	119361937	119362239
chr12	119368273	119369042
chr12	119376208	119376370
chr12	119379360	119379698
chr12	119388767	119389085
chr12	119391874	119392169
chr12	119418560	119419163
chr12	119505603	119505946
chr12	119506697	119507157
chr12	119551225	119551419
chr12	119562593	119562809
chr12	119563661	119563855
chr12	119569112	119569480
chr12	119571379	119571674
chr12	119608996	119609299
chr12	119636107	119636408
chr12	119647801	119648289
chr12	119660199	119660543
chr12	119673073	119673307
chr12	119682587	119682837
chr12	119779238	119779497
chr12	119826449	119826740
chr12	119866794	119867054
chr12	119884683	119884938
chr12	119893914	119894258
chr12	119925948	119926198
chr12	119927529	119927845
chr12	119931937	119932249
chr12	119935992	119936238
chr12	119938318	119938804
chr12	119946835	119946985
chr12	119948615	119948829
chr12	119982249	119982471
chr12	119982752	119983107
chr12	119984085	119984366
chr12	120011615	120011839
chr12	120018124	120018445
chr12	120032500	120032844
chr12	120132058	120132437
chr12	120132467	120132771
chr12	120145846	120146176
chr12	120152481	120152817
chr12	120155426	120155757
chr12	120257012	120257259
chr12	120365403	120365744
chr12	120416425	120416659
chr12	120422135	120422426
chr12	120474950	120475264
chr12	120546964	120547181
chr12	120549284	120549758
chr12	120590959	120591258
chr12	120594816	120594986
chr12	120604416	120604690
chr12	120619457	120619723
chr12	120670894	120671478
chr12	120695481	120695858
chr12	120698438	120698788
chr12	120714656	120714864
chr12	120715195	120715385
chr12	120716397	120716894
chr12	120717249	120717747
chr12	120719431	120719741
chr12	120734219	120734580
chr12	120745406	120745604
chr12	120759944	120760105
chr12	120761636	120761894
chr12	120810572	120811135
chr12	120811230	120811583
chr12	120811947	120812168
chr12	120817028	120817235
chr12	120839055	120839368
chr12	120840657	120840998
chr12	120878139	120878377
chr12	120943189	120943573
chr12	120943678	120943840
chr12	120953929	120954203
chr12	120976645	120977084
chr12	121167385	121167645
chr12	121173691	121174134
chr12	121177667	121177977
chr12	121181560	121181862
chr12	121202549	121202805
chr12	121210525	121210746
chr12	121241381	121241698
chr12	121276465	121276676
chr12	121317376	121317749
chr12	121386579	121386910
chr12	121406687	121406967
chr12	121449988	121450384
chr12	121472565	121472877
chr12	121522174	121522445
chr12	121688268	121688699
chr12	121710719	121710932
chr12	121780921	121781199
chr12	121781206	121781501
chr12	121800443	121800700
chr12	121802970	121803411
chr12	121844192	121844561
chr12	121910786	121911153
chr12	121916210	121916461
chr12	121918183	121918430
chr12	121931319	121931580
chr12	121997248	121997512
chr12	122002758	122003160
chr12	122016747	122016993
chr12	122025586	122025906
chr12	122031011	122031866
chr12	122039799	122040068
chr12	122040856	122041033
chr12	122093962	122094447
chr12	122113488	122113788
chr12	122126080	122126635
chr12	122201560	122202237
chr12	122283255	122283545
chr12	122284026	122284458
chr12	122288619	122288923
chr12	122315192	122315427
chr12	122321614	122321841
chr12	122416251	122416474
chr12	122440312	122440845
chr12	122486431	122486663
chr12	122486783	122487146
chr12	122487155	122487425
chr12	122509335	122509535
chr12	122519387	122519648
chr12	122566822	122567112
chr12	122569760	122570132
chr12	122632630	122632999
chr12	122652118	122652746
chr12	122668981	122669341
chr12	122683803	122684559
chr12	122795373	122795671
chr12	122804925	122805210
chr12	122852149	122852417
chr12	122858790	122859085
chr12	122911163	122911385
chr12	122955962	122956126
chr12	122978790	122979011
chr12	122989245	122989477
chr12	123034376	123034679
chr12	123053679	123053899
chr12	123082821	123083108
chr12	123087088	123087457
chr12	123104369	123104687
chr12	123212692	123212995
chr12	123239073	123239325
chr12	123275090	123275348
chr12	123307508	123307751
chr12	123324225	123324483
chr12	123371415	123371833
chr12	123382621	123382913
chr12	123389082	123389281
chr12	123398522	123398810
chr12	123398814	123399083
chr12	123410072	123410446
chr12	123426029	123426295
chr12	123439387	123439681
chr12	123443386	123443961
chr12	123450175	123450425
chr12	123460946	123461418
chr12	123473129	123473493
chr12	123519713	123519960
chr12	123559306	123559640
chr12	123560816	123561072
chr12	123616745	123617547
chr12	123618380	123618736
chr12	123618985	123619412
chr12	123629043	123629273
chr12	123646016	123646258
chr12	123659567	123659942
chr12	123688120	123688495
chr12	123718489	123718694
chr12	123731904	123732175
chr12	123733815	123734098
chr12	123766039	123766331
chr12	123766878	123767199
chr12	123770657	123770995
chr12	123777814	123778221
chr12	123778459	123778713
chr12	123780975	123781231
chr12	123791401	123791708
chr12	123796286	123796793
chr12	123801262	123801647
chr12	123810191	123810555
chr12	123814850	123815191
chr12	123817486	123817849
chr12	123822274	123822744
chr12	123830888	123831133
chr12	123888833	123889203
chr12	123913386	123913703
chr12	123913806	123914479
chr12	123948942	123949389
chr12	123957251	123957573
chr12	123966919	123967200
chr12	123989645	123989970
chr12	123991109	123991498
chr12	124043406	124043599
chr12	124116082	124116307
chr12	124120655	124120912
chr12	124144040	124144275
chr12	124233672	124234037
chr12	124253712	124253970
chr12	124287629	124287936
chr12	124381462	124381823
chr12	124397021	124397286
chr12	124453706	124454013
chr12	124583975	124584409
chr12	124600423	124600623
chr12	124734298	124734567
chr12	124784766	124785043
chr12	124823626	124823856
chr12	124979067	124979320
chr12	125034794	125035043
chr12	125102118	125102371
chr12	125120057	125120393
chr12	125179020	125179223
chr12	125667871	125668133
chr12	125798083	125798356
chr12	125834878	125835171
chr12	125924929	125925234
chr12	126159195	126159456
chr12	126216414	126216515
chr12	126344075	126344366
chr12	126405647	126405881
chr12	126431575	126431929
chr12	126728094	126728392
chr12	126740742	126740915
chr12	126944463	126944657
chr12	126976549	126976802
chr12	127119934	127120238
chr12	127241153	127241392
chr12	127309449	127309703
chr12	127310034	127310345
chr12	127438328	127438606
chr12	127581685	127581932
chr12	127695259	127695559
chr12	127832875	127833165
chr12	128019884	128020298
chr12	128026646	128026904
chr12	128118075	128118335
chr12	128120496	128120732
chr12	128961940	128962299
chr12	128965173	128965422
chr12	129064395	129064776
chr12	129065025	129065233
chr12	129077146	129077455
chr12	129082127	129082373
chr12	129092768	129093079
chr12	129097898	129098248
chr12	129100214	129100528
chr12	129115580	129115872
chr12	129148457	129148807
chr12	129187560	129187820
chr12	129221337	129221599
chr12	129229568	129230052
chr12	129243396	129243828
chr12	129265297	129265555
chr12	129331803	129332023
chr12	129336563	129336836
chr12	129337349	129337529
chr12	129385593	129385845
chr12	129385950	129386347
chr12	129452207	129452686
chr12	129712490	129712640
chr12	129798592	129799007
chr12	129803147	129803434
chr12	129812213	129812657
chr12	129821019	129821307
chr12	129869165	129869811
chr12	129876797	129877129
chr12	129921399	129921712
chr12	129966751	129967102
chr12	130069537	130069786
chr12	130119691	130119778
chr12	130155170	130155628
chr12	130166873	130167377
chr12	130182858	130183260
chr12	130188312	130188679
chr12	130210223	130210391
chr12	130268889	130269124
chr12	130274653	130274876
chr12	130315249	130315479
chr12	130378192	130378521
chr12	130440874	130441237
chr12	130503147	130503396
chr12	130505162	130505581
chr12	130524841	130525092
chr12	130614726	130614816
chr12	130641765	130642005
chr12	130659587	130659874
chr12	130752869	130753151
chr12	130761252	130761439
chr12	130763903	130764155
chr12	130805880	130806107
chr12	130869399	130869667
chr12	130878289	130878677
chr12	130880801	130881350
chr12	130884281	130884587
chr12	130885665	130886005
chr12	130886777	130887072
chr12	130901748	130902268
chr12	130904345	130904659
chr12	130911019	130911827
chr12	130915836	130916160
chr12	130922611	130923074
chr12	130946448	130946849
chr12	130963528	130963781
chr12	130980468	130981038
chr12	131000116	131000609
chr12	131001039	131001336
chr12	131030833	131031106
chr12	131052042	131052351
chr12	131065475	131065650
chr12	131102319	131102554
chr12	131125942	131126154
chr12	131194699	131195183
chr12	131204339	131204803
chr12	131212935	131213166
chr12	131214491	131214727
chr12	131237268	131237552
chr12	131260672	131260983
chr12	131269514	131269761
chr12	131370942	131371194
chr12	131401212	131401454
chr12	131428937	131429274
chr12	131479497	131479733
chr12	131500516	131501007
chr12	131501555	131502032
chr12	131514729	131514954
chr12	131532633	131533168
chr12	131547356	131547524
chr12	131577968	131578274
chr12	131591883	131592140
chr12	131606112	131606284
chr12	131610395	131610845
chr12	131611060	131611351
chr12	131611789	131611961
chr12	131630863	131631087
chr12	131641597	131641801
chr12	131647706	131648114
chr12	131648563	131648775
chr12	131687130	131687458
chr12	131701593	131701896
chr12	131725411	131725740
chr12	131744008	131744258
chr12	131773825	131774116
chr12	131789334	131789571
chr12	131848664	131849014
chr12	131855101	131855377
chr12	131896156	131896326
chr12	131897237	131897433
chr12	131915057	131915371
chr12	131974322	131974528
chr12	131974618	131975050
chr12	131994994	131995257
chr12	131995465	131995730
chr12	132072840	132073221
chr12	132073435	132073765
chr12	132124272	132124698
chr12	132166580	132167304
chr12	132167309	132167955
chr12	132216845	132217406
chr12	132267903	132268305
chr13	18116002	18116213
chr13	18178734	18178973
chr13	18372589	18372816
chr13	18547309	18547593
chr13	18561500	18561820
chr13	18626261	18626579
chr13	18758086	18758307
chr13	18911298	18911426
chr13	19059614	19059813
chr13	19059853	19060140
chr13	19073855	19074290
chr13	19074424	19074655
chr13	19091083	19091449
chr13	19105535	19105857
chr13	19254163	19254518
chr13	19254685	19255000
chr13	19266703	19266905
chr13	19290322	19290772
chr13	19335519	19335822
chr13	19336977	19337172
chr13	19360988	19361227
chr13	19399362	19399562
chr13	19432265	19432598
chr13	19456942	19457149
chr13	19507399	19507595
chr13	19562585	19562793
chr13	19599897	19600197
chr13	19600805	19601053
chr13	19608998	19609220
chr13	19635541	19635900
chr13	19654424	19654760
chr13	19661370	19661577
chr13	19664452	19664776
chr13	19669535	19669823
chr13	19766722	19766919
chr13	19863695	19864055
chr13	19954640	19954845
chr13	19961223	19961672
chr13	19964799	19965149
chr13	19967259	19967602
chr13	19967750	19967989
chr13	19978153	19978393
chr13	19997485	19997815
chr13	19998254	19998627
chr13	20039496	20039798
chr13	20175402	20175830
chr13	20176188	20176499
chr13	20184750	20185105
chr13	20194105	20194346
chr13	20245494	20246268
chr13	20248934	20249222
chr13	20300698	20300991
chr13	20341803	20342058
chr13	20374753	20375078
chr13	20396951	20397263
chr13	20410498	20410791
chr13	20415748	20416087
chr13	20463099	20463323
chr13	20533546	20534009
chr13	20582936	20583296
chr13	20605935	20606197
chr13	20612212	20612641
chr13	20612882	20613224
chr13	20648326	20648505
chr13	20648661	20649294
chr13	20652894	20653182
chr13	20758271	20758504
chr13	20769157	20769334
chr13	20769353	20769573
chr13	20770098	20770578
chr13	20770808	20771031
chr13	20810403	20810649
chr13	20948937	20949508
chr13	20951111	20951392
chr13	21030174	21030474
chr13	21075791	21076455
chr13	21097592	21097877
chr13	21110410	21110718
chr13	21148879	21149172
chr13	21321566	21321817
chr13	21533492	21533684
chr13	21575182	21575456
chr13	21592076	21592242
chr13	21728533	21728706
chr13	21750501	21750783
chr13	22122608	22122797
chr13	22207607	22207818
chr13	22212471	22212718
chr13	22229718	22229982
chr13	22268215	22268563
chr13	22273580	22273862
chr13	22398571	22398792
chr13	22416612	22416873
chr13	22417639	22417812
chr13	22492417	22492739
chr13	22560037	22560322
chr13	22631390	22631633
chr13	22632818	22633151
chr13	22791749	22792082
chr13	22847557	22847784
chr13	22879094	22879352
chr13	22899036	22899285
chr13	22938440	22939349
chr13	22983181	22983554
chr13	23039972	23040347
chr13	23050858	23051226
chr13	23179900	23180172
chr13	23181787	23181949
chr13	23187265	23187659
chr13	23187964	23188347
chr13	23188477	23188796
chr13	23343806	23344057
chr13	23348492	23348741
chr13	23362398	23362512
chr13	23362563	23362699
chr13	23371761	23372010
chr13	23393595	23393895
chr13	23432738	23432989
chr13	23478774	23478950
chr13	23483463	23483755
chr13	23484895	23485189
chr13	23492516	23492795
chr13	23525581	23525945
chr13	23599220	23599498
chr13	23620979	23621409
chr13	23622382	23622584
chr13	23632626	23632984
chr13	23633102	23633877
chr13	23692234	23692604
chr13	23701025	23701319
chr13	23785640	23785926
chr13	23794629	23794777
chr13	23794801	23795010
chr13	24027293	24027384
chr13	24052515	24052658
chr13	24052713	24052797
chr13	24078064	24078529
chr13	24099320	24099568
chr13	24143513	24143849
chr13	24156039	24156316
chr13	24166281	24166561
chr13	24200131	24200469
chr13	24213475	24213717
chr13	24234741	24234981
chr13	24317703	24317912
chr13	24440564	24440651
chr13	24457210	24457578
chr13	24467416	24467708
chr13	24469554	24469830
chr13	24473673	24473922
chr13	24474474	24474693
chr13	24477297	24477619
chr13	24509382	24509675
chr13	24534710	24534976
chr13	24557360	24557664
chr13	24586333	24586666
chr13	24686993	24687158
chr13	24721305	24721632
chr13	24739918	24740131
chr13	24759482	24759874
chr13	24847962	24848199
chr13	24878579	24878852
chr13	24982006	24982310
chr13	25046596	25046973
chr13	25150505	25150837
chr13	25229104	25229434
chr13	25301874	25302160
chr13	25358776	25359026
chr13	25452471	25452725
chr13	25509480	25509721
chr13	25515980	25516209
chr13	25522161	25522446
chr13	25523451	25524272
chr13	25534991	25535325
chr13	25544572	25544666
chr13	25546890	25547135
chr13	25547703	25548005
chr13	25585041	25585348
chr13	25604981	25605256
chr13	25656868	25657198
chr13	25658700	25658925
chr13	25670383	25670590
chr13	25694412	25694727
chr13	25849234	25849473
chr13	25921220	25921458
chr13	25954807	25955139
chr13	25968763	25969078
chr13	25971307	25971664
chr13	26073836	26074156
chr13	26078071	26078294
chr13	26100905	26101175
chr13	26170795	26171171
chr13	26179883	26180266
chr13	26229197	26229426
chr13	26310231	26310588
chr13	26344662	26345351
chr13	26402389	26402747
chr13	26419108	26419406
chr13	26444324	26444640
chr13	26457418	26457847
chr13	26515219	26515513
chr13	26642815	26643130
chr13	26643288	26643592
chr13	26650151	26650383
chr13	26676037	26676351
chr13	26723330	26723552
chr13	26743136	26743455
chr13	26756287	26756606
chr13	26811503	26811746
chr13	26831330	26831689
chr13	26834133	26834478
chr13	26845107	26845439
chr13	26846814	26847123
chr13	26852142	26852452
chr13	26855324	26855581
chr13	26878493	26878770
chr13	26922640	26922931
chr13	26923313	26923519
chr13	26953987	26954213
chr13	27005243	27005837
chr13	27028317	27028551
chr13	27092077	27092568
chr13	27092944	27093257
chr13	27137545	27137833
chr13	27184574	27184891
chr13	27200514	27200731
chr13	27243004	27243292
chr13	27255283	27255577
chr13	27298439	27298660
chr13	27298684	27299086
chr13	27302102	27302464
chr13	27341361	27341583
chr13	27426078	27426286
chr13	27432365	27432724
chr13	27456380	27456742
chr13	27470086	27470398
chr13	27507323	27507545
chr13	27531456	27531712
chr13	27610153	27610412
chr13	27610990	27611647
chr13	27746103	27746367
chr13	27796378	27796720
chr13	27848911	27849084
chr13	27888262	27888508
chr13	27955533	27955830
chr13	27966601	27966877
chr13	28001040	28001326
chr13	28021086	28021383
chr13	28036254	28036619
chr13	28108811	28109229
chr13	28130213	28130533
chr13	28131565	28131815
chr13	28151036	28151278
chr13	28151841	28152047
chr13	28156437	28156725
chr13	28190884	28191086
chr13	28207723	28207937
chr13	28268657	28269144
chr13	28277406	28277669
chr13	28289406	28289612
chr13	28291302	28291510
chr13	28291949	28292219
chr13	28553258	28553464
chr13	28578064	28578236
chr13	28732882	28733148
chr13	28756940	28757224
chr13	28835015	28835476
chr13	28841272	28841598
chr13	28927331	28927525
chr13	28944526	28944819
chr13	28968290	28968524
chr13	28980316	28980620
chr13	29067955	29068250
chr13	29149077	29149374
chr13	29165772	29166060
chr13	29180015	29180412
chr13	29234045	29234254
chr13	29243403	29243740
chr13	29319856	29320173
chr13	29321178	29321403
chr13	29321818	29322194
chr13	29322209	29322710
chr13	29322735	29323090
chr13	29395991	29396678
chr13	29410105	29410357
chr13	29449501	29449657
chr13	29577640	29577950
chr13	29585060	29585418
chr13	29586828	29587563
chr13	29604712	29605054
chr13	29630934	29631223
chr13	29728957	29729149
chr13	29807308	29807525
chr13	29827602	29827772
chr13	29880436	29880689
chr13	29893637	29893892
chr13	29933848	29934155
chr13	29936332	29936513
chr13	29937985	29938415
chr13	30023392	30023646
chr13	30045164	30045458
chr13	30053728	30054048
chr13	30089084	30089553
chr13	30089616	30089964
chr13	30148877	30149194
chr13	30151935	30152278
chr13	30215660	30215831
chr13	30264718	30265016
chr13	30268457	30268617
chr13	30275006	30275412
chr13	30276670	30276889
chr13	30280678	30281041
chr13	30337464	30337840
chr13	30449828	30450195
chr13	30451549	30451823
chr13	30484843	30485108
chr13	30516524	30516851
chr13	30524282	30524505
chr13	30528884	30529106
chr13	30577619	30577847
chr13	30632942	30633318
chr13	30646246	30646503
chr13	30671911	30672195
chr13	30672353	30672620
chr13	30706947	30707169
chr13	30708394	30708764
chr13	30761788	30761958
chr13	30881921	30882128
chr13	30896278	30896606
chr13	30903821	30904139
chr13	31010291	31010504
chr13	31128016	31128254
chr13	31171837	31172025
chr13	31214258	31214571
chr13	31269352	31269591
chr13	31297333	31297618
chr13	31382075	31382383
chr13	31385615	31385993
chr13	31473465	31473712
chr13	31491763	31492117
chr13	31503116	31503502
chr13	31503647	31503897
chr13	31636848	31637190
chr13	31707300	31707476
chr13	31718580	31718897
chr13	31731317	31731574
chr13	31740009	31740369
chr13	31782239	31782562
chr13	31787920	31788197
chr13	31850231	31850429
chr13	31853755	31854052
chr13	31899504	31899899
chr13	31915241	31915565
chr13	31939681	31939823
chr13	32011079	32011264
chr13	32053400	32053623
chr13	32058301	32058905
chr13	32059135	32059576
chr13	32059601	32059871
chr13	32111734	32111969
chr13	32122942	32123181
chr13	32141260	32141426
chr13	32262901	32263206
chr13	32283546	32283873
chr13	32296242	32296541
chr13	32301882	32302238
chr13	32383597	32384014
chr13	32489707	32490084
chr13	32529715	32529933
chr13	32562776	32562969
chr13	32563330	32563770
chr13	32591393	32591596
chr13	32592107	32592291
chr13	32625573	32625837
chr13	32700710	32701030
chr13	32735266	32735487
chr13	32757777	32758173
chr13	32784332	32784620
chr13	32817960	32818254
chr13	32822473	32822706
chr13	32913168	32913468
chr13	32960041	32960316
chr13	32986580	32986880
chr13	33014357	33015498
chr13	33078792	33079110
chr13	33106665	33106957
chr13	33114728	33115263
chr13	33164742	33164969
chr13	33195955	33196325
chr13	33233994	33234216
chr13	33272449	33272682
chr13	33290122	33290605
chr13	33347063	33347390
chr13	33403552	33403948
chr13	33549301	33549590
chr13	33629110	33629487
chr13	33819983	33820250
chr13	33820409	33820638
chr13	33829971	33830226
chr13	33893540	33893827
chr13	34091089	34091311
chr13	34183224	34183499
chr13	34251313	34251596
chr13	34305728	34305959
chr13	34385304	34385520
chr13	34413845	34414328
chr13	34414542	34414739
chr13	34415235	34415799
chr13	34629181	34629616
chr13	34636513	34636802
chr13	35102813	35103178
chr13	35192882	35193410
chr13	35261510	35261764
chr13	35290779	35290991
chr13	35425802	35426096
chr13	35450724	35451016
chr13	35456525	35456783
chr13	35558290	35558577
chr13	35679905	35680117
chr13	35747360	35747601
chr13	35755017	35755323
chr13	35818843	35819144
chr13	35867469	35867741
chr13	35892551	35892893
chr13	35925724	35926028
chr13	35947674	35947885
chr13	35999101	35999404
chr13	36196349	36196642
chr13	36208308	36208555
chr13	36237154	36237399
chr13	36313635	36313841
chr13	36323030	36323214
chr13	36330371	36330691
chr13	36453285	36453589
chr13	36471382	36471690
chr13	36541218	36541428
chr13	36546934	36547125
chr13	36581264	36581547
chr13	36610468	36610621
chr13	37074950	37075199
chr13	37112706	37112935
chr13	37241324	37241564
chr13	37342424	37342790
chr13	37517929	37518225
chr13	37549399	37549614
chr13	37572891	37573086
chr13	37695301	37695544
chr13	37822268	37822586
chr13	37889964	37890259
chr13	38002727	38002939
chr13	38049274	38049548
chr13	38054331	38054592
chr13	38142809	38143083
chr13	38156943	38157213
chr13	38158098	38158690
chr13	38235941	38236238
chr13	38338803	38339130
chr13	38344829	38345159
chr13	38372431	38372628
chr13	38386275	38386507
chr13	38387626	38387945
chr13	38442875	38443050
chr13	38484772	38485087
chr13	38488971	38489246
chr13	38509992	38510331
chr13	38523346	38523638
chr13	38617105	38617429
chr13	38735167	38735435
chr13	38746133	38746427
chr13	38887632	38887950
chr13	39074632	39075041
chr13	39084227	39084495
chr13	39088294	39088565
chr13	39127735	39128032
chr13	39148551	39148748
chr13	39238014	39238302
chr13	39249635	39249895
chr13	39250014	39250264
chr13	39255283	39255494
chr13	39282686	39282938
chr13	39414931	39415344
chr13	39541350	39541696
chr13	39618270	39618539
chr13	39683825	39684000
chr13	39723430	39723742
chr13	39812549	39812869
chr13	39976438	39976714
chr13	40008714	40009413
chr13	40036592	40036880
chr13	40136618	40137288
chr13	40137489	40137937
chr13	40138071	40138813
chr13	40138974	40139213
chr13	40140466	40140728
chr13	40153817	40154133
chr13	40155095	40155431
chr13	40249446	40249602
chr13	40249613	40249925
chr13	40252974	40253235
chr13	40261449	40261901
chr13	40262055	40262401
chr13	40393458	40394108
chr13	40446906	40447151
chr13	40464883	40465152
chr13	40466156	40466405
chr13	40501812	40502093
chr13	40526446	40526716
chr13	40532407	40532754
chr13	40533071	40533585
chr13	40547261	40547555
chr13	40604435	40605207
chr13	40666280	40666534
chr13	40666619	40666888
chr13	40668798	40669059
chr13	40694441	40694684
chr13	40703253	40703474
chr13	40825268	40825414
chr13	40857372	40857606
chr13	40883746	40884106
chr13	40900375	40900609
chr13	40930401	40930683
chr13	40931055	40931346
chr13	41121877	41122061
chr13	41124942	41125229
chr13	41130292	41130477
chr13	41140324	41140666
chr13	41320605	41320864
chr13	41377813	41378266
chr13	41414904	41415145
chr13	41433197	41433515
chr13	41445609	41445869
chr13	41512082	41512458
chr13	41513369	41513671
chr13	41513877	41514271
chr13	41519760	41520063
chr13	41520817	41521002
chr13	41582737	41583019
chr13	41688248	41688593
chr13	41744260	41744554
chr13	41806174	41806609
chr13	41826504	41826764
chr13	41950708	41951013
chr13	41970754	41970932
chr13	42067189	42067460
chr13	42132570	42132814
chr13	42241889	42242115
chr13	42248737	42249051
chr13	42284459	42284765
chr13	42309126	42309437
chr13	42348026	42348183
chr13	42355978	42356287
chr13	42441156	42441340
chr13	42441724	42442038
chr13	42442960	42443242
chr13	42495634	42496108
chr13	42557681	42557847
chr13	42604319	42604771
chr13	42667774	42668027
chr13	42668335	42668623
chr13	42710953	42711171
chr13	42711393	42711741
chr13	42775168	42775536
chr13	42777197	42777397
chr13	42913688	42913923
chr13	43071516	43071732
chr13	43258132	43258536
chr13	43258826	43259637
chr13	43260217	43260488
chr13	43270096	43270285
chr13	43276626	43276895
chr13	43346716	43346971
chr13	43377624	43377908
chr13	43435947	43436171
chr13	43520436	43520782
chr13	43522693	43522899
chr13	43525455	43525611
chr13	43580729	43580948
chr13	43613943	43614197
chr13	43663616	43663953
chr13	43715421	43715773
chr13	43882521	43882756
chr13	43907158	43908155
chr13	43908626	43909504
chr13	43910199	43910414
chr13	43943172	43943388
chr13	43955891	43956150
chr13	44046359	44046629
chr13	44049760	44050149
chr13	44050177	44050427
chr13	44120655	44120857
chr13	44290625	44290891
chr13	44349212	44349413
chr13	44351597	44351926
chr13	44389692	44390103
chr13	44390120	44390786
chr13	44392278	44392476
chr13	44439878	44440156
chr13	44441953	44442315
chr13	44445218	44445457
chr13	44461463	44461864
chr13	44519502	44519835
chr13	44592506	44592927
chr13	44666761	44666950
chr13	44753231	44753540
chr13	44781543	44781893
chr13	44783192	44783512
chr13	44812644	44812869
chr13	44813250	44813661
chr13	44843130	44843451
chr13	44866179	44866400
chr13	44913839	44914041
chr13	44945865	44946014
chr13	44962331	44962594
chr13	44983775	44984065
chr13	45016770	45016938
chr13	45057075	45057242
chr13	45095644	45096071
chr13	45190156	45190535
chr13	45200946	45201296
chr13	45279666	45280000
chr13	45289967	45290330
chr13	45303353	45303522
chr13	45351833	45352149
chr13	45397377	45397628
chr13	45482390	45482616
chr13	45524686	45525085
chr13	45598685	45599075
chr13	45619077	45619398
chr13	45632633	45632948
chr13	45656603	45656868
chr13	45761215	45761484
chr13	45789316	45789596
chr13	45793738	45794097
chr13	45859712	45859960
chr13	45928282	45928419
chr13	45965130	45965429
chr13	46023680	46023989
chr13	46025015	46025293
chr13	46025297	46025721
chr13	46025736	46026362
chr13	46026745	46027033
chr13	46075475	46075799
chr13	46184265	46184451
chr13	46184782	46184982
chr13	46193166	46193609
chr13	46236277	46236513
chr13	46303776	46304077
chr13	46366247	46366556
chr13	46377441	46377778
chr13	46434786	46434994
chr13	46446082	46446442
chr13	46464645	46464909
chr13	46476211	46476462
chr13	46931700	46931970
chr13	47067096	47067296
chr13	47070568	47070756
chr13	47220074	47220417
chr13	47246257	47246601
chr13	47267186	47267409
chr13	47271092	47271461
chr13	47411351	47411549
chr13	47473152	47473598
chr13	47509438	47509981
chr13	47510102	47510410
chr13	47550311	47550590
chr13	47567190	47567466
chr13	47599081	47599342
chr13	47705413	47705872
chr13	47776639	47776809
chr13	47806781	47806972
chr13	48052409	48052665
chr13	48067774	48068149
chr13	48119845	48120080
chr13	48204141	48204455
chr13	48221918	48222146
chr13	48241200	48241615
chr13	48447631	48447890
chr13	48448099	48448420
chr13	48571439	48571716
chr13	48712233	48712510
chr13	48719856	48720228
chr13	48720989	48721167
chr13	48753270	48753533
chr13	48773287	48773682
chr13	48786101	48786389
chr13	48893606	48893920
chr13	48909076	48909378
chr13	48989655	48989883
chr13	49026632	49026859
chr13	49079207	49079525
chr13	49121435	49121741
chr13	49124911	49125213
chr13	49141891	49142250
chr13	49151465	49151799
chr13	49263410	49263693
chr13	49293610	49293821
chr13	49320038	49320438
chr13	49341714	49342004
chr13	49380881	49381087
chr13	49408235	49408713
chr13	49408828	49409311
chr13	49448844	49449118
chr13	49469362	49469776
chr13	49557201	49557432
chr13	49596002	49596629
chr13	49596762	49597111
chr13	49597143	49597575
chr13	49597701	49597988
chr13	49598076	49598432
chr13	49598545	49598719
chr13	49621250	49621693
chr13	49642657	49642932
chr13	49717156	49717595
chr13	49829814	49830183
chr13	49849098	49849436
chr13	49859154	49859566
chr13	50004072	50004404
chr13	50066672	50066903
chr13	50084937	50085137
chr13	50116672	50117073
chr13	50273329	50273819
chr13	50277994	50278233
chr13	50381780	50381996
chr13	50382399	50382786
chr13	50384155	50384531
chr13	50441905	50442233
chr13	50461670	50461939
chr13	50542171	50542551
chr13	50593105	50593333
chr13	50597934	50598235
chr13	50621147	50621455
chr13	50735117	50735312
chr13	50758540	50758830
chr13	50769757	50770005
chr13	50907226	50907444
chr13	50917134	50917369
chr13	50924064	50924327
chr13	50924491	50925165
chr13	50925583	50925949
chr13	50926214	50926417
chr13	51056448	51057632
chr13	51063302	51063561
chr13	51146503	51146823
chr13	51203922	51204282
chr13	51205841	51206163
chr13	51239346	51239595
chr13	51253425	51253780
chr13	51269834	51270239
chr13	51275809	51276026
chr13	51287225	51287597
chr13	51304626	51304877
chr13	51317284	51317550
chr13	51321869	51322106
chr13	51368470	51368774
chr13	51384271	51384666
chr13	51396208	51396385
chr13	51406914	51407123
chr13	51407971	51408285
chr13	51473358	51473616
chr13	51475792	51475992
chr13	51483758	51484219
chr13	51599754	51600233
chr13	51601085	51601402
chr13	51666554	51666897
chr13	51667631	51667893
chr13	51673540	51673802
chr13	51708495	51708683
chr13	51815577	51815771
chr13	51872012	51872153
chr13	51922603	51923058
chr13	52042131	52042285
chr13	52081545	52081810
chr13	52124916	52125417
chr13	52137583	52137757
chr13	52179629	52179875
chr13	52216197	52216389
chr13	52281420	52281814
chr13	52317612	52317907
chr13	52318279	52318664
chr13	52369633	52369823
chr13	52440157	52440582
chr13	52541433	52541670
chr13	52623929	52624275
chr13	52661393	52661582
chr13	52670202	52670482
chr13	52673272	52673539
chr13	52678731	52678913
chr13	52704670	52704840
chr13	52722486	52722790
chr13	53254170	53254335
chr13	53254585	53254884
chr13	53657959	53658237
chr13	53773313	53773591
chr13	54008352	54008577
chr13	54045405	54045641
chr13	54205855	54206112
chr13	54671308	54671658
chr13	54702744	54702991
chr13	54717514	54717793
chr13	54831303	54831531
chr13	54989544	54989763
chr13	55471917	55472154
chr13	56033538	56033836
chr13	56227370	56227608
chr13	56601098	56601358
chr13	57030355	57030631
chr13	57096717	57097327
chr13	57099825	57100069
chr13	57103853	57104077
chr13	57188512	57188754
chr13	57397430	57397736
chr13	57773190	57773452
chr13	58433139	58433345
chr13	58466947	58467204
chr13	58650610	58650793
chr13	58734245	58734531
chr13	58790514	58790780
chr13	58863854	58864117
chr13	58949239	58949460
chr13	59150417	59150658
chr13	59152710	59152867
chr13	59243496	59243735
chr13	59319099	59319319
chr13	59378643	59378880
chr13	59698726	59698992
chr13	59801784	59802104
chr13	59903296	59903551
chr13	59921142	59921318
chr13	59945836	59946084
chr13	60090266	60090605
chr13	60099290	60099564
chr13	60126583	60126875
chr13	60227559	60227726
chr13	60462235	60462492
chr13	60597736	60598012
chr13	60732700	60732875
chr13	60758345	60758630
chr13	60882918	60883144
chr13	60938522	60938680
chr13	61157803	61158102
chr13	61426329	61426556
chr13	61486505	61486727
chr13	61792363	61792543
chr13	61830317	61830631
chr13	61859897	61860106
chr13	61984403	61984677
chr13	62099060	62099248
chr13	63004270	63004520
chr13	63108471	63108624
chr13	63373863	63374102
chr13	63626756	63626975
chr13	63918576	63918858
chr13	63944126	63944361
chr13	64675091	64675246
chr13	65110666	65111053
chr13	65398981	65399298
chr13	65439148	65439387
chr13	65457810	65458110
chr13	65672790	65673000
chr13	65964715	65964963
chr13	66161314	66161489
chr13	66161851	66162110
chr13	66547503	66547690
chr13	66696341	66696695
chr13	66702638	66703029
chr13	66703223	66703502
chr13	66710537	66710738
chr13	66888509	66888802
chr13	66910668	66910934
chr13	67199208	67199435
chr13	67208752	67209085
chr13	67706496	67706672
chr13	67762938	67763187
chr13	67776505	67776763
chr13	68158428	68158708
chr13	68282901	68283169
chr13	68288904	68289189
chr13	68399513	68399904
chr13	68778989	68779198
chr13	68796302	68796540
chr13	69009711	69009880
chr13	69329401	69329660
chr13	69782880	69783202
chr13	69811989	69812291
chr13	69825322	69825524
chr13	70040741	70041016
chr13	70085514	70085755
chr13	70195927	70196185
chr13	70264379	70264595
chr13	70433055	70433312
chr13	70436329	70436582
chr13	70539369	70539611
chr13	70691162	70691445
chr13	70713155	70713406
chr13	70775391	70775675
chr13	70792647	70793035
chr13	70949958	70950171
chr13	71351457	71351681
chr13	71451849	71452122
chr13	71693491	71693818
chr13	71728080	71728407
chr13	72038104	72038327
chr13	72123456	72123715
chr13	72311997	72312349
chr13	72530726	72531029
chr13	72531065	72531316
chr13	72531339	72531499
chr13	72531501	72532216
chr13	72532385	72532721
chr13	72700798	72700967
chr13	72873953	72874217
chr13	72889186	72889548
chr13	73166865	73167165
chr13	73176831	73177017
chr13	73180560	73180881
chr13	73194368	73194632
chr13	73226943	73227180
chr13	73239932	73240177
chr13	73307394	73307662
chr13	73321515	73321735
chr13	73512388	73512691
chr13	73607848	73608134
chr13	73759117	73759505
chr13	74045878	74046118
chr13	74155617	74155903
chr13	74266804	74266990
chr13	74356062	74356263
chr13	74691858	74692207
chr13	74730369	74730612
chr13	74844694	74844853
chr13	74954503	74954932
chr13	75021352	75021689
chr13	75038975	75039160
chr13	75146594	75146843
chr13	75159370	75159623
chr13	75168015	75168315
chr13	75177104	75177359
chr13	75272745	75272986
chr13	75342540	75342766
chr13	75348595	75348852
chr13	75488993	75489254
chr13	75491502	75491796
chr13	75511137	75511378
chr13	75511599	75511798
chr13	75945672	75945999
chr13	76294952	76295134
chr13	76357266	76357513
chr13	76375737	76376020
chr13	76452243	76452555
chr13	76464003	76464422
chr13	76474793	76474985
chr13	76798732	76798977
chr13	76801409	76801856
chr13	76809339	76809641
chr13	76950550	76950813
chr13	76965079	76965287
chr13	77037860	77038117
chr13	77065240	77065477
chr13	77224036	77224344
chr13	77251673	77251907
chr13	77593664	77593930
chr13	77609828	77610075
chr13	77713530	77713825
chr13	77789230	77789478
chr13	78161164	78161431
chr13	78348450	78348684
chr13	78450590	78450852
chr13	78528937	78529150
chr13	78718771	78719004
chr13	78863490	78863732
chr13	78896267	78896502
chr13	79013661	79013851
chr13	79021181	79021340
chr13	79103416	79103629
chr13	79151465	79151721
chr13	79247967	79248239
chr13	79311283	79311510
chr13	79502652	79503010
chr13	79811319	79811538
chr13	79812065	79812260
chr13	79812597	79812997
chr13	79813215	79813779
chr13	79815019	79815489
chr13	79827989	79828193
chr13	79836088	79836363
chr13	80396098	80396319
chr13	80451263	80451469
chr13	80489756	80490003
chr13	80524108	80524327
chr13	80533461	80533649
chr13	80643295	80643503
chr13	80952850	80953086
chr13	80959363	80959642
chr13	81013001	81013207
chr13	81186733	81186939
chr13	81344763	81344998
chr13	81402180	81402450
chr13	81429357	81429582
chr13	81459352	81459596
chr13	81734781	81735054
chr13	81796594	81796798
chr13	81828856	81829111
chr13	82131902	82132111
chr13	82212097	82212410
chr13	82230209	82230527
chr13	82319750	82319987
chr13	82812380	82812622
chr13	83252402	83252689
chr13	83416037	83416349
chr13	83604705	83604929
chr13	84047051	84047303
chr13	84117966	84118217
chr13	84316682	84316909
chr13	84342389	84342630
chr13	84368336	84368597
chr13	84522500	84522821
chr13	84981156	84981438
chr13	85271375	85271742
chr13	85278769	85278993
chr13	85288609	85288822
chr13	85337192	85337386
chr13	85558105	85558336
chr13	85646896	85647082
chr13	86017463	86017742
chr13	86320708	86321038
chr13	86534545	86534756
chr13	86724469	86724796
chr13	87119683	87119936
chr13	87121513	87121706
chr13	87130603	87130882
chr13	87227690	87227877
chr13	87450167	87450381
chr13	87450630	87450831
chr13	87455511	87455741
chr13	87519312	87519556
chr13	87646426	87646612
chr13	88337601	88337880
chr13	88430138	88430381
chr13	88517138	88517464
chr13	88812272	88812492
chr13	88884946	88885216
chr13	89145869	89146247
chr13	89375377	89375684
chr13	89815438	89815680
chr13	89870995	89871229
chr13	90289331	90289676
chr13	90317410	90317884
chr13	90318637	90318846
chr13	90418833	90419084
chr13	90467663	90467912
chr13	90495746	90495959
chr13	90584557	90584778
chr13	90608288	90608579
chr13	90635621	90635861
chr13	90763399	90763606
chr13	90825477	90825711
chr13	90831715	90831963
chr13	90856998	90857211
chr13	90943802	90943987
chr13	91232361	91232536
chr13	91267562	91267835
chr13	91396827	91397057
chr13	91525019	91525203
chr13	91594134	91594295
chr13	91637727	91637972
chr13	91805556	91805809
chr13	92023747	92024056
chr13	92167096	92167345
chr13	92347151	92347416
chr13	92418232	92418532
chr13	92455242	92455523
chr13	92674863	92675106
chr13	92677283	92678087
chr13	92678149	92678997
chr13	92684416	92684709
chr13	92698836	92699170
chr13	92828514	92828724
chr13	93299638	93299881
chr13	93301593	93301802
chr13	93372415	93372667
chr13	93401449	93401745
chr13	93642857	93643183
chr13	93812663	93812995
chr13	93866752	93867079
chr13	93881850	93882124
chr13	93885895	93886163
chr13	94064430	94064655
chr13	94067700	94067946
chr13	94070642	94070879
chr13	94111028	94111248
chr13	94125244	94125506
chr13	94166347	94166573
chr13	94250807	94250984
chr13	94400600	94400875
chr13	94439006	94439231
chr13	94606476	94606777
chr13	94639641	94639939
chr13	94642036	94642377
chr13	94746887	94747167
chr13	94802694	94802952
chr13	94830957	94831259
chr13	94854471	94854871
chr13	94856831	94857001
chr13	94928778	94929102
chr13	94944399	94944660
chr13	95014433	95014668
chr13	95074255	95074566
chr13	95154877	95155104
chr13	95284424	95284768
chr13	95430812	95431053
chr13	95453698	95453911
chr13	95470448	95470725
chr13	95516132	95516376
chr13	95591403	95591619
chr13	95679614	95679874
chr13	95749607	95749850
chr13	96246510	96246828
chr13	96267646	96267920
chr13	96273180	96273496
chr13	96408565	96408849
chr13	96414061	96414302
chr13	96417794	96417916
chr13	96468356	96468580
chr13	96478997	96479283
chr13	96481381	96481667
chr13	96560122	96560538
chr13	96663072	96663357
chr13	96672653	96672946
chr13	96794831	96795087
chr13	96809728	96810045
chr13	96816497	96816709
chr13	96883995	96884290
chr13	97025233	97025522
chr13	97109957	97110169
chr13	97199544	97199798
chr13	97250669	97250871
chr13	97260473	97260712
chr13	97299630	97299943
chr13	97305814	97306167
chr13	97483643	97483932
chr13	97554249	97554530
chr13	97593022	97593390
chr13	97743544	97743811
chr13	97800186	97800511
chr13	97847580	97847783
chr13	97855633	97855859
chr13	97866578	97866931
chr13	97881349	97881719
chr13	97895609	97895990
chr13	97898681	97898930
chr13	97916962	97917134
chr13	97918749	97918923
chr13	97932792	97933082
chr13	97935092	97935454
chr13	98007167	98007508
chr13	98048405	98048593
chr13	98100540	98100773
chr13	98103699	98104000
chr13	98123127	98123626
chr13	98290443	98290684
chr13	98293161	98293465
chr13	98479208	98479389
chr13	98484139	98484400
chr13	98626862	98627202
chr13	98651660	98651929
chr13	98716168	98716402
chr13	98719945	98720174
chr13	98837617	98838009
chr13	98887072	98887466
chr13	98892574	98892867
chr13	98978912	98979116
chr13	99064865	99065109
chr13	99067706	99067969
chr13	99106415	99106724
chr13	99108929	99109203
chr13	99216862	99217138
chr13	99350652	99350902
chr13	99366794	99367060
chr13	99373363	99373566
chr13	99493332	99493473
chr13	99685543	99685829
chr13	99965104	99965434
chr13	100023334	100023618
chr13	100045102	100045294
chr13	100096578	100096916
chr13	100145369	100145607
chr13	100172229	100172512
chr13	100202128	100202391
chr13	100250570	100250817
chr13	100278542	100278848
chr13	100333771	100334020
chr13	100438403	100438746
chr13	100551954	100552212
chr13	100578133	100578399
chr13	100595264	100595490
chr13	100600462	100600665
chr13	101207871	101208088
chr13	101236277	101236573
chr13	101392456	101392722
chr13	101647632	101647890
chr13	101907688	101907999
chr13	101934801	101934989
chr13	102006350	102006604
chr13	102021518	102021755
chr13	102030983	102031241
chr13	102042339	102042565
chr13	102047068	102047394
chr13	102175224	102175528
chr13	102250532	102250836
chr13	102295996	102296305
chr13	102297938	102298245
chr13	102321004	102321316
chr13	102354079	102354347
chr13	102366415	102366728
chr13	102398444	102398671
chr13	102590689	102590951
chr13	102639116	102639357
chr13	102686684	102686902
chr13	102749525	102749771
chr13	102839279	102839488
chr13	102922317	102922645
chr13	103238440	103238818
chr13	103333461	103333802
chr13	103557306	103557690
chr13	103768463	103768749
chr13	104021920	104022365
chr13	104224094	104224415
chr13	104652813	104653097
chr13	104861023	104861300
chr13	104963837	104964137
chr13	105268330	105268607
chr13	105353173	105353323
chr13	105354501	105354920
chr13	105534044	105534342
chr13	105596363	105596684
chr13	105827147	105827366
chr13	105971115	105971330
chr13	105983367	105983818
chr13	105984182	105984858
chr13	105985690	105986020
chr13	105986066	105987146
chr13	106070314	106070595
chr13	106102389	106102608
chr13	106196675	106196923
chr13	106368013	106368710
chr13	106372815	106373121
chr13	106574545	106574771
chr13	106594858	106595081
chr13	106653586	106653811
chr13	106655711	106656010
chr13	106661413	106661762
chr13	106823889	106824220
chr13	107100485	107100759
chr13	107128464	107128763
chr13	107130557	107130770
chr13	107454084	107454346
chr13	107537048	107537346
chr13	107542226	107542489
chr13	107605848	107606207
chr13	107668703	107669051
chr13	107670441	107670665
chr13	107678141	107678303
chr13	107772646	107772850
chr13	107792793	107793019
chr13	107958673	107958928
chr13	108059757	108060038
chr13	108178790	108179006
chr13	108345612	108345865
chr13	108347368	108347650
chr13	108365533	108365814
chr13	108411913	108412263
chr13	108585438	108585653
chr13	108595970	108596247
chr13	108647330	108647544
chr13	108685847	108686076
chr13	108726258	108726499
chr13	108878171	108878367
chr13	109060950	109061223
chr13	109072399	109072675
chr13	109234951	109235239
chr13	109235866	109236241
chr13	109241713	109242005
chr13	109381578	109381778
chr13	109449115	109449405
chr13	109559246	109559599
chr13	109566421	109566658
chr13	109588041	109588323
chr13	109672611	109672878
chr13	109697906	109698135
chr13	109725095	109725377
chr13	109862584	109862888
chr13	109894692	109894995
chr13	109906262	109906627
chr13	109962004	109962176
chr13	109977604	109978003
chr13	110025899	110026133
chr13	110043876	110044157
chr13	110067207	110067450
chr13	110095195	110095732
chr13	110131272	110131454
chr13	110133673	110133859
chr13	110251491	110251733
chr13	110264650	110264919
chr13	110269825	110270125
chr13	110336393	110336656
chr13	110358895	110359134
chr13	110365526	110365828
chr13	110394676	110395014
chr13	110500499	110500923
chr13	110517760	110518431
chr13	110603606	110604337
chr13	110604458	110604654
chr13	110666583	110666840
chr13	110673795	110674011
chr13	110736626	110736818
chr13	110795170	110795504
chr13	110854418	110854617
chr13	110879502	110879731
chr13	110910887	110911207
chr13	110924845	110925180
chr13	110955614	110955835
chr13	110967079	110967335
chr13	110968904	110969116
chr13	110981885	110982243
chr13	110990371	110990515
chr13	111054506	111054637
chr13	111128844	111129136
chr13	111616228	111616466
chr13	111744853	111745141
chr13	111804602	111804941
chr13	112037554	112037787
chr13	112048561	112048801
chr13	112051030	112051296
chr13	112068560	112068771
chr13	112069172	112069526
chr13	112145775	112146102
chr13	112146285	112146643
chr13	112212325	112212668
chr13	112289721	112289939
chr13	112308626	112309056
chr13	112319355	112319613
chr13	112324950	112325163
chr13	112343121	112343367
chr13	112576798	112577209
chr13	112633323	112633565
chr13	112633781	112634074
chr13	112644185	112644336
chr13	112644996	112645373
chr13	112645727	112645975
chr13	112671657	112671929
chr13	112703677	112704087
chr13	112704568	112704842
chr13	112731768	112732115
chr13	112737303	112737653
chr13	112826130	112826386
chr13	112923309	112923574
chr13	112948490	112948734
chr13	112977732	112977941
chr13	112994941	112995119
chr13	113052458	113052672
chr13	113075253	113075630
chr13	113096201	113096567
chr13	113153230	113153439
chr13	113159921	113160158
chr13	113160686	113160984
chr13	113264691	113265054
chr13	113323912	113324126
chr13	113506238	113506577
chr13	113593666	113593991
chr13	113848795	113849215
chr13	113894184	113894350
chr13	113927353	113927601
chr13	113930216	113930468
chr13	114010309	114010666
chr13	114064122	114064362
chr13	114123408	114123700
chr14	18573499	18573694
chr14	18746412	18746493
chr14	18968853	18968985
chr14	19334641	19334794
chr14	19734012	19734206
chr14	19785709	19785981
chr14	19843675	19843847
chr14	19843900	19844106
chr14	19865368	19865610
chr14	19881477	19881774
chr14	19888946	19889130
chr14	19951428	19951613
chr14	19953817	19954107
chr14	19993435	19993662
chr14	20007354	20007854
chr14	20069031	20069273
chr14	20144152	20144643
chr14	20147369	20147836
chr14	20195585	20195956
chr14	20201006	20201401
chr14	20203506	20203745
chr14	20222642	20222859
chr14	20229040	20229367
chr14	20235704	20236155
chr14	20296038	20296299
chr14	20337897	20338156
chr14	20339698	20340044
chr14	20356917	20357269
chr14	20366055	20366268
chr14	20372999	20373207
chr14	20374697	20375044
chr14	20393675	20394003
chr14	20395698	20396018
chr14	20405002	20405303
chr14	20411651	20411960
chr14	20499342	20499577
chr14	20508888	20509243
chr14	20509412	20509727
chr14	20528316	20528592
chr14	20552705	20553050
chr14	20578107	20578429
chr14	20604964	20605278
chr14	20606490	20606790
chr14	20630468	20630843
chr14	20642409	20642864
chr14	20644857	20645216
chr14	20729973	20730242
chr14	20771508	20771761
chr14	20838894	20839209
chr14	20846607	20846785
chr14	20921458	20921724
chr14	20922257	20922609
chr14	20933518	20933732
chr14	20994247	20994558
chr14	21036637	21036871
chr14	21049182	21049448
chr14	21095385	21095923
chr14	21150367	21150697
chr14	21179273	21179534
chr14	21249533	21249723
chr14	21261589	21261812
chr14	21272705	21272911
chr14	21286992	21287266
chr14	21306313	21306545
chr14	21384360	21384523
chr14	21390175	21390364
chr14	21406509	21406775
chr14	21451829	21452067
chr14	21455945	21456186
chr14	21471751	21472000
chr14	21478974	21479239
chr14	21516346	21516586
chr14	21526042	21526278
chr14	21528277	21528498
chr14	21535411	21535692
chr14	21540935	21541224
chr14	21585282	21585475
chr14	21622624	21622858
chr14	21638410	21638682
chr14	21660085	21660346
chr14	21685601	21685828
chr14	21700793	21701082
chr14	21705869	21706096
chr14	21738726	21739063
chr14	21758225	21758448
chr14	21759341	21759559
chr14	21764070	21764406
chr14	21803149	21803338
chr14	21815042	21815238
chr14	21852485	21852803
chr14	21858077	21858417
chr14	21858676	21858923
chr14	21913659	21913899
chr14	21925673	21926062
chr14	21930107	21930501
chr14	21959645	21959825
chr14	22010356	22010692
chr14	22011730	22012175
chr14	22095681	22096214
chr14	22109018	22109499
chr14	22128511	22128732
chr14	22137687	22137802
chr14	22183020	22183379
chr14	22192102	22192488
chr14	22196996	22197298
chr14	22252333	22252421
chr14	22316494	22316869
chr14	22357194	22357454
chr14	22361869	22362206
chr14	22391974	22392797
chr14	22411626	22411970
chr14	22439297	22439591
chr14	22469461	22469746
chr14	22480012	22480264
chr14	22512677	22512997
chr14	22522340	22522622
chr14	22525680	22525992
chr14	22533811	22534126
chr14	22591322	22591630
chr14	22593462	22593802
chr14	22595260	22595534
chr14	22597060	22597394
chr14	22607977	22608291
chr14	22615978	22616169
chr14	22648292	22648604
chr14	22659827	22660249
chr14	22726034	22726457
chr14	22776777	22777029
chr14	22804189	22804462
chr14	22838784	22839032
chr14	22840501	22841011
chr14	22845637	22846003
chr14	22867128	22867440
chr14	22891789	22891969
chr14	22899653	22899859
chr14	22901365	22901648
chr14	22918929	22919301
chr14	22985641	22985763
chr14	22996013	22996211
chr14	23008172	23008443
chr14	23008574	23008840
chr14	23017418	23017689
chr14	23022340	23022663
chr14	23078695	23078960
chr14	23098465	23098837
chr14	23101748	23102158
chr14	23107862	23108108
chr14	23128056	23128481
chr14	23170984	23171405
chr14	23172563	23172785
chr14	23204495	23204843
chr14	23205009	23205307
chr14	23233279	23233968
chr14	23266658	23266970
chr14	23269104	23269347
chr14	23308405	23308636
chr14	23434578	23434845
chr14	23449644	23450003
chr14	23468822	23469186
chr14	23492498	23492917
chr14	23493075	23493396
chr14	23516435	23516595
chr14	23553023	23553426
chr14	23573641	23573822
chr14	23575810	23576094
chr14	23597350	23597695
chr14	23629551	23629898
chr14	23647840	23648179
chr14	23700018	23700431
chr14	23727921	23728151
chr14	23752101	23752750
chr14	23754877	23755276
chr14	23781473	23781767
chr14	23781953	23782298
chr14	23782337	23782569
chr14	23818697	23819000
chr14	23835866	23836199
chr14	23836684	23836950
chr14	23838706	23839041
chr14	23847185	23847453
chr14	23867154	23867305
chr14	23871297	23871528
chr14	23872649	23873065
chr14	23890616	23890866
chr14	23904675	23905083
chr14	23905659	23905995
chr14	23906301	23906620
chr14	23951109	23951478
chr14	23970685	23971172
chr14	23975633	23976081
chr14	23981770	23982259
chr14	24020666	24020965
chr14	24144476	24144801
chr14	24217959	24218295
chr14	24249504	24249799
chr14	24274015	24274268
chr14	24345276	24345635
chr14	24356874	24357244
chr14	24492424	24492645
chr14	24571488	24571797
chr14	24581967	24582268
chr14	24588924	24589264
chr14	24671870	24672253
chr14	24690039	24690282
chr14	24776970	24777246
chr14	24847462	24847634
chr14	24939711	24939992
chr14	24945777	24946114
chr14	24950992	24951277
chr14	24970595	24970960
chr14	25055968	25056203
chr14	25076888	25077222
chr14	25146244	25146518
chr14	25360565	25360911
chr14	25372842	25373127
chr14	25482521	25482749
chr14	25547430	25547616
chr14	25702809	25703223
chr14	25730232	25730507
chr14	25745725	25746047
chr14	25794320	25794621
chr14	25815871	25816141
chr14	25820635	25820927
chr14	25933138	25933420
chr14	26071038	26071266
chr14	26136875	26137247
chr14	26184221	26184355
chr14	26270324	26270619
chr14	26444376	26444588
chr14	26456220	26456508
chr14	26523606	26523945
chr14	26589298	26589565
chr14	27067375	27067692
chr14	27092952	27093161
chr14	27147520	27147747
chr14	27408545	27408805
chr14	27551756	27552032
chr14	27655752	27656010
chr14	27681385	27681697
chr14	27833868	27834303
chr14	27914326	27914621
chr14	27950629	27950812
chr14	27951177	27951360
chr14	28135263	28135531
chr14	28148205	28148528
chr14	28174430	28174645
chr14	28220754	28220955
chr14	28290465	28290764
chr14	28293218	28293527
chr14	28296118	28296396
chr14	28313455	28313690
chr14	28555305	28555577
chr14	28761701	28761952
chr14	29057380	29057584
chr14	29060569	29060786
chr14	29087854	29088173
chr14	29249048	29249314
chr14	29465983	29466495
chr14	29538181	29538425
chr14	29544081	29544451
chr14	29753452	29753761
chr14	29809651	29809959
chr14	29822858	29823083
chr14	29856646	29856831
chr14	29914299	29914584
chr14	29982406	29982689
chr14	30060949	30061180
chr14	30101399	30101546
chr14	30149999	30150264
chr14	30161154	30161554
chr14	30195206	30195402
chr14	30290945	30291236
chr14	30295617	30295841
chr14	30413248	30413542
chr14	30413560	30413756
chr14	30445769	30446010
chr14	30519125	30519412
chr14	30564522	30564890
chr14	30565433	30565694
chr14	30621019	30621271
chr14	30643590	30643765
chr14	30745801	30746243
chr14	30746663	30747391
chr14	30865128	30865331
chr14	30894981	30895302
chr14	30958861	30959197
chr14	30959490	30959771
chr14	30988959	30989260
chr14	30996357	30996682
chr14	31049194	31049439
chr14	31083204	31083467
chr14	31100178	31100689
chr14	31216631	31216983
chr14	31326426	31326637
chr14	31436652	31436913
chr14	31465140	31465300
chr14	31473653	31474003
chr14	31552147	31552304
chr14	31612584	31612864
chr14	31615071	31615742
chr14	31616389	31616621
chr14	31616941	31617298
chr14	31763987	31764202
chr14	31769315	31769562
chr14	31783430	31783699
chr14	31791063	31791399
chr14	31793786	31794152
chr14	31905238	31905521
chr14	31921671	31922029
chr14	31944884	31945097
chr14	32008426	32008643
chr14	32099204	32099564
chr14	32115099	32115425
chr14	32127447	32127738
chr14	32250093	32250425
chr14	32284466	32284860
chr14	32365750	32365987
chr14	32452765	32452995
chr14	32473597	32473774
chr14	32477188	32477459
chr14	32478734	32479008
chr14	32537435	32537664
chr14	32682574	32682820
chr14	32723637	32723903
chr14	32881614	32881792
chr14	32971404	32971659
chr14	33014677	33015029
chr14	33215015	33215357
chr14	33320357	33320610
chr14	33331639	33331975
chr14	33378610	33378957
chr14	33384127	33384344
chr14	33388065	33388587
chr14	33447746	33447982
chr14	33489546	33490219
chr14	33503473	33503750
chr14	33524146	33524374
chr14	33562824	33563132
chr14	33598839	33599564
chr14	33637534	33637986
chr14	33659262	33659498
chr14	33766967	33767306
chr14	33840119	33840451
chr14	33861955	33862214
chr14	33863306	33863636
chr14	33870640	33871121
chr14	33904332	33904609
chr14	34035766	34036087
chr14	34037709	34038086
chr14	34103287	34103537
chr14	34211580	34211842
chr14	34261856	34262305
chr14	34305070	34305369
chr14	34413382	34413700
chr14	34414068	34414535
chr14	34451173	34451412
chr14	34520367	34520557
chr14	34521307	34521610
chr14	34521891	34522322
chr14	34579523	34579797
chr14	34585381	34585752
chr14	34660640	34660970
chr14	34672572	34672787
chr14	34673104	34673332
chr14	34754104	34754387
chr14	34768495	34768745
chr14	34800785	34801093
chr14	34831261	34831577
chr14	34871103	34871469
chr14	34875497	34876275
chr14	34880605	34880956
chr14	34942707	34943227
chr14	34943528	34944145
chr14	34945847	34946257
chr14	34952136	34952543
chr14	34961364	34961641
chr14	34977798	34978116
chr14	35072313	35072666
chr14	35226322	35226609
chr14	35353412	35353682
chr14	35357341	35357691
chr14	35365609	35365922
chr14	35418711	35418925
chr14	35422695	35422955
chr14	35608445	35608739
chr14	35609443	35609766
chr14	35644363	35644669
chr14	35746569	35746840
chr14	35852977	35853142
chr14	35859485	35859828
chr14	35912991	35913357
chr14	35989611	35989843
chr14	36059601	36059854
chr14	36064496	36064832
chr14	36092663	36092950
chr14	36095800	36096103
chr14	36143905	36144230
chr14	36144517	36144731
chr14	36186924	36187467
chr14	36194875	36195418
chr14	36199086	36199422
chr14	36200330	36200532
chr14	36200677	36200898
chr14	36200973	36201294
chr14	36201804	36201997
chr14	36286637	36286883
chr14	36292698	36292900
chr14	36312064	36312368
chr14	36394996	36395415
chr14	36481176	36481532
chr14	36514819	36515118
chr14	36656545	36656820
chr14	36663629	36663930
chr14	36689481	36689791
chr14	36736778	36737329
chr14	36769633	36769854
chr14	36771896	36772177
chr14	36785387	36785705
chr14	36790811	36790986
chr14	36879468	36879715
chr14	37104528	37104878
chr14	37105764	37106199
chr14	37122294	37123089
chr14	37123272	37123729
chr14	37124001	37124347
chr14	37126685	37127216
chr14	37130270	37130522
chr14	37130544	37130863
chr14	37133075	37133645
chr14	37133780	37134102
chr14	37134717	37135372
chr14	37248452	37248656
chr14	37413581	37413970
chr14	37442579	37442855
chr14	37524876	37525144
chr14	37555568	37555726
chr14	37689113	37689339
chr14	37787701	37787869
chr14	38139614	38139869
chr14	38144443	38144681
chr14	38232483	38232677
chr14	38260833	38261167
chr14	38262371	38262543
chr14	38406539	38406845
chr14	38480517	38480785
chr14	38554376	38554672
chr14	38556077	38556372
chr14	38573694	38573996
chr14	38646569	38646852
chr14	38708466	38708694
chr14	38762771	38763046
chr14	38770683	38771025
chr14	38907309	38907630
chr14	38965598	38965872
chr14	38971833	38972101
chr14	39006915	39007215
chr14	39030081	39030304
chr14	39115315	39115527
chr14	39120570	39120807
chr14	39243577	39243843
chr14	39495441	39495661
chr14	39527980	39528264
chr14	39791860	39792295
chr14	39819649	39819954
chr14	39956763	39957101
chr14	40033536	40033839
chr14	40253745	40253981
chr14	40263744	40263891
chr14	40409338	40409518
chr14	40819839	40820096
chr14	40949251	40949467
chr14	41125298	41125490
chr14	41139511	41139815
chr14	41148773	41149281
chr14	41324738	41324935
chr14	41464425	41464732
chr14	41592848	41593130
chr14	41649109	41649450
chr14	41753367	41753533
chr14	41763285	41763582
chr14	41816840	41816989
chr14	41917315	41917525
chr14	42450697	42450935
chr14	42544814	42545102
chr14	42992253	42992456
chr14	42999578	42999828
chr14	43042566	43042848
chr14	43074487	43074715
chr14	43078123	43078467
chr14	43079971	43080315
chr14	43149988	43150173
chr14	43334624	43334916
chr14	43433566	43433777
chr14	43437720	43437997
chr14	43688509	43688899
chr14	43908471	43908664
chr14	43992477	43992722
chr14	44044611	44044840
chr14	44196675	44196988
chr14	44334784	44335041
chr14	44342243	44342544
chr14	44385148	44385515
chr14	44452583	44452979
chr14	44500135	44500313
chr14	44500560	44501018
chr14	44501509	44501823
chr14	44673033	44673742
chr14	44695049	44695301
chr14	44740912	44741172
chr14	44792047	44792654
chr14	44807322	44807844
chr14	44826632	44826894
chr14	44903423	44903663
chr14	44965674	44965986
chr14	45066239	45066546
chr14	45149319	45149600
chr14	45255565	45255864
chr14	45349495	45349776
chr14	45377646	45377892
chr14	45479260	45479576
chr14	45587084	45587503
chr14	45789116	45789328
chr14	45883363	45883680
chr14	46029459	46029673
chr14	46120099	46120379
chr14	46200760	46200952
chr14	46579468	46579779
chr14	46583869	46584134
chr14	46746622	46746892
chr14	46817236	46817547
chr14	46981229	46981499
chr14	47078068	47078457
chr14	47217211	47217456
chr14	47218010	47218252
chr14	47363263	47363478
chr14	47456380	47456638
chr14	47608865	47609027
chr14	47937669	47937967
chr14	48075361	48075593
chr14	48119731	48119946
chr14	48152300	48152507
chr14	48229334	48229609
chr14	48353542	48353804
chr14	48671485	48671726
chr14	48710223	48710565
chr14	48842687	48842933
chr14	48998337	48998617
chr14	49034190	49034536
chr14	49087327	49087601
chr14	49123396	49123632
chr14	49157321	49157554
chr14	49170211	49170436
chr14	49170450	49170618
chr14	49170644	49171526
chr14	49224628	49224838
chr14	49303936	49304245
chr14	49304951	49305239
chr14	49366624	49366844
chr14	49389413	49389643
chr14	49390275	49390657
chr14	49398545	49398852
chr14	49401871	49402208
chr14	49404704	49405049
chr14	49416208	49416555
chr14	49429077	49429690
chr14	49429765	49430163
chr14	49430236	49430681
chr14	49487358	49487578
chr14	49499116	49499469
chr14	49529490	49529777
chr14	49536956	49537225
chr14	49537538	49538310
chr14	49539694	49540395
chr14	49543819	49544235
chr14	49554814	49555153
chr14	49592308	49592687
chr14	49599074	49599330
chr14	49641482	49641720
chr14	49645888	49646126
chr14	49652690	49653285
chr14	49797083	49797345
chr14	49818579	49818777
chr14	49848338	49848543
chr14	49854582	49854851
chr14	49857542	49857889
chr14	49871829	49872026
chr14	49877539	49877743
chr14	49879212	49879556
chr14	49920168	49920375
chr14	50068283	50069348
chr14	50079481	50079680
chr14	50136481	50136730
chr14	50156113	50156366
chr14	50225360	50225667
chr14	50250988	50251262
chr14	50310126	50310438
chr14	50314404	50314778
chr14	50397004	50397260
chr14	50419504	50419704
chr14	50475424	50475651
chr14	50480585	50480937
chr14	50491357	50491591
chr14	50492277	50492546
chr14	50536250	50536578
chr14	50631416	50631728
chr14	50693604	50693843
chr14	50756383	50756651
chr14	50776586	50776981
chr14	50819840	50820249
chr14	50906373	50906618
chr14	51071288	51071508
chr14	51088783	51089077
chr14	51091495	51091779
chr14	51187132	51187419
chr14	51187576	51188266
chr14	51188305	51189267
chr14	51189440	51189948
chr14	51275364	51275534
chr14	51287025	51287362
chr14	51312551	51313300
chr14	51316524	51316917
chr14	51515554	51515875
chr14	51525814	51526145
chr14	51532677	51532905
chr14	51552113	51552445
chr14	51580140	51580484
chr14	51608221	51608428
chr14	51668139	51668520
chr14	51808813	51809170
chr14	51836232	51836477
chr14	52002814	52003062
chr14	52010112	52010348
chr14	52088136	52088359
chr14	52088612	52089011
chr14	52089197	52089454
chr14	52089702	52089929
chr14	52090370	52090635
chr14	52187331	52187541
chr14	52215157	52215340
chr14	52231304	52231498
chr14	52231961	52232248
chr14	52267073	52267461
chr14	52327638	52328117
chr14	52360139	52360375
chr14	52377832	52378117
chr14	52460570	52460823
chr14	52487198	52487711
chr14	52488090	52488436
chr14	52497144	52497447
chr14	52497546	52497917
chr14	52591412	52591700
chr14	52688132	52688621
chr14	52689322	52689605
chr14	52754014	52754201
chr14	52754226	52754497
chr14	52813950	52814160
chr14	52822256	52822532
chr14	52832573	52832780
chr14	52842654	52843006
chr14	52861780	52861960
chr14	52949388	52949623
chr14	52968809	52969145
chr14	53076016	53076336
chr14	53150342	53150646
chr14	53200232	53200519
chr14	53329429	53329717
chr14	53466366	53466714
chr14	53483169	53483589
chr14	53490337	53490671
chr14	53492917	53493300
chr14	53500153	53500564
chr14	53537996	53538257
chr14	53562209	53562475
chr14	53711821	53712141
chr14	53865507	53865952
chr14	53875209	53875534
chr14	53884498	53884840
chr14	53903209	53903582
chr14	53957010	53957291
chr14	54040036	54040304
chr14	54045996	54046496
chr14	54092137	54092466
chr14	54100490	54100832
chr14	54101528	54101957
chr14	54102039	54102703
chr14	54103052	54103701
chr14	54103842	54104055
chr14	54104109	54104712
chr14	54108866	54109148
chr14	54179507	54179694
chr14	54228034	54228366
chr14	54259312	54259583
chr14	54309638	54310117
chr14	54310463	54310812
chr14	54319303	54319560
chr14	54342277	54342849
chr14	54429743	54429965
chr14	54439518	54439946
chr14	54563432	54563836
chr14	54587836	54588276
chr14	54626050	54626387
chr14	54639545	54639968
chr14	54666010	54666400
chr14	54666645	54667033
chr14	54669962	54670307
chr14	54674742	54674914
chr14	54697505	54697766
chr14	54749582	54749894
chr14	54782242	54782463
chr14	54807571	54807941
chr14	54808357	54808634
chr14	54834434	54834683
chr14	54891022	54891417
chr14	54947869	54948159
chr14	54953426	54953585
chr14	54966594	54966942
chr14	54974581	54974958
chr14	54982637	54982984
chr14	55056063	55056274
chr14	55117520	55117836
chr14	55243830	55244155
chr14	55268391	55268709
chr14	55339569	55339781
chr14	55621978	55622295
chr14	55817494	55817626
chr14	55830645	55830938
chr14	55876561	55876901
chr14	55959111	55959416
chr14	56010884	56011232
chr14	56018812	56019078
chr14	56023594	56023836
chr14	56026913	56027159
chr14	56027815	56028125
chr14	56089182	56089321
chr14	56092424	56092764
chr14	56196483	56196787
chr14	56222982	56223326
chr14	56252488	56252712
chr14	56410857	56411223
chr14	56490586	56490729
chr14	56588156	56588400
chr14	56603060	56603335
chr14	56603382	56603701
chr14	56719277	56719634
chr14	56725635	56725904
chr14	56853756	56854063
chr14	57023299	57023624
chr14	57069748	57070030
chr14	57111449	57111675
chr14	57229220	57229465
chr14	57408058	57408275
chr14	57609116	57609374
chr14	57644482	57644760
chr14	57668041	57668218
chr14	57702907	57703215
chr14	57736275	57736955
chr14	57834228	57834471
chr14	57899366	57899579
chr14	57932249	57932477
chr14	57951408	57951649
chr14	58004122	58004357
chr14	58037733	58038060
chr14	58111158	58111424
chr14	58176374	58176732
chr14	58178066	58178288
chr14	58228895	58229090
chr14	58420999	58421233
chr14	58540621	58540794
chr14	58555497	58555758
chr14	58556910	58557161
chr14	58558654	58558932
chr14	58565047	58565432
chr14	58591970	58592220
chr14	58660518	58660744
chr14	58663643	58663993
chr14	58669735	58670028
chr14	58724242	58724883
chr14	58725077	58726269
chr14	58726427	58726749
chr14	58726858	58727228
chr14	58790994	58791192
chr14	58799654	58799869
chr14	58850715	58851050
chr14	58891730	58891973
chr14	58898023	58898360
chr14	58959012	58959286
chr14	58965256	58965511
chr14	58980727	58981028
chr14	59020294	59020646
chr14	59043817	59044194
chr14	59106658	59106913
chr14	59113174	59113447
chr14	59167870	59168052
chr14	59168862	59169228
chr14	59224974	59225191
chr14	59244353	59244575
chr14	59434262	59434574
chr14	59481484	59481690
chr14	59501554	59501851
chr14	59601039	59601267
chr14	59701651	59702140
chr14	59720832	59721141
chr14	59724672	59724905
chr14	59731725	59731991
chr14	59785457	59785722
chr14	59802898	59803175
chr14	59867687	59867910
chr14	59868094	59868613
chr14	59886429	59886689
chr14	60024729	60024970
chr14	60095940	60096149
chr14	60098637	60099003
chr14	60104157	60104340
chr14	60161844	60162327
chr14	60180588	60180872
chr14	60184878	60185106
chr14	60193374	60194152
chr14	60258015	60259415
chr14	60259509	60260384
chr14	60260624	60260840
chr14	60271101	60271322
chr14	60271355	60271757
chr14	60517186	60518446
chr14	60561720	60562057
chr14	60600761	60600980
chr14	60643298	60643549
chr14	60725485	60725766
chr14	60732517	60732841
chr14	60733294	60733606
chr14	60770011	60770187
chr14	60789246	60789616
chr14	60806116	60806428
chr14	60817087	60817238
chr14	60822704	60822976
chr14	60833470	60833750
chr14	60857783	60858428
chr14	60858948	60859233
chr14	60863412	60863626
chr14	60892391	60892614
chr14	60904877	60905110
chr14	60917520	60917795
chr14	60918070	60918348
chr14	60924709	60925004
chr14	60975406	60975836
chr14	60993173	60993509
chr14	60998293	60998587
chr14	60999120	60999587
chr14	61007011	61007256
chr14	61008682	61008982
chr14	61011720	61012098
chr14	61019017	61019421
chr14	61050424	61050762
chr14	61061933	61062169
chr14	61090345	61090680
chr14	61095686	61095926
chr14	61096242	61096576
chr14	61097608	61097894
chr14	61098385	61098621
chr14	61104933	61105463
chr14	61231393	61231825
chr14	61231891	61232515
chr14	61232616	61232870
chr14	61267253	61267544
chr14	61287412	61287829
chr14	61290079	61290279
chr14	61299078	61299408
chr14	61373957	61374415
chr14	61396799	61397140
chr14	61431006	61431326
chr14	61459866	61460199
chr14	61461507	61461797
chr14	61653817	61654052
chr14	61663372	61663691
chr14	61699505	61699839
chr14	61705114	61705410
chr14	61715871	61716302
chr14	61721640	61721854
chr14	61968059	61968279
chr14	62576268	62576605
chr14	62671349	62671605
chr14	62711211	62711478
chr14	62813126	62813559
chr14	62845274	62845508
chr14	62898322	62898613
chr14	62925343	62925663
chr14	62974939	62975128
chr14	63029725	63030036
chr14	63078609	63078877
chr14	63079954	63080518
chr14	63081177	63081443
chr14	63169505	63169733
chr14	63170312	63170548
chr14	63177825	63178407
chr14	63178485	63178725
chr14	63178761	63178978
chr14	63200406	63200678
chr14	63214415	63214710
chr14	63263867	63264289
chr14	63264331	63264584
chr14	63264604	63264947
chr14	63282275	63282511
chr14	63306703	63307006
chr14	63336148	63336403
chr14	63377565	63377764
chr14	63389326	63389559
chr14	63389745	63390228
chr14	63390265	63390642
chr14	63530567	63530795
chr14	63546970	63547212
chr14	63576659	63576811
chr14	63597141	63597493
chr14	63674206	63674640
chr14	63696170	63696367
chr14	63737817	63738056
chr14	63752508	63752701
chr14	63830664	63830889
chr14	63831205	63831658
chr14	63839875	63840238
chr14	63874398	63875132
chr14	63880683	63880968
chr14	63966534	63966798
chr14	64015270	64015433
chr14	64041033	64041346
chr14	64047599	64047832
chr14	64075957	64076214
chr14	64076683	64077146
chr14	64173154	64173536
chr14	64208058	64208353
chr14	64234398	64234621
chr14	64241100	64241808
chr14	64282261	64282560
chr14	64296725	64296997
chr14	64301228	64301551
chr14	64303192	64303486
chr14	64308904	64309220
chr14	64336572	64336799
chr14	64338295	64338640
chr14	64359712	64360035
chr14	64428314	64428641
chr14	64447418	64447792
chr14	64474261	64474501
chr14	64497191	64497875
chr14	64503540	64503824
chr14	64520187	64520519
chr14	64523089	64523494
chr14	64523763	64524087
chr14	64556397	64556757
chr14	64639257	64639642
chr14	64639917	64640232
chr14	64654835	64655139
chr14	64700634	64700919
chr14	64707538	64707757
chr14	64751194	64751393
chr14	64758871	64759168
chr14	64763652	64764193
chr14	64792387	64792713
chr14	64823003	64823300
chr14	64896093	64896333
chr14	64948093	64949297
chr14	64949352	64950489
chr14	64951485	64951780
chr14	65023533	65023747
chr14	65037925	65038110
chr14	65162562	65162769
chr14	65318418	65318672
chr14	65351673	65351927
chr14	65361100	65361504
chr14	65495803	65496063
chr14	65497539	65497933
chr14	65606328	65606554
chr14	65607153	65607534
chr14	65658402	65658669
chr14	65895957	65896274
chr14	65931872	65932089
chr14	65937954	65938380
chr14	65939730	65940002
chr14	66032021	66032294
chr14	66146606	66146800
chr14	66160833	66161169
chr14	66198764	66199177
chr14	66282823	66283048
chr14	66294802	66294984
chr14	66468456	66468659
chr14	66654693	66655041
chr14	66674282	66674501
chr14	66702874	66703326
chr14	66778179	66778496
chr14	66822433	66822607
chr14	66872281	66872584
chr14	66896446	66896688
chr14	66926700	66926874
chr14	66930364	66930627
chr14	66956638	66956959
chr14	66963613	66964016
chr14	66972229	66972444
chr14	66977199	66977464
chr14	66984366	66984593
chr14	67016547	67016921
chr14	67051308	67051578
chr14	67053670	67053920
chr14	67063090	67063619
chr14	67107763	67108082
chr14	67112745	67112985
chr14	67117066	67117374
chr14	67120555	67120899
chr14	67136533	67136797
chr14	67155149	67155408
chr14	67203658	67203935
chr14	67240948	67241314
chr14	67302502	67302860
chr14	67353106	67353337
chr14	67373543	67373838
chr14	67420231	67420521
chr14	67470502	67470829
chr14	67480400	67480776
chr14	67500828	67501169
chr14	67620796	67621118
chr14	67755876	67756231
chr14	67784943	67785772
chr14	67787968	67788270
chr14	67834612	67834988
chr14	67843152	67843899
chr14	67843941	67844201
chr14	67899926	67900242
chr14	67910738	67910986
chr14	67934167	67934612
chr14	67945182	67945419
chr14	67970758	67970936
chr14	67995314	67995958
chr14	68009552	68009757
chr14	68050983	68051215
chr14	68060508	68060820
chr14	68101802	68101991
chr14	68106255	68106966
chr14	68112950	68113389
chr14	68126664	68126964
chr14	68146913	68147185
chr14	68165029	68165650
chr14	68192473	68192845
chr14	68195588	68195899
chr14	68198144	68198376
chr14	68253261	68253457
chr14	68254854	68255174
chr14	68311174	68311335
chr14	68311428	68311756
chr14	68322547	68323007
chr14	68325303	68325711
chr14	68327026	68327430
chr14	68328845	68329069
chr14	68329337	68329542
chr14	68329658	68330172
chr14	68331867	68332218
chr14	68332267	68332732
chr14	68352913	68353562
chr14	68361317	68361639
chr14	68380433	68380764
chr14	68390268	68390636
chr14	68399675	68400063
chr14	68448096	68448557
chr14	68474324	68474585
chr14	68478256	68478590
chr14	68482446	68482627
chr14	68514701	68514986
chr14	68515104	68515367
chr14	68515561	68515859
chr14	68538558	68538868
chr14	68579453	68579672
chr14	68592839	68593157
chr14	68626662	68627018
chr14	68637842	68638095
chr14	68643908	68644199
chr14	68665773	68666082
chr14	68687884	68688319
chr14	68691296	68691549
chr14	68727818	68728107
chr14	68728359	68728625
chr14	68779063	68779573
chr14	68784625	68784823
chr14	68796165	68796563
chr14	68797689	68797924
chr14	68798998	68799241
chr14	68824086	68824769
chr14	68835856	68836135
chr14	68862091	68862310
chr14	68881676	68881859
chr14	68883104	68883520
chr14	68887498	68887667
chr14	68893610	68893897
chr14	68899520	68899894
chr14	68934359	68934840
chr14	68935152	68935377
chr14	68996595	68996916
chr14	69011716	69011938
chr14	69013397	69013557
chr14	69040342	69040549
chr14	69067931	69068175
chr14	69071748	69072091
chr14	69111186	69111502
chr14	69116632	69116979
chr14	69121521	69121786
chr14	69140069	69140483
chr14	69148039	69148278
chr14	69148458	69148786
chr14	69149318	69149533
chr14	69194427	69194881
chr14	69245082	69245625
chr14	69263187	69263772
chr14	69267763	69268134
chr14	69349393	69349608
chr14	69355186	69355565
chr14	69386953	69387164
chr14	69414080	69414297
chr14	69460861	69461084
chr14	69549734	69550101
chr14	69564183	69564646
chr14	69573226	69573437
chr14	69582490	69582879
chr14	69610447	69610742
chr14	69623628	69623947
chr14	69633381	69633722
chr14	69729470	69729692
chr14	69791594	69791824
chr14	69794000	69794353
chr14	69854291	69854672
chr14	69895928	69896375
chr14	69953136	69953692
chr14	70104274	70104788
chr14	70121730	70121986
chr14	70136986	70137293
chr14	70158569	70158998
chr14	70168545	70168757
chr14	70177653	70177882
chr14	70197963	70198157
chr14	70250480	70250765
chr14	70260685	70260957
chr14	70291568	70291837
chr14	70344681	70345084
chr14	70354107	70354579
chr14	70363999	70364224
chr14	70443714	70443939
chr14	70492382	70492734
chr14	70508861	70509188
chr14	70640446	70640672
chr14	70675527	70676071
chr14	70683877	70684127
chr14	70702922	70703331
chr14	70846326	70846552
chr14	70851216	70851473
chr14	70856109	70856433
chr14	70856520	70857161
chr14	70857387	70857617
chr14	70857749	70858093
chr14	70858142	70858411
chr14	70859151	70859596
chr14	70940219	70940454
chr14	71146713	71146916
chr14	71183621	71183804
chr14	71242054	71242337
chr14	71257480	71257840
chr14	71275797	71276101
chr14	71289390	71289907
chr14	71291086	71291227
chr14	71366917	71367176
chr14	71391911	71392216
chr14	71468317	71469044
chr14	71560567	71560842
chr14	71640569	71640843
chr14	71691352	71691709
chr14	71828816	71829205
chr14	71830463	71830674
chr14	71953340	71953709
chr14	71957200	71957619
chr14	72050521	72050915
chr14	72053329	72053868
chr14	72082126	72082378
chr14	72091735	72091994
chr14	72272941	72273231
chr14	72429552	72429884
chr14	72429907	72430100
chr14	72441377	72441772
chr14	72479433	72479713
chr14	72484997	72485311
chr14	72512287	72512571
chr14	72562121	72562379
chr14	72563479	72563923
chr14	72579613	72579896
chr14	72594663	72594920
chr14	72709707	72709909
chr14	72768402	72768649
chr14	72820420	72820816
chr14	72831720	72831926
chr14	72993963	72994294
chr14	72994866	72995051
chr14	73008508	73008863
chr14	73028050	73028226
chr14	73036830	73037159
chr14	73045217	73045499
chr14	73107573	73107715
chr14	73128187	73128479
chr14	73128664	73129002
chr14	73149076	73149426
chr14	73168357	73168559
chr14	73169887	73170253
chr14	73181208	73181528
chr14	73198903	73199202
chr14	73249658	73249993
chr14	73250101	73250617
chr14	73250659	73250851
chr14	73260246	73260848
chr14	73265173	73265632
chr14	73267681	73267933
chr14	73277310	73277607
chr14	73282960	73283193
chr14	73288888	73289448
chr14	73292973	73293393
chr14	73294807	73295294
chr14	73295724	73296162
chr14	73296255	73296811
chr14	73313913	73314293
chr14	73321176	73321599
chr14	73362038	73362385
chr14	73363695	73363961
chr14	73395699	73395907
chr14	73404724	73405052
chr14	73422886	73423317
chr14	73486388	73486968
chr14	73555119	73555982
chr14	73574747	73575048
chr14	73648111	73648374
chr14	73744465	73744746
chr14	73754103	73754476
chr14	73787963	73788308
chr14	73793874	73794216
chr14	73830774	73831039
chr14	73861371	73861654
chr14	73898818	73899220
chr14	74015475	74015873
chr14	74028385	74028650
chr14	74037605	74037970
chr14	74038687	74038957
chr14	74044896	74045184
chr14	74063668	74063878
chr14	74067911	74068356
chr14	74086018	74086344
chr14	74109860	74110121
chr14	74145389	74145987
chr14	74148877	74149347
chr14	74249457	74249765
chr14	74299636	74299885
chr14	74330237	74330509
chr14	74340701	74341014
chr14	74397376	74397724
chr14	74414860	74415106
chr14	74442112	74442440
chr14	74450473	74450814
chr14	74481696	74482075
chr14	74482827	74483274
chr14	74516150	74516330
chr14	74539549	74539793
chr14	74559193	74559457
chr14	74605626	74605938
chr14	74620959	74621344
chr14	74624977	74625518
chr14	74668884	74669319
chr14	74678501	74678800
chr14	74683966	74684205
chr14	74712597	74712974
chr14	74713323	74713570
chr14	74795104	74795370
chr14	74795408	74795625
chr14	74813530	74813829
chr14	74830374	74830660
chr14	74832396	74832901
chr14	74839930	74840329
chr14	74843416	74843745
chr14	74844230	74844587
chr14	74963966	74964408
chr14	74989761	74990041
chr14	74990482	74990694
chr14	75024872	75025214
chr14	75054932	75055121
chr14	75058756	75059005
chr14	75097048	75097394
chr14	75102554	75102866
chr14	75108147	75108568
chr14	75113785	75114136
chr14	75114696	75115277
chr14	75190218	75190569
chr14	75197121	75197651
chr14	75245342	75245652
chr14	75247237	75247601
chr14	75247987	75248286
chr14	75273301	75273541
chr14	75330636	75331024
chr14	75420213	75420523
chr14	75442863	75443099
chr14	75515307	75515657
chr14	75518416	75518795
chr14	75586951	75587269
chr14	75592381	75592544
chr14	75613552	75613802
chr14	75627251	75627438
chr14	75638131	75638359
chr14	75664395	75664587
chr14	75888911	75889209
chr14	75923233	75923608
chr14	76033952	76034186
chr14	76045501	76045751
chr14	76050777	76051008
chr14	76082980	76083259
chr14	76169716	76169977
chr14	76180782	76181387
chr14	76183809	76184134
chr14	76246239	76246594
chr14	76280752	76280883
chr14	76312825	76313145
chr14	76320850	76321263
chr14	76347095	76347396
chr14	76406335	76406563
chr14	76408891	76409448
chr14	76412135	76412574
chr14	76449321	76450089
chr14	76450798	76451147
chr14	76453240	76453686
chr14	76454961	76455436
chr14	76483167	76483599
chr14	76489507	76490057
chr14	76492585	76492997
chr14	76497066	76497359
chr14	76504871	76505117
chr14	76543476	76543734
chr14	76543828	76544365
chr14	76545076	76545368
chr14	76559588	76559954
chr14	76563158	76563527
chr14	76563639	76565164
chr14	76568846	76569278
chr14	76570066	76570446
chr14	76589239	76589764
chr14	76595595	76596041
chr14	76604157	76604736
chr14	76606760	76607115
chr14	76613044	76613298
chr14	76630771	76631124
chr14	76644900	76645126
chr14	76647232	76647472
chr14	76668333	76668509
chr14	76675769	76676035
chr14	76677279	76677490
chr14	76687403	76687737
chr14	76688366	76688689
chr14	76749474	76749869
chr14	76815107	76815303
chr14	76836983	76837514
chr14	76850176	76850361
chr14	76851965	76852304
chr14	76861926	76862180
chr14	76862377	76862557
chr14	76913013	76913266
chr14	76945398	76945581
chr14	76995301	76995533
chr14	77034652	77034923
chr14	77087497	77087757
chr14	77140070	77140305
chr14	77189626	77189880
chr14	77191043	77191558
chr14	77243319	77243879
chr14	77297851	77298015
chr14	77336522	77336729
chr14	77340754	77340953
chr14	77353389	77353773
chr14	77398312	77398784
chr14	77498075	77498232
chr14	77517105	77517459
chr14	77527500	77527798
chr14	77558140	77558421
chr14	77565635	77565884
chr14	77609867	77610069
chr14	77677764	77678011
chr14	77690947	77691231
chr14	77700388	77700674
chr14	77984638	77984909
chr14	78102648	78102985
chr14	78131974	78132222
chr14	78134147	78134477
chr14	78233493	78233806
chr14	78294546	78294718
chr14	78372935	78373237
chr14	78384403	78384651
chr14	78470092	78470394
chr14	78495830	78496130
chr14	78505325	78505559
chr14	78547268	78547603
chr14	78627779	78628005
chr14	78892164	78892486
chr14	79080088	79080354
chr14	79167417	79167615
chr14	79346379	79346623
chr14	79573539	79573787
chr14	79592286	79592682
chr14	79739106	79739390
chr14	79749646	79749987
chr14	79892560	79892854
chr14	79900459	79900696
chr14	80123153	80123446
chr14	80321010	80321222
chr14	80386355	80386618
chr14	80490872	80491188
chr14	80523555	80523872
chr14	80532505	80532699
chr14	80598952	80599299
chr14	80700166	80700576
chr14	80706715	80706966
chr14	80747993	80748242
chr14	80805492	80805824
chr14	80971675	80972000
chr14	80989245	80989607
chr14	81000558	81000943
chr14	81102055	81102353
chr14	81161503	81161812
chr14	81246385	81246679
chr14	81274144	81274345
chr14	81463246	81463517
chr14	81526416	81526721
chr14	81902957	81903163
chr14	82246397	82246705
chr14	82391993	82392202
chr14	82535987	82536225
chr14	82836592	82836950
chr14	82999665	82999917
chr14	83476394	83476686
chr14	83603113	83603328
chr14	83731717	83731898
chr14	83939776	83940068
chr14	84667592	84667966
chr14	84732067	84732305
chr14	84951424	84951667
chr14	85064644	85065003
chr14	85072494	85072864
chr14	85148028	85148211
chr14	85403637	85403890
chr14	85572101	85572283
chr14	85574512	85574803
chr14	85593175	85593494
chr14	85752489	85752731
chr14	86190720	86190963
chr14	86439695	86439964
chr14	86497290	86497558
chr14	86586038	86586353
chr14	86602430	86602637
chr14	87058716	87058906
chr14	87152121	87152485
chr14	87248842	87249160
chr14	87281699	87281903
chr14	87307322	87307585
chr14	87424324	87424507
chr14	87432565	87432796
chr14	87470360	87470590
chr14	87481128	87481520
chr14	87549879	87550234
chr14	87704673	87704937
chr14	87725487	87725863
chr14	87770048	87770294
chr14	87916561	87916785
chr14	87921438	87922235
chr14	87973843	87974021
chr14	87999480	87999721
chr14	88028352	88028715
chr14	88095951	88096397
chr14	88099598	88099759
chr14	88168726	88168913
chr14	88203571	88203957
chr14	88265352	88265603
chr14	88269585	88269794
chr14	88328712	88329079
chr14	88329110	88329408
chr14	88360697	88360940
chr14	88393899	88394074
chr14	88404739	88405001
chr14	88455682	88455900
chr14	88549103	88549388
chr14	88551196	88551417
chr14	88563209	88563972
chr14	88576431	88577140
chr14	88577150	88577698
chr14	88713605	88713874
chr14	88750338	88750641
chr14	88774046	88774322
chr14	88789320	88789675
chr14	88844434	88844629
chr14	88872505	88872737
chr14	88925050	88925338
chr14	88952145	88952468
chr14	88953207	88953540
chr14	88954026	88954420
chr14	89237338	89237763
chr14	89303847	89304219
chr14	89377928	89378258
chr14	89384336	89384577
chr14	89436083	89436298
chr14	89451407	89451707
chr14	89475560	89475866
chr14	89491937	89492185
chr14	89509382	89509680
chr14	89596481	89596984
chr14	89646066	89646367
chr14	89650672	89651010
chr14	89705302	89705542
chr14	89771267	89771840
chr14	89810285	89810483
chr14	89825480	89825728
chr14	89837747	89838060
chr14	89905154	89905332
chr14	89905554	89905772
chr14	89918772	89919005
chr14	89919477	89919687
chr14	89932606	89933430
chr14	89933469	89933728
chr14	89934258	89934688
chr14	89935592	89936017
chr14	89980202	89980544
chr14	89990295	89990623
chr14	90039675	90040142
chr14	90045056	90045299
chr14	90045546	90045847
chr14	90048191	90048832
chr14	90049686	90050148
chr14	90055039	90055353
chr14	90097209	90097421
chr14	90135959	90136577
chr14	90233678	90234032
chr14	90262738	90263152
chr14	90293066	90293265
chr14	90294534	90294847
chr14	90296825	90297098
chr14	90333609	90333850
chr14	90436899	90437134
chr14	90439156	90439582
chr14	90595761	90596293
chr14	90596345	90596771
chr14	90674594	90674877
chr14	90676775	90677137
chr14	90693967	90694129
chr14	90709276	90709606
chr14	90713495	90713845
chr14	90791144	90791466
chr14	90812467	90812925
chr14	90822537	90822890
chr14	90847472	90847724
chr14	90853411	90853704
chr14	90859712	90860051
chr14	90861949	90862379
chr14	90874629	90874804
chr14	90891150	90891383
chr14	90906165	90906402
chr14	90953215	90953795
chr14	90953884	90954362
chr14	90954772	90955246
chr14	90963415	90963748
chr14	91020385	91020633
chr14	91046347	91047052
chr14	91047080	91047268
chr14	91104801	91105079
chr14	91110119	91110742
chr14	91186080	91186441
chr14	91250999	91251229
chr14	91372156	91372905
chr14	91391380	91391610
chr14	91394654	91394995
chr14	91395077	91395321
chr14	91420828	91421118
chr14	91426066	91426221
chr14	91429031	91429335
chr14	91435424	91435684
chr14	91447693	91448027
chr14	91461549	91461784
chr14	91533027	91533293
chr14	91576112	91576427
chr14	91629508	91629749
chr14	91671431	91671752
chr14	91735989	91736186
chr14	91789580	91789815
chr14	91851258	91851432
chr14	91862004	91862196
chr14	91865003	91865234
chr14	91888740	91889005
chr14	91918815	91919080
chr14	91992768	91993111
chr14	92047151	92047356
chr14	92125431	92125674
chr14	92132742	92132902
chr14	92136802	92137155
chr14	92139662	92139961
chr14	92149215	92149498
chr14	92192457	92192694
chr14	92217154	92217534
chr14	92223032	92223320
chr14	92226465	92226765
chr14	92250792	92251104
chr14	92284508	92284790
chr14	92319957	92320270
chr14	92374337	92374558
chr14	92416928	92417298
chr14	92474328	92474582
chr14	92479567	92479743
chr14	92488017	92488490
chr14	92509368	92509798
chr14	92553415	92553995
chr14	92570530	92570820
chr14	92594105	92594248
chr14	92615566	92615836
chr14	92648936	92649251
chr14	92649474	92649776
chr14	92650891	92651111
chr14	92651988	92652194
chr14	92668625	92668861
chr14	92674078	92674360
chr14	92675252	92675682
chr14	92677641	92677864
chr14	92696278	92696670
chr14	92714169	92714459
chr14	92743041	92743595
chr14	92743605	92743910
chr14	92755252	92755554
chr14	92770126	92770474
chr14	92822156	92822301
chr14	92869277	92869525
chr14	93073062	93073328
chr14	93079900	93080179
chr14	93155272	93155589
chr14	93184964	93185307
chr14	93191197	93191547
chr14	93272544	93272826
chr14	93324720	93325041
chr14	93325078	93325381
chr14	93429068	93429363
chr14	93439640	93439972
chr14	93442868	93443152
chr14	93472392	93472691
chr14	93475728	93476077
chr14	93506704	93506983
chr14	93521106	93521365
chr14	93535678	93535965
chr14	93537864	93538188
chr14	93572723	93572994
chr14	93587415	93587618
chr14	93668418	93668693
chr14	93672789	93673168
chr14	93679395	93679675
chr14	93716769	93717069
chr14	93843574	93843807
chr14	93891643	93892017
chr14	93949071	93949382
chr14	93959597	93959920
chr14	93970048	93970407
chr14	94022077	94022763
chr14	94072967	94073233
chr14	94075988	94076335
chr14	94085528	94085885
chr14	94135390	94135717
chr14	94173207	94173446
chr14	94217405	94217789
chr14	94221353	94221711
chr14	94225605	94226088
chr14	94253996	94254202
chr14	94284916	94285210
chr14	94305738	94306132
chr14	94352257	94352557
chr14	94359124	94359334
chr14	94360113	94360355
chr14	94440045	94440270
chr14	94557676	94557974
chr14	94563315	94563551
chr14	94580814	94581070
chr14	94592377	94592917
chr14	94635113	94635390
chr14	94649655	94649888
chr14	94710596	94710835
chr14	94732264	94732685
chr14	94733530	94734030
chr14	94765921	94766100
chr14	94777367	94777674
chr14	94801506	94801965
chr14	94850811	94851190
chr14	94855439	94855976
chr14	94884480	94885074
chr14	94897478	94897855
chr14	94963200	94963441
chr14	94967293	94967629
chr14	94968259	94968652
chr14	94969222	94969453
chr14	94978635	94978986
chr14	94981016	94981233
chr14	94988606	94988837
chr14	95052192	95052453
chr14	95063543	95063775
chr14	95096956	95097479
chr14	95102345	95102724
chr14	95103066	95103391
chr14	95145538	95145908
chr14	95147408	95147744
chr14	95150501	95150763
chr14	95216552	95216811
chr14	95219894	95220217
chr14	95229392	95229767
chr14	95310423	95310756
chr14	95386609	95386813
chr14	95431878	95432188
chr14	95515856	95516126
chr14	95530305	95530795
chr14	95534824	95535093
chr14	95587894	95588167
chr14	95592754	95593178
chr14	95619872	95620168
chr14	95631821	95632235
chr14	95634786	95635166
chr14	95636667	95637108
chr14	95640893	95641119
chr14	95653741	95653900
chr14	95715088	95715353
chr14	95737916	95738077
chr14	95740715	95740921
chr14	95800941	95801299
chr14	95811523	95811956
chr14	95817735	95817994
chr14	95843614	95843788
chr14	95846031	95846234
chr14	95899343	95899621
chr14	95900150	95900385
chr14	95960098	95960368
chr14	95960452	95960792
chr14	96038029	96038231
chr14	96103465	96103681
chr14	96120297	96120750
chr14	96215162	96215396
chr14	96277418	96277819
chr14	96333251	96333529
chr14	96333711	96333995
chr14	96389036	96389205
chr14	96642230	96642425
chr14	96713198	96713422
chr14	96716418	96716665
chr14	96721352	96721722
chr14	96787974	96788164
chr14	96809704	96809953
chr14	96834506	96834681
chr14	96835809	96836113
chr14	96946818	96947020
chr14	97120666	97120976
chr14	97243844	97244139
chr14	97259988	97260298
chr14	97377600	97377756
chr14	97514491	97514851
chr14	97600739	97600963
chr14	97674710	97675099
chr14	97678539	97678788
chr14	98229111	98229332
chr14	98342602	98343038
chr14	98344726	98344903
chr14	98355532	98355972
chr14	98358978	98359390
chr14	98421193	98421455
chr14	98422967	98423512
chr14	98427134	98427658
chr14	98435586	98435879
chr14	98439418	98439803
chr14	98440072	98440284
chr14	98442577	98443033
chr14	98540170	98540545
chr14	98549040	98549199
chr14	98565258	98565508
chr14	98571038	98571222
chr14	98601559	98601956
chr14	98660912	98661097
chr14	98679224	98679455
chr14	98727163	98727472
chr14	98735948	98736333
chr14	98766753	98767065
chr14	98769335	98769593
chr14	98802626	98802992
chr14	98808141	98808558
chr14	98810672	98811165
chr14	98856192	98856532
chr14	98925371	98925689
chr14	98929195	98929478
chr14	98951822	98952126
chr14	98966656	98966944
chr14	99011336	99011617
chr14	99015919	99016272
chr14	99017226	99017614
chr14	99045400	99045639
chr14	99053160	99053325
chr14	99054527	99054960
chr14	99060976	99061336
chr14	99066049	99066286
chr14	99097333	99097722
chr14	99099276	99099615
chr14	99110126	99110441
chr14	99110483	99110892
chr14	99111885	99112098
chr14	99112505	99112804
chr14	99115216	99115579
chr14	99126720	99127059
chr14	99138049	99138958
chr14	99139699	99140129
chr14	99140853	99141360
chr14	99141381	99141712
chr14	99145636	99145902
chr14	99158068	99158405
chr14	99164804	99165337
chr14	99218847	99219186
chr14	99219643	99220228
chr14	99223889	99224221
chr14	99266020	99266391
chr14	99280372	99280592
chr14	99282820	99283174
chr14	99289302	99289454
chr14	99329407	99329683
chr14	99346005	99346340
chr14	99406480	99406762
chr14	99421428	99421786
chr14	99474519	99474730
chr14	99483026	99483276
chr14	99507476	99507838
chr14	99518604	99518903
chr14	99531894	99532158
chr14	99561319	99561612
chr14	99565338	99565671
chr14	99593025	99593347
chr14	99595561	99595860
chr14	99608832	99609131
chr14	99612231	99612597
chr14	99615000	99615332
chr14	99644375	99644796
chr14	99659010	99659190
chr14	99667361	99667693
chr14	99671952	99672156
chr14	99676640	99676986
chr14	99682766	99682974
chr14	99687346	99687598
chr14	99691182	99691441
chr14	99709580	99709726
chr14	99728834	99729486
chr14	99782972	99783171
chr14	99807334	99807577
chr14	99814926	99815168
chr14	99821445	99821625
chr14	99821720	99822024
chr14	99839315	99839536
chr14	99844273	99844566
chr14	99912405	99912610
chr14	99913949	99914270
chr14	99919820	99920188
chr14	99921302	99921583
chr14	99953523	99953914
chr14	99976284	99976686
chr14	100060984	100061224
chr14	100076643	100076855
chr14	100082658	100082930
chr14	100173389	100173590
chr14	100181774	100182149
chr14	100189489	100189752
chr14	100190919	100191235
chr14	100199422	100199725
chr14	100240009	100240204
chr14	100244441	100244785
chr14	100387201	100387742
chr14	100436966	100437315
chr14	100438385	100438672
chr14	100440456	100440790
chr14	100442569	100442967
chr14	100600151	100600403
chr14	100609201	100609752
chr14	100619879	100620256
chr14	100646063	100646300
chr14	100656301	100656550
chr14	100719412	100719723
chr14	100760924	100761156
chr14	100765027	100765255
chr14	100771300	100771858
chr14	100777522	100777775
chr14	100779250	100779444
chr14	100940584	100940928
chr14	100944457	100944991
chr14	101013099	101013424
chr14	101093131	101093373
chr14	101094117	101094405
chr14	101096394	101096622
chr14	101111786	101112029
chr14	101164511	101164890
chr14	101201595	101201946
chr14	101243398	101243829
chr14	101274228	101274405
chr14	101298389	101298776
chr14	101307077	101307395
chr14	101379745	101380051
chr14	101426075	101426363
chr14	101483944	101484337
chr14	101497193	101497549
chr14	101582413	101582885
chr14	101599255	101599558
chr14	101622542	101622764
chr14	101632659	101633015
chr14	101634983	101635170
chr14	101675080	101675290
chr14	101676485	101676893
chr14	101721477	101721743
chr14	101745298	101745646
chr14	101750482	101750675
chr14	101757107	101757337
chr14	101771423	101771754
chr14	101850208	101850797
chr14	101853510	101853728
chr14	101854097	101854307
chr14	101855637	101855918
chr14	101859201	101859480
chr14	101957848	101958084
chr14	101974107	101974544
chr14	102034382	102034731
chr14	102044162	102044355
chr14	102052664	102053207
chr14	102060575	102060989
chr14	102116852	102117009
chr14	102129139	102129695
chr14	102129846	102130104
chr14	102130739	102130982
chr14	102230613	102230993
chr14	102309335	102309591
chr14	102311002	102311432
chr14	102314321	102314581
chr14	102321718	102321991
chr14	102342301	102342556
chr14	102361125	102361277
chr14	102414903	102415180
chr14	102453760	102454298
chr14	102460820	102461076
chr14	102476419	102476604
chr14	102508803	102509004
chr14	102518999	102519291
chr14	102568088	102568324
chr14	102609052	102609262
chr14	102611653	102612023
chr14	102614410	102614719
chr14	102627625	102627887
chr14	102639794	102640109
chr14	102640899	102641592
chr14	102641841	102642144
chr14	102663093	102663380
chr14	102677279	102677594
chr14	102678203	102678425
chr14	102721521	102721829
chr14	102817533	102817914
chr14	102828848	102829226
chr14	102833154	102833385
chr14	102870203	102870482
chr14	102870928	102871284
chr14	102890894	102891212
chr14	102927037	102927327
chr14	102930205	102930368
chr14	103036318	103036561
chr14	103046757	103047021
chr14	103054714	103055070
chr14	103057204	103057456
chr14	103065066	103065520
chr14	103082864	103083304
chr14	103098648	103098842
chr14	103108194	103108666
chr14	103112749	103113016
chr14	103143215	103143484
chr14	103149680	103149994
chr14	103165075	103165430
chr14	103215528	103215794
chr14	103229575	103230128
chr14	103234960	103235292
chr14	103241264	103241599
chr14	103271601	103271730
chr14	103286069	103286241
chr14	103307084	103307238
chr14	103344544	103344833
chr14	103392169	103392592
chr14	103416123	103416653
chr14	103437212	103437483
chr14	103442027	103442278
chr14	103446330	103446782
chr14	103457042	103457288
chr14	103457473	103457859
chr14	103516684	103516914
chr14	103537169	103537434
chr14	103586053	103586272
chr14	103611663	103612000
chr14	103614048	103614483
chr14	103630785	103631217
chr14	103633184	103633399
chr14	103667015	103667380
chr14	103671188	103671517
chr14	103673562	103674096
chr14	103674191	103674481
chr14	103675183	103675391
chr14	103693703	103693946
chr14	103705431	103705633
chr14	103720606	103720843
chr14	103724658	103724930
chr14	103788810	103789053
chr14	103831544	103831798
chr14	103832379	103832666
chr14	103869339	103869496
chr14	103879403	103879729
chr14	103883579	103883857
chr14	103907635	103908013
chr14	104047087	104047336
chr14	104061264	104061452
chr14	104088065	104088492
chr14	104101310	104101773
chr14	104114027	104114334
chr14	104177075	104177726
chr14	104187713	104188070
chr14	104203152	104203493
chr14	104218720	104219018
chr14	104222666	104222914
chr14	104227123	104227612
chr14	104245920	104246334
chr14	104252842	104253139
chr14	104261009	104261310
chr14	104262470	104262685
chr14	104268772	104268974
[truncated: 956,350 more chars]
