# Supplementary material for: The PinkThing for analysing ChIP profiling data in their genomic context
Source: BMC Res Notes. 2013 Apr 4;6:133. doi: 10.1186/1756-0500-6-133 (PMC3674928; doi:10.1186/1756-0500-6-133)
Supplement: Additional file 3 — No CTCF cohesin.bed. Sites of cohesin binding with no CTCF binding, as obtained from Schmidt et al.[19]. [file 1756-0500-6-133-S3.bed]

# Cohesin sites with no CTCF binding
# 
# data obtained from: 
# 'A CTCF-independent role for cohesin in tissue-specific transcription' 
# by Schmidt et al, Genome Research 2010
# http://genome.cshlp.org/content/early/2010/03/10/gr.100479.109
#
chr1	7430208	7430963
chr1	10618278	10618472
chr1	11618563	11618769
chr1	12469249	12469480
chr1	12522683	12522806
chr1	12598507	12599024
chr1	13947812	13948044
chr1	16138511	16138750
chr1	16380930	16381156
chr1	16811756	16811972
chr1	21440928	21441115
chr1	21523551	21523824
chr1	21523877	21524108
chr1	22339937	22340079
chr1	22613412	22613694
chr1	23025745	23026178
chr1	24978820	24979077
chr1	29114204	29114422
chr1	29470832	29471121
chr1	32081263	32081460
chr1	35064034	35064260
chr1	36096108	36096360
chr1	41137754	41137978
chr1	41157803	41158117
chr1	41478482	41478821
chr1	43230678	43230887
chr1	44096584	44096778
chr1	45729332	45729526
chr1	47778602	47778853
chr1	56616804	56616981
chr1	56816977	56817206
chr1	59141799	59142051
chr1	59806471	59806745
chr1	65203800	65204004
chr1	67924977	67925250
chr1	71285581	71285651
chr1	72963319	72963437
chr1	80832330	80832804
chr1	81168452	81168707
chr1	91625657	91625727
chr1	93189343	93189599
chr1	100088442	100088717
chr1	106688563	106688770
chr1	106960049	106960269
chr1	106964821	106965220
chr1	106995586	106995792
chr1	107195110	107195325
chr1	107305845	107305980
chr1	107400565	107400979
chr1	107401451	107401956
chr1	108284183	108284345
chr1	109091434	109091645
chr1	109410549	109410788
chr1	109458134	109458688
chr1	109482130	109482371
chr1	109495315	109495779
chr1	109496354	109496693
chr1	109557906	109558141
chr1	109558395	109558542
chr1	109590434	109590709
chr1	109619144	109619267
chr1	109741207	109741444
chr1	109892628	109892768
chr1	109892798	109892934
chr1	110127646	110127764
chr1	110329578	110329774
chr1	111572730	111572841
chr1	111581007	111581283
chr1	112332445	112332558
chr1	113734106	113734421
chr1	113735938	113736227
chr1	114102862	114103914
chr1	114249740	114249974
chr1	114272737	114273183
chr1	114378105	114378317
chr1	114398132	114398248
chr1	114476016	114476215
chr1	114560719	114560858
chr1	114560898	114560992
chr1	114561008	114561112
chr1	114595056	114595298
chr1	114606356	114606531
chr1	114854345	114855166
chr1	114859230	114859418
chr1	114919726	114919994
chr1	114925124	114926029
chr1	114992777	114992987
chr1	115013585	115013740
chr1	115024925	115025095
chr1	115060432	115061092
chr1	115538849	115539028
chr1	116055553	116055725
chr1	116058888	116059251
chr1	116059259	116059404
chr1	116296716	116296968
chr1	116577097	116577398
chr1	116605674	116605796
chr1	116612483	116612815
chr1	116656123	116656352
chr1	116656404	116656605
chr1	116716385	116716848
chr1	116731826	116731950
chr1	117011009	117011266
chr1	117066989	117067247
chr1	117197909	117198279
chr1	117222182	117222359
chr1	117223666	117223833
chr1	117357427	117357861
chr1	117395382	117395900
chr1	117612958	117613568
chr1	117711481	117711933
chr1	117712002	117712130
chr1	117712619	117713159
chr1	117906847	117906952
chr1	117935467	117935770
chr1	117949404	117949523
chr1	117950857	117951402
chr1	118425716	118425903
chr1	118980002	118980461
chr1	119484064	119484288
chr1	120412736	120412822
chr1	121057260	121057331
chr1	121180174	121180260
chr1	121185842	121185906
chr1	121185925	121186960
chr1	143563575	143563722
chr1	143642473	143642711
chr1	143642763	143643122
chr1	143643164	143643370
chr1	143700916	143701098
chr1	143701123	143701437
chr1	143807577	143808148
chr1	143921638	143921752
chr1	144321844	144322678
chr1	144438240	144438316
chr1	145537530	145537909
chr1	145550876	145551003
chr1	146202521	146203016
chr1	146272914	146274078
chr1	146823352	146823511
chr1	147489754	147490243
chr1	147490292	147490599
chr1	148015403	148015483
chr1	148125124	148125303
chr1	148177634	148177805
chr1	148248665	148248838
chr1	148604479	148604734
chr1	148889347	148889750
chr1	148936086	148936356
chr1	149297931	149298109
chr1	150231662	150231918
chr1	150235740	150235862
chr1	150348642	150348822
chr1	151361994	151362267
chr1	151680186	151680304
chr1	151805777	151805948
chr1	151847850	151848080
chr1	152657418	152657691
chr1	152951780	152951954
chr1	153223423	153223552
chr1	153346925	153347091
chr1	153481418	153481637
chr1	154093304	154093612
chr1	154452913	154453255
chr1	159325926	159326111
chr1	159636409	159636586
chr1	160404760	160404934
chr1	162984137	162984767
chr1	166171273	166171569
chr1	166844951	166845167
chr1	167025431	167025681
chr1	167142943	167143389
chr1	167604391	167604612
chr1	167947375	167947590
chr1	168767479	168767614
chr1	168767626	168767763
chr1	170684851	170685160
chr1	170733071	170733252
chr1	170769599	170770005
chr1	171739278	171739418
chr1	175684473	175684655
chr1	175821298	175821770
chr1	176013671	176013869
chr1	176328940	176329145
chr1	177252805	177253002
chr1	178391240	178391404
chr1	179198065	179198263
chr1	179326061	179326221
chr1	179340921	179341472
chr1	179348290	179348637
chr1	179448765	179449064
chr1	180323807	180324030
chr1	180824942	180825133
chr1	180869295	180869521
chr1	182040719	182040976
chr1	182654239	182654507
chr1	182862332	182862639
chr1	183553709	183554014
chr1	184388359	184388879
chr1	186601730	186601911
chr1	190698479	190698650
chr1	195252574	195252807
chr1	196490365	196490602
chr1	197174944	197175268
chr1	198145006	198145199
chr1	198386535	198386919
chr1	198489635	198489825
chr1	198607902	198608195
chr1	198713545	198713812
chr1	198719275	198719607
chr1	199305519	199305753
chr1	199503615	199503783
chr1	199543613	199543722
chr1	199548163	199548333
chr1	199696906	199697117
chr1	199950491	199950773
chr1	200253510	200253713
chr1	200253999	200254902
chr1	200254975	200255142
chr1	200258640	200259023
chr1	200259025	200259313
chr1	200282546	200282765
chr1	200282770	200283052
chr1	200292607	200293140
chr1	200293840	200293971
chr1	200294033	200294246
chr1	200294261	200294670
chr1	200321675	200322072
chr1	200343529	200344324
chr1	200348316	200348962
chr1	200584107	200584920
chr1	201042770	201042971
chr1	201552312	201552435
chr1	201862432	201862682
chr1	202097497	202097651
chr1	202316128	202316473
chr1	202462183	202462517
chr1	202613794	202614234
chr1	202679020	202679384
chr1	202812165	202812328
chr1	202994388	202994583
chr1	203659111	203659307
chr1	205556098	205556343
chr1	205556659	205556869
chr1	205562071	205562203
chr1	205562339	205562526
chr1	208440152	208440371
chr1	213580199	213580314
chr1	213722028	213722372
chr1	213766542	213766832
chr1	213807667	213807883
chr1	213807910	213808050
chr1	214840718	214840934
chr1	215596053	215596187
chr1	216620470	216620888
chr1	216914518	216914715
chr1	219981130	219981409
chr1	219981436	219981826
chr1	220079368	220079596
chr1	221684424	221684672
chr1	221969781	221969937
chr1	224362255	224362388
chr1	225683217	225683562
chr1	225982474	225982647
chr1	226018484	226018817
chr1	226519530	226519842
chr1	227227207	227227320
chr1	227272565	227272868
chr1	228287000	228287189
chr1	229623237	229623468
chr1	229623592	229623823
chr1	229845051	229845286
chr1	232119043	232119273
chr1	232810575	232810726
chr1	232814994	232815384
chr1	232926157	232926351
chr1	232927225	232927584
chr1	232974995	232975160
chr1	233078109	233078329
chr1	233078532	233079218
chr1	233101356	233101718
chr1	233159762	233159975
chr1	233163076	233163454
chr1	233165607	233165907
chr1	233199828	233200065
chr1	233223375	233223632
chr1	233309579	233309949
chr1	233313144	233313266
chr1	235821369	235821558
chr1	235907843	235908139
chr1	236659771	236659918
chr1	238352910	238353130
chr1	239386613	239386805
chr1	239495270	239495478
chr1	239870168	239870389
chr1	240063946	240064250
chr1	243593881	243594017
chr1	245333798	245334286
chr10	374464	374678
chr10	397188	397364
chr10	397366	397493
chr10	431350	431601
chr10	556416	556622
chr10	649172	649522
chr10	724160	724556
chr10	725993	726261
chr10	966409	966657
chr10	1023567	1023936
chr10	1325978	1326211
chr10	2108863	2109032
chr10	3427751	3428018
chr10	3780271	3780506
chr10	3815085	3815432
chr10	3842332	3842527
chr10	3884646	3884956
chr10	3885963	3886326
chr10	3931048	3931312
chr10	3939054	3939477
chr10	4002531	4002785
chr10	4765343	4765692
chr10	5498161	5498324
chr10	5520938	5521112
chr10	5525671	5526253
chr10	5528510	5528868
chr10	5535382	5535742
chr10	5578992	5579273
chr10	5580162	5580552
chr10	5615765	5616098
chr10	6321204	6321529
chr10	6361435	6361758
chr10	6378804	6379324
chr10	6379681	6380359
chr10	6476189	6476388
chr10	7492323	7493435
chr10	8127133	8127760
chr10	8166646	8167000
chr10	8210357	8211004
chr10	8698270	8698537
chr10	8784870	8785208
chr10	8807562	8807827
chr10	8807881	8808870
chr10	8955324	8955661
chr10	9077228	9077425
chr10	9157481	9157658
chr10	11769289	11769528
chr10	11957772	11958137
chr10	12431787	12432008
chr10	12432171	12432439
chr10	12432461	12432831
chr10	12687881	12688117
chr10	13789434	13789720
chr10	14684063	14684309
chr10	16131135	16131379
chr10	17470252	17470620
chr10	21664086	21664294
chr10	22644851	22645244
chr10	28592450	28592744
chr10	28632179	28632430
chr10	29006960	29007378
chr10	29207646	29207854
chr10	29254277	29254655
chr10	29254660	29254821
chr10	29393213	29393479
chr10	29428073	29428273
chr10	29433546	29433845
chr10	29453731	29454377
chr10	29470792	29471082
chr10	29479016	29479245
chr10	29959156	29959372
chr10	30140948	30141455
chr10	30752415	30752621
chr10	31647204	31647580
chr10	31647581	31647711
chr10	32484417	32484532
chr10	32500165	32500289
chr10	34344848	34345190
chr10	34535018	34535246
chr10	35145683	35145890
chr10	35635924	35636190
chr10	38422788	38422989
chr10	38423031	38423312
chr10	39121565	39121627
chr10	39178146	39178225
chr10	41680734	41680797
chr10	41684742	41684815
chr10	41699885	41699959
chr10	41700234	41700320
chr10	41704698	41704778
chr10	41705152	41705283
chr10	41705527	41705600
chr10	41707284	41707354
chr10	41711036	41711088
chr10	41712696	41712780
chr10	41714457	41714526
chr10	41716124	41716215
chr10	41716851	41716922
chr10	41718597	41718671
chr10	41718706	41718785
chr10	41719433	41719511
chr10	41720324	41720424
chr10	41726743	41726800
chr10	41728210	41728346
chr10	41849358	41849443
chr10	41850201	41850263
chr10	41854714	41854787
chr10	41919775	41919827
chr10	41920157	41920208
chr10	43989049	43989432
chr10	44052159	44052306
chr10	44052411	44052712
chr10	44074779	44074979
chr10	49657408	49657604
chr10	49756682	49756916
chr10	50296470	50296694
chr10	52169722	52170136
chr10	52503922	52504323
chr10	52504326	52504672
chr10	53744660	53744811
chr10	56717295	56717452
chr10	63542198	63542491
chr10	63824512	63824702
chr10	64951851	64952172
chr10	65142106	65142464
chr10	67321131	67321389
chr10	70790599	70790848
chr10	73244740	73244880
chr10	73755195	73755447
chr10	75318294	75318625
chr10	76251326	76251696
chr10	76254898	76254981
chr10	76675319	76675631
chr10	76675690	76675966
chr10	78839693	78840088
chr10	80186792	80186951
chr10	80193847	80194063
chr10	80362709	80363052
chr10	80407695	80407842
chr10	80407847	80408085
chr10	80587473	80587631
chr10	80588388	80588526
chr10	80694750	80694914
chr10	82205017	82205239
chr10	84006062	84006266
chr10	88306344	88306471
chr10	88718031	88718836
chr10	88804802	88804939
chr10	89613981	89614227
chr10	89841450	89841579
chr10	92069408	92069605
chr10	93159189	93159483
chr10	95231378	95231838
chr10	98382716	98383011
chr10	99192914	99193120
chr10	99324667	99324793
chr10	100019074	100019422
chr10	100064170	100064586
chr10	104563934	104564141
chr10	104942263	104942593
chr10	104990995	104991491
chr10	104991529	104991776
chr10	108308297	108308469
chr10	109295572	109295906
chr10	109681632	109681908
chr10	110184647	110184867
chr10	112555094	112555325
chr10	112621184	112621387
chr10	114701604	114701971
chr10	116056563	116056769
chr10	116891104	116891370
chr10	119358874	119359064
chr10	119426857	119427094
chr10	122396305	122396486
chr10	123259593	123259986
chr10	123277274	123277449
chr10	125493436	125493808
chr10	125714976	125715262
chr10	125785406	125785555
chr10	125841425	125841615
chr10	125842929	125843350
chr10	126371951	126372245
chr10	126840818	126840988
chr10	127217476	127217739
chr10	127303202	127303741
chr10	127379198	127379463
chr10	128536050	128536262
chr10	133729386	133729715
chr10	134082517	134082606
chr10	134199934	134200118
chr10	134239546	134239751
chr11	1472531	1472721
chr11	1812163	1812401
chr11	2180242	2180484
chr11	2234782	2235111
chr11	7575472	7575675
chr11	9291923	9292307
chr11	9363496	9363629
chr11	12226621	12226977
chr11	16960122	16960267
chr11	16991208	16991444
chr11	19304649	19304906
chr11	19786730	19786976
chr11	20009749	20010449
chr11	28465775	28466016
chr11	30400917	30401190
chr11	30413715	30414098
chr11	30499787	30500216
chr11	30753361	30753577
chr11	30833581	30833794
chr11	35273928	35274473
chr11	35343924	35344463
chr11	35922453	35922677
chr11	41638316	41638542
chr11	46099485	46099624
chr11	46678420	46678745
chr11	47121456	47121813
chr11	47694884	47695162
chr11	48030419	48030631
chr11	48033906	48034124
chr11	49147927	49148015
chr11	51428685	51428760
chr11	51432243	51432294
chr11	51436169	51436225
chr11	51437506	51437573
chr11	57265166	57265353
chr11	59642466	59642673
chr11	60467329	60467445
chr11	60682770	60683005
chr11	60684517	60684721
chr11	61478269	61478483
chr11	61489837	61490073
chr11	61496832	61497118
chr11	61510064	61510319
chr11	62066238	62066488
chr11	62455723	62455894
chr11	63234548	63234801
chr11	63363029	63364142
chr11	63364229	63364421
chr11	63365617	63365852
chr11	63393186	63393505
chr11	63690446	63690833
chr11	64400947	64401449
chr11	64674811	64675156
chr11	65594721	65595232
chr11	66244457	66244737
chr11	66269192	66269617
chr11	66520912	66521149
chr11	66546445	66546582
chr11	66551583	66552271
chr11	66555324	66555448
chr11	66763806	66764289
chr11	66772643	66772869
chr11	66931249	66931425
chr11	67502941	67503132
chr11	67671059	67671337
chr11	67904506	67904912
chr11	68363214	68363662
chr11	68427528	68428045
chr11	68428305	68428692
chr11	68798614	68798828
chr11	68822494	68822853
chr11	68825715	68826346
chr11	69003631	69004313
chr11	69038903	69039711
chr11	69048538	69048875
chr11	69651097	69651230
chr11	69671498	69671667
chr11	69795169	69795443
chr11	70595083	70595269
chr11	70672733	70672981
chr11	70836410	70836793
chr11	70869925	70870031
chr11	72583348	72583688
chr11	75623931	75624218
chr11	77208035	77208406
chr11	77210176	77210290
chr11	77544957	77545604
chr11	77576699	77576913
chr11	77648832	77649248
chr11	78448611	78449023
chr11	80109001	80109235
chr11	81911937	81912075
chr11	82546028	82546180
chr11	82546447	82546596
chr11	83270214	83270416
chr11	84569279	84569581
chr11	84872675	84872754
chr11	84872755	84872831
chr11	85199222	85199479
chr11	85744023	85744240
chr11	85848707	85848963
chr11	86130655	86130893
chr11	86164936	86165225
chr11	86189448	86189799
chr11	88989887	88990002
chr11	99704651	99704851
chr11	100409944	100410512
chr11	117433726	117434202
chr11	117464356	117464541
chr11	117464578	117464796
chr11	118263780	118264073
chr11	118298373	118298561
chr11	124533122	124533313
chr11	128399150	128399423
chr11	128892455	128892673
chr11	133964180	133964399
chr12	301107	301329
chr12	1636441	1636702
chr12	3395701	3395897
chr12	6214859	6215292
chr12	6259549	6259868
chr12	10077718	10078022
chr12	10219734	10219919
chr12	11694137	11694535
chr12	12916493	12917376
chr12	14973213	14973503
chr12	14974718	14974888
chr12	17345896	17346064
chr12	23572560	23572790
chr12	26145556	26145801
chr12	26170072	26170557
chr12	26239885	26240109
chr12	27667929	27668171
chr12	28507629	28507854
chr12	30668333	30668541
chr12	31773032	31773294
chr12	31817651	31817814
chr12	32003241	32003888
chr12	33056526	33056802
chr12	33200321	33200534
chr12	34738138	34738227
chr12	39191288	39191534
chr12	41957666	41957980
chr12	44036028	44036272
chr12	44824542	44824700
chr12	44881488	44881954
chr12	44948315	44948949
chr12	44949642	44949869
chr12	45053288	45053827
chr12	45135966	45136134
chr12	45172570	45172813
chr12	45622738	45622923
chr12	45758817	45759089
chr12	46681556	46681831
chr12	46701947	46702143
chr12	47311182	47311335
chr12	48549148	48549420
chr12	48574554	48574688
chr12	48862569	48862895
chr12	48882443	48882594
chr12	48932110	48932310
chr12	49300731	49300962
chr12	49443467	49443668
chr12	49684515	49684810
chr12	49762844	49763284
chr12	50869989	50870178
chr12	50881060	50881263
chr12	50883519	50884052
chr12	50895652	50895900
chr12	50895922	50896248
chr12	50911092	50911311
chr12	50924009	50924141
chr12	50924151	50924292
chr12	50958641	50958899
chr12	51575244	51575762
chr12	51575963	51576137
chr12	51587290	51587549
chr12	51605248	51605430
chr12	51605982	51606261
chr12	51606332	51606494
chr12	51625330	51625885
chr12	51625981	51626167
chr12	51627141	51627283
chr12	51631266	51631572
chr12	51649900	51650466
chr12	51651546	51652354
chr12	51687909	51688019
chr12	51912545	51912748
chr12	51948456	51948676
chr12	52224909	52225248
chr12	52464873	52465093
chr12	52505274	52505879
chr12	52547744	52548079
chr12	52663296	52663664
chr12	52663732	52663896
chr12	54509429	54510005
chr12	54510014	54510204
chr12	54589254	54589458
chr12	54637701	54637911
chr12	54677222	54677843
chr12	55039922	55040141
chr12	55431288	55431530
chr12	58277483	58277678
chr12	58277682	58277809
chr12	58523344	58523566
chr12	61114935	61115070
chr12	62542276	62542628
chr12	62719741	62719935
chr12	62760614	62760819
chr12	62760824	62761036
chr12	62901733	62902531
chr12	63131799	63131909
chr12	63305676	63305901
chr12	63374795	63375037
chr12	63438912	63439497
chr12	63569827	63570442
chr12	64560114	64560230
chr12	66057223	66057369
chr12	66163808	66164375
chr12	66235403	66235672
chr12	66273170	66273396
chr12	67045076	67045311
chr12	67045381	67045614
chr12	67367057	67367529
chr12	67425849	67426496
chr12	67426622	67426895
chr12	67612952	67613238
chr12	67747115	67747336
chr12	68120131	68120571
chr12	68616229	68616669
chr12	68922777	68923594
chr12	68923854	68924377
chr12	70652909	70653033
chr12	72757337	72757448
chr12	74400917	74401126
chr12	74657950	74658302
chr12	74658305	74658534
chr12	75473110	75473342
chr12	75682352	75682527
chr12	77781719	77781946
chr12	78607475	78607659
chr12	79110906	79111184
chr12	79996155	79996326
chr12	81604120	81604252
chr12	85182317	85182496
chr12	85182623	85182804
chr12	85182862	85183321
chr12	85651469	85651659
chr12	87190766	87190931
chr12	88270368	88271053
chr12	88627846	88628348
chr12	88837452	88837684
chr12	90305490	90305895
chr12	90735430	90735617
chr12	91057739	91057970
chr12	92296292	92296852
chr12	93480080	93480266
chr12	93736256	93736495
chr12	96389472	96389675
chr12	96474413	96474702
chr12	96486283	96487213
chr12	96619764	96620207
chr12	98902784	98903027
chr12	99117343	99117536
chr12	100632003	100632177
chr12	100812723	100813101
chr12	101875650	101875850
chr12	103137932	103138151
chr12	103204975	103205270
chr12	103595786	103596009
chr12	104778199	104778564
chr12	104852230	104852720
chr12	105549193	105549398
chr12	107648288	107648543
chr12	107943190	107943293
chr12	109169896	109170089
chr12	111071889	111072194
chr12	111829040	111829244
chr12	113167799	113167987
chr12	115308096	115308398
chr12	115312599	115313332
chr12	115345373	115345547
chr12	115370358	115370635
chr12	115417447	115417832
chr12	115451440	115451593
chr12	117420360	117420632
chr12	118093435	118093836
chr12	119186735	119187079
chr12	119212883	119213076
chr12	119214643	119214837
chr12	119825707	119825839
chr12	119884683	119884938
chr12	120274922	120275104
chr12	120670894	120671228
chr12	120671274	120671504
chr12	121499944	121500055
chr12	122113488	122113803
chr12	122569760	122570132
chr12	123307508	123307751
chr12	123410680	123410972
chr12	123460946	123461418
chr12	123688120	123688495
chr12	123766069	123766259
chr12	123780975	123781293
chr12	123796286	123796793
chr12	123888888	123889248
chr12	127103258	127103413
chr12	129104159	129104423
chr12	129187560	129187849
chr12	129229568	129229875
chr12	129229888	129230063
chr12	129247380	129247574
chr12	130268847	130269124
chr12	130488027	130488249
chr12	130915836	130916114
chr12	130922657	130923074
chr12	130980447	130981038
chr12	131995465	131995751
chr12	132072840	132073221
chr12	132216808	132217406
chr13	18758134	18758357
chr13	19254137	19254518
chr13	19843319	19843542
chr13	20605935	20606252
chr13	23599204	23599469
chr13	23621036	23621184
chr13	26310066	26310346
chr13	28036234	28036619
chr13	29322735	29323090
chr13	29494852	29495181
chr13	29936306	29936541
chr13	29937985	29938342
chr13	30215918	30216121
chr13	31787920	31788394
chr13	32283546	32283994
chr13	32822755	32822928
chr13	33629249	33629453
chr13	33819983	33820213
chr13	34385304	34385509
chr13	34413845	34414377
chr13	35434001	35434319
chr13	39976557	39976754
chr13	40008778	40009434
chr13	40064635	40064770
chr13	40155095	40155451
chr13	40466257	40466459
chr13	40604435	40605246
chr13	42441156	42441340
chr13	43612450	43612635
chr13	43875564	43875717
chr13	43910017	43910414
chr13	43961898	43962165
chr13	44287887	44288085
chr13	49717123	49717633
chr13	49829781	49830010
chr13	49830030	49830248
chr13	50116672	50117073
chr13	50926214	50926417
chr13	57103853	57104077
chr13	57773190	57773452
chr13	66547439	66547690
chr13	68288904	68289248
chr13	73607848	73608240
chr13	83354073	83354288
chr13	85058739	85059030
chr13	86534545	86534756
chr13	90318637	90318867
chr13	90943802	90944014
chr13	94111028	94111248
chr13	94856831	94857029
chr13	96884859	96885270
chr13	112068522	112068771
chr13	112633323	112633565
chr13	112715722	112715921
chr13	113819310	113819461
chr13	113820461	113820597
chr14	20846607	20846805
chr14	20847013	20847395
chr14	21049182	21049458
chr14	23179753	23179899
chr14	23233474	23233961
chr14	23234090	23234397
chr14	25482460	25482783
chr14	31100178	31100689
chr14	32472916	32473134
chr14	32473146	32473481
chr14	32478419	32479008
chr14	33489546	33489919
chr14	33489930	33490239
chr14	34520367	34520557
chr14	34871103	34871395
chr14	34871975	34872210
chr14	34880605	34880956
chr14	34881471	34881680
chr14	36200677	36201294
chr14	36394996	36395415
chr14	36395532	36395768
chr14	37085713	37085905
chr14	37127429	37127697
chr14	38708466	38708657
chr14	38762751	38763046
chr14	39243577	39243843
chr14	40253745	40253981
chr14	42992198	42992456
chr14	44334826	44335041
chr14	44500135	44500313
chr14	48353516	48353804
chr14	49404557	49405049
chr14	49536956	49537225
chr14	49537538	49538335
chr14	49554814	49555164
chr14	49652690	49653285
chr14	49871820	49872024
chr14	50205011	50205241
chr14	50419505	50419630
chr14	51085919	51086061
chr14	52231284	52231498
chr14	53848657	53848897
chr14	54666441	54666700
chr14	54808358	54808533
chr14	55117226	55117397
chr14	56490534	56490729
chr14	57668041	57668243
chr14	57781548	57781672
chr14	58726417	58726749
chr14	60201754	60201994
chr14	60271355	60271694
chr14	60399003	60399142
chr14	60892410	60892624
chr14	60904877	60905133
chr14	60918079	60918328
chr14	60924709	60924892
chr14	60999120	60999532
chr14	61050424	61050727
chr14	61090345	61090612
chr14	61098385	61098621
chr14	61232616	61232852
chr14	63078609	63078877
chr14	63771445	63771537
chr14	64503476	64503726
chr14	64607015	64607152
chr14	64763652	64764193
chr14	64791924	64792312
chr14	65037925	65038163
chr14	65606328	65606621
chr14	66468456	66468693
chr14	66930364	66930658
chr14	67016609	67016892
chr14	67714268	67714516
chr14	67934248	67934451
chr14	67995314	67995958
chr14	68005261	68005551
chr14	68101580	68101704
chr14	68101802	68101991
chr14	68106255	68107015
chr14	68126593	68126964
chr14	68322187	68323007
chr14	68327026	68328431
chr14	68934273	68934876
chr14	69895703	69896375
chr14	69953136	69953659
chr14	70177653	70177882
chr14	71183621	71183839
chr14	71276161	71276362
chr14	73149056	73149484
chr14	73181208	73181528
chr14	73248963	73249225
chr14	73292984	73293335
chr14	73299968	73300205
chr14	73321176	73321566
chr14	74538827	74539063
chr14	74795179	74795396
chr14	75058756	75059005
chr14	75170859	75171010
chr14	75513046	75513252
chr14	76297674	76297867
chr14	76450798	76451027
chr14	76543476	76543734
chr14	76688378	76688639
chr14	76850151	76850361
chr14	77409190	77409337
chr14	78815421	78815631
chr14	83731697	83731927
chr14	85752425	85752731
chr14	87307322	87307564
chr14	88958854	88959026
chr14	89309809	89309970
chr14	89705302	89705542
chr14	90039675	90040142
chr14	90048191	90048832
chr14	90861949	90862379
chr14	91071403	91071560
chr14	92553437	92554025
chr14	92579550	92579702
chr14	94592377	94592917
chr14	94649655	94649888
chr14	94777440	94777589
chr14	94801506	94801965
chr14	95386576	95386813
chr14	95640965	95641119
chr14	96333653	96334060
chr14	96334125	96334355
chr14	97377586	97377817
chr14	98342602	98343038
chr14	98344726	98344903
chr14	98355564	98355868
chr14	98422967	98423323
chr14	98435586	98435862
chr14	98440042	98440284
chr14	98442373	98443033
chr14	98539667	98539906
chr14	98540170	98540595
chr14	99110507	99110832
chr14	99112505	99112804
chr14	99158068	99158416
chr14	99595588	99595724
chr14	100084101	100084283
chr14	100240009	100240204
chr14	100944485	100944991
chr14	101017347	101017466
chr14	101676233	101676893
chr14	102128591	102128858
chr14	102361080	102361248
chr14	102460794	102461076
chr14	103112749	103113016
chr14	103229545	103230006
chr14	103234901	103235323
chr14	103241241	103241599
chr14	103286069	103286241
chr14	103390808	103391019
chr14	103416123	103416653
chr14	103427577	103427834
chr14	103883579	103883766
chr14	104629197	104629375
chr14	106285713	106285888
chr15	28109958	28110165
chr15	32054588	32054797
chr15	37252265	37252541
chr15	37748027	37748319
chr15	38864728	38864957
chr15	48503572	48504293
chr15	48542669	48542871
chr15	48844664	48845480
chr15	48934089	48934507
chr15	49200719	49200983
chr15	49446512	49446725
chr15	49816489	49816613
chr15	50101816	50101940
chr15	50250919	50251174
chr15	50411444	50411650
chr15	50607624	50607776
chr15	50866646	50866775
chr15	50869119	50869541
chr15	51151488	51152046
chr15	51477521	51477780
chr15	56409639	56410174
chr15	56411866	56412163
chr15	56425895	56426036
chr15	56601030	56601424
chr15	56828319	56828824
chr15	58366395	58366575
chr15	60911518	60912142
chr15	61367690	61367889
chr15	61467069	61467368
chr15	61976173	61976382
chr15	62466703	62467185
chr15	63402537	63402733
chr15	63871965	63872128
chr15	64481005	64481249
chr15	65027971	65028141
chr15	65147154	65147338
chr15	65204989	65205467
chr15	65918211	65918560
chr15	65919955	65920297
chr15	67150684	67150946
chr15	67154402	67154618
chr15	67441534	67441712
chr15	67562232	67562390
chr15	67657639	67657811
chr15	68176092	68176262
chr15	68750132	68750410
chr15	68842555	68842741
chr15	69171013	69171255
chr15	69175906	69176471
chr15	69331771	69331929
chr15	70234701	70234955
chr15	70438385	70438608
chr15	70554305	70554831
chr15	71711708	71712013
chr15	72212677	72212870
chr15	72371016	72371143
chr15	72986144	72986390
chr15	74984104	74984272
chr15	75154999	75155241
chr15	77010292	77010536
chr15	78884474	78884730
chr15	81445552	81446010
chr15	81446083	81446515
chr15	82214023	82214255
chr15	83091747	83091979
chr15	83274246	83274666
chr15	83326613	83327049
chr15	83724536	83724763
chr15	84263194	84263353
chr15	85871677	85871911
chr15	87471642	87471849
chr15	87722117	87722496
chr15	88034464	88034694
chr15	88261043	88261287
chr15	88272907	88273340
chr15	88499443	88499711
chr15	88510026	88510342
chr15	88696663	88696846
chr15	89366304	89366585
chr15	89720654	89720817
chr15	89800374	89800707
chr15	89916443	89916631
chr15	90532324	90532554
chr15	90871508	90871689
chr15	91164491	91165313
chr15	91175952	91176085
chr15	91176103	91176290
chr15	91213425	91213783
chr15	91666117	91666349
chr15	93591454	93591734
chr15	93645071	93645277
chr15	93755049	93755363
chr15	93901097	93901313
chr15	93901325	93901572
chr15	94216776	94217007
chr15	94238371	94239239
chr15	94239530	94240517
chr15	94255797	94257024
chr15	94332748	94333035
chr15	94397141	94397850
chr15	94414851	94415212
chr15	94553362	94553866
chr15	94669761	94670723
chr15	94673898	94674118
chr15	94674274	94674675
chr15	94676673	94676848
chr15	94681328	94681556
chr15	97164839	97165034
chr15	97213816	97214147
chr15	97275482	97275671
chr15	97834370	97834509
chr15	97923726	97924000
chr15	98340018	98340122
chr15	98604943	98605335
chr15	98821453	98821609
chr15	98874978	98875137
chr15	98959647	98960001
chr15	99071278	99071605
chr15	99079513	99079666
chr15	99091015	99091355
chr15	99206931	99207171
chr15	99262489	99262678
chr15	99850336	99850561
chr16	373505	373762
chr16	583461	583603
chr16	583652	583786
chr16	1461142	1461428
chr16	1600006	1600174
chr16	1602755	1603121
chr16	1603531	1603684
chr16	1696497	1696730
chr16	2240407	2240661
chr16	2767901	2768158
chr16	2999973	3000294
chr16	3013348	3013580
chr16	3113975	3114185
chr16	3253639	3253923
chr16	3869249	3869578
chr16	3869588	3869772
chr16	3912384	3912585
chr16	4142141	4142783
chr16	4283915	4284205
chr16	4908823	4909044
chr16	4933437	4933617
chr16	4948364	4948533
chr16	8680589	8680818
chr16	10629484	10629753
chr16	10880149	10880365
chr16	11134743	11134992
chr16	11507795	11508009
chr16	11587344	11587610
chr16	11917896	11918229
chr16	11979087	11979294
chr16	12312719	12312942
chr16	12903307	12903604
chr16	12903983	12904540
chr16	14072241	14072699
chr16	14072852	14073117
chr16	14302850	14303196
chr16	14336275	14336540
chr16	14488405	14488479
chr16	15036857	15037018
chr16	15490771	15491011
chr16	15890022	15890274
chr16	15901231	15901427
chr16	15951849	15952096
chr16	16023413	16023789
chr16	16859438	16859546
chr16	16918598	16918767
chr16	17306346	17306545
chr16	19405626	19405960
chr16	19615158	19615334
chr16	19968616	19968926
chr16	20430364	20430561
chr16	20770456	20770772
chr16	22151420	22151652
chr16	22151658	22151947
chr16	23293438	23293903
chr16	23459097	23459340
chr16	23459354	23459541
chr16	24933304	24933719
chr16	27161809	27162059
chr16	27283580	27283808
chr16	28528607	28528926
chr16	29176912	29177122
chr16	29845470	29845725
chr16	30023345	30023633
chr16	30101640	30101843
chr16	30441062	30441208
chr16	30489776	30490022
chr16	30724852	30725050
chr16	31098458	31098714
chr16	33287954	33288099
chr16	33296134	33296402
chr16	33804103	33804155
chr16	33860630	33860747
chr16	33860863	33860930
chr16	33863242	33863311
chr16	33864053	33864262
chr16	33866966	33867036
chr16	33870087	33870151
chr16	33870530	33870792
chr16	33930207	33930278
chr16	44961149	44961225
chr16	44964427	44964497
chr16	44965195	44965257
chr16	44990216	44990285
chr16	47601788	47602079
chr16	51690843	51691130
chr16	51691230	51691451
chr16	53132291	53132501
chr16	59347418	59347623
chr16	66539563	66539724
chr16	66793527	66793684
chr16	66943361	66943538
chr16	67042529	67042724
chr16	67328667	67329090
chr16	67336195	67336644
chr16	68068379	68068613
chr16	69285496	69285639
chr16	69288434	69288774
chr16	69298529	69298680
chr16	69610538	69610912
chr16	70610042	70610226
chr16	71255614	71255778
chr16	71257714	71258004
chr16	71281341	71281542
chr16	71375251	71375393
chr16	71427618	71427992
chr16	71440177	71440416
chr16	71440600	71440862
chr16	71520592	71521322
chr16	71544142	71544425
chr16	71544468	71544840
chr16	71544877	71545093
chr16	71575450	71575577
chr16	71587839	71589004
chr16	71607037	71607445
chr16	71630688	71631050
chr16	71661886	71662389
chr16	73621256	73621718
chr16	73655842	73656155
chr16	73656960	73657130
chr16	73700598	73700727
chr16	73841530	73841935
chr16	73856623	73856735
chr16	73859299	73859492
chr16	73896698	73896985
chr16	73911930	73912215
chr16	76803465	76803724
chr16	77577276	77577588
chr16	77628933	77629553
chr16	77641493	77641793
chr16	77804597	77804840
chr16	78368005	78368304
chr16	78476904	78477088
chr16	78615252	78615839
chr16	78654445	78654668
chr16	79132142	79132836
chr16	79205423	79205740
chr16	79207147	79207493
chr16	79211281	79211831
chr16	79309839	79309969
chr16	79309975	79310351
chr16	79395535	79395806
chr16	79668032	79668377
chr16	79668515	79668752
chr16	79734058	79734227
chr16	79734998	79735182
chr16	79772308	79772475
chr16	79857800	79858109
chr16	79868817	79869173
chr16	80036895	80037499
chr16	80084783	80085201
chr16	80743974	80744172
chr16	80761020	80761199
chr16	80920929	80921107
chr16	82707450	82707693
chr16	82710525	82710801
chr16	82961230	82961345
chr16	82998764	82999071
chr16	83052003	83052315
chr16	83110242	83110395
chr16	83425657	83425838
chr16	83442443	83442709
chr16	83592037	83592315
chr16	83601998	83602445
chr16	83619815	83620066
chr16	83620670	83620868
chr16	83897228	83897494
chr16	83942110	83942450
chr16	83945042	83945177
chr16	84031240	84031438
chr16	84039851	84040030
chr16	84056943	84057740
chr16	84063134	84063263
chr16	84066415	84066684
chr16	84105497	84105879
chr16	84106502	84106632
chr16	84114839	84114985
chr16	84145326	84145699
chr16	84146319	84146635
chr16	84296632	84296890
chr16	84298803	84299041
chr16	84784927	84785226
chr16	85435803	85436236
chr16	85492945	85493181
chr16	86087522	86087631
chr16	86381161	86381421
chr16	86425688	86425971
chr16	86536742	86536874
chr16	87358902	87359206
chr16	87631670	87631814
chr16	87699660	87700014
chr16	87914779	87915049
chr16	87989130	87989312
chr16	88070434	88070664
chr16	88084353	88085327
chr16	88427718	88428015
chr16	88612196	88612531
chr17	9050079	9050280
chr17	12367051	12367231
chr17	13446386	13446681
chr17	13779791	13780084
chr17	13785471	13785644
chr17	13906424	13906615
chr17	16015848	16015941
chr17	16058841	16058992
chr17	16061446	16061534
chr17	16862784	16862983
chr17	16872349	16872506
chr17	22177301	22177353
chr17	22184181	22184244
chr17	22185669	22185754
chr17	22592878	22593210
chr17	22705726	22705968
chr17	23848905	23849408
chr17	27006189	27006486
chr17	30502229	30502295
chr17	30502330	30502460
chr17	32380147	32380354
chr17	32380366	32380604
chr17	35732101	35732463
chr17	35986292	35986458
chr17	36957717	36957896
chr17	38755887	38756044
chr17	38821647	38821742
chr17	38851763	38851958
chr17	39528548	39528714
chr17	39655436	39655570
chr17	39655631	39655775
chr17	39756902	39757083
chr17	39757095	39757323
chr17	43125607	43125934
chr17	43390085	43390198
chr17	43930494	43930762
chr17	44009194	44009413
chr17	45109756	45109923
chr17	45427312	45427963
chr17	46299721	46299876
chr17	46347489	46347937
chr17	46352046	46352466
chr17	46380530	46380915
chr17	52265527	52265619
chr17	52644127	52644246
chr17	52688043	52688275
chr17	52689166	52689553
chr17	52690314	52690757
chr17	52690941	52691194
chr17	52772928	52773349
chr17	52789842	52790114
chr17	52790649	52790772
chr17	52840206	52840544
chr17	52840822	52841009
chr17	52877396	52877770
chr17	53159551	53159721
chr17	53325374	53325511
chr17	53332116	53332659
chr17	53333595	53334072
chr17	53419825	53420614
chr17	53420641	53421192
chr17	54037816	54038006
chr17	54063549	54063866
chr17	54064304	54064669
chr17	54091833	54092154
chr17	54100489	54100599
chr17	54101663	54101827
chr17	54119406	54119592
chr17	54132223	54132388
chr17	54143770	54144102
chr17	54423943	54424028
chr17	54525877	54526130
chr17	54610664	54610801
chr17	54839057	54839580
chr17	54859813	54860014
chr17	54997545	54997939
chr17	55139693	55140163
chr17	55218591	55218979
chr17	55269443	55269700
chr17	55269706	55269853
chr17	55269863	55270281
chr17	55270347	55270806
chr17	55271013	55271222
chr17	55271808	55272365
chr17	55272790	55273044
chr17	55274703	55274964
chr17	55275295	55275576
chr17	55276128	55276375
chr17	55276422	55276630
chr17	55277739	55278200
chr17	55278417	55278697
chr17	55278836	55278964
chr17	55279006	55279357
chr17	55279903	55280046
chr17	55287720	55287962
chr17	55287978	55288085
chr17	55288118	55288212
chr17	55289378	55289836
chr17	55291213	55291534
chr17	55324353	55324560
chr17	55324675	55324914
chr17	55325557	55326072
chr17	55396168	55396772
chr17	55396777	55397212
chr17	55511214	55511278
chr17	55511527	55511761
chr17	55777538	55777808
chr17	55823092	55823456
chr17	55823465	55823565
chr17	55825391	55825550
chr17	55901974	55902142
chr17	55913153	55913268
chr17	55957476	55957565
chr17	55957786	55958685
chr17	55999949	56000224
chr17	56000244	56000417
chr17	56031813	56031968
chr17	56109829	56110484
chr17	56205145	56205342
chr17	56633263	56633753
chr17	56651718	56651978
chr17	56663089	56663869
chr17	56663892	56663971
chr17	56667318	56667419
chr17	56667779	56668404
chr17	56679893	56679966
chr17	56722056	56722159
chr17	56746948	56747220
chr17	56750436	56750627
chr17	56768137	56768429
chr17	56769597	56769696
chr17	56784353	56784740
chr17	56788635	56789361
chr17	56791437	56791646
chr17	56817941	56818224
chr17	56830725	56830817
chr17	56830895	56830982
chr17	56833397	56833529
chr17	56845411	56845517
chr17	56899857	56900014
chr17	57000742	57001080
chr17	57012405	57012508
chr17	57136139	57136302
chr17	57155530	57155612
chr17	57156979	57157081
chr17	57265831	57266051
chr17	57295119	57296197
chr17	57312775	57312841
chr17	57312861	57313009
chr17	58022479	58022692
chr17	58032618	58032885
chr17	58121961	58122160
chr17	58134388	58134572
chr17	58137300	58137626
chr17	58140994	58141289
chr17	58149617	58149716
chr17	58149750	58149845
chr17	58156982	58157161
chr17	58210575	58210843
chr17	58221739	58222065
chr17	58231587	58232034
chr17	58235825	58236257
chr17	58247676	58248009
chr17	58250892	58251352
chr17	58291943	58292533
chr17	58381253	58381569
chr17	58555787	58555893
chr17	58864443	58864560
chr17	58878118	58878390
chr17	59054032	59054509
chr17	59204527	59204784
chr17	59269764	59270013
chr17	59560237	59560654
chr17	59694442	59694630
chr17	59694926	59695049
chr17	60235204	60235327
chr17	60401746	60402909
chr17	60482018	60482576
chr17	60482920	60483913
chr17	60501463	60501713
chr17	60549838	60550167
chr17	60670539	60670639
chr17	60789514	60789643
chr17	60987591	60987883
chr17	61054876	61055183
chr17	61430210	61430428
chr17	61730064	61730310
chr17	61889546	61889784
chr17	62378050	62378222
chr17	62378237	62378398
chr17	63064525	63064767
chr17	63798045	63798229
chr17	63836324	63837110
chr17	63932714	63933046
chr17	64293749	64293961
chr17	67659309	67659410
chr17	67973948	67974190
chr17	68026612	68027172
chr17	68125707	68126006
chr17	68142482	68142644
chr17	70258213	70258373
chr17	71065046	71065274
chr17	71072826	71073073
chr17	71080557	71080743
chr17	71187769	71187984
chr17	71231072	71231310
chr17	72649157	72649489
chr17	72795351	72795673
chr17	73342250	73342455
chr17	75735144	75735424
chr17	75735910	75736566
chr17	75758217	75758470
chr17	75983137	75983444
chr17	76421432	76421873
chr17	76921357	76921474
chr17	76983863	76984020
chr17	77411078	77411295
chr17	78425625	78425830
chr17	78647988	78648452
chr17	78651471	78651784
chr18	97008	97078
chr18	97868	98066
chr18	98128	98613
chr18	98692	98768
chr18	98811	98994
chr18	98999	99140
chr18	99149	99213
chr18	99265	99420
chr18	99447	99553
chr18	99722	99804
chr18	99943	100013
chr18	100319	100381
chr18	647362	647546
chr18	893758	893869
chr18	3387105	3387385
chr18	7862608	7862816
chr18	8902538	8902751
chr18	9504055	9504185
chr18	10102045	10102215
chr18	10146327	10146444
chr18	10432462	10432731
chr18	10660984	10661178
chr18	10716769	10716956
chr18	12646990	12647292
chr18	12647514	12647799
chr18	12648473	12648809
chr18	13415595	13416155
chr18	16767012	16767080
chr18	16768173	16768224
chr18	16770121	16770188
chr18	16770539	16770614
chr18	16771111	16771224
chr18	16771558	16771615
chr18	16771689	16771760
chr18	16772088	16772179
chr18	16772837	16772930
chr18	16772945	16773010
chr18	16773248	16773378
chr18	16773893	16774049
chr18	16774223	16774343
chr18	16944738	16945407
chr18	16945885	16946037
chr18	16946052	16946218
chr18	17855608	17855827
chr18	18747892	18748132
chr18	18933754	18933873
chr18	19107595	19107767
chr18	19463441	19463827
chr18	30875180	30875556
chr18	31292229	31292531
chr18	31331466	31331682
chr18	31417128	31417566
chr18	31423066	31423193
chr18	39623212	39623491
chr18	40520330	40520485
chr18	53620492	53621138
chr18	54154161	54154352
chr18	58535455	58536009
chr18	71940213	71940353
chr18	74860954	74861232
chr18	74923870	74924217
chr18	75821282	75821450
chr19	1132902	1133139
chr19	4012905	4013175
chr19	5355103	5355265
chr19	7590103	7590457
chr19	8333036	8333218
chr19	10597012	10597180
chr19	10627635	10627912
chr19	10715944	10716175
chr19	11612102	11612313
chr19	12024626	12024936
chr19	12265614	12265961
chr19	12337067	12337281
chr19	12337289	12337556
chr19	13126079	13126328
chr19	13806123	13806289
chr19	14489673	14489936
chr19	15044804	15045009
chr19	16435645	16436084
chr19	16442930	16443091
chr19	16544137	16545073
chr19	18734347	18734605
chr19	18736431	18736629
chr19	20023609	20023930
chr19	21116915	21117131
chr19	21826215	21826551
chr19	23369625	23369903
chr19	32423840	32423895
chr19	32423942	32424032
chr19	32424041	32424127
chr19	32424491	32424654
chr19	32425028	32425128
chr19	32427151	32427217
chr19	32427671	32427819
chr19	32428543	32428639
chr19	32429305	32429387
chr19	32430279	32430417
chr19	32430418	32430482
chr19	32430721	32430780
chr19	34572430	34572740
chr19	34587934	34588132
chr19	38111425	38111763
chr19	38611862	38612108
chr19	39088163	39088403
chr19	40933122	40933304
chr19	41397043	41397235
chr19	41711350	41711639
chr19	41849394	41849663
chr19	42901984	42902379
chr19	43174458	43174646
chr19	43473461	43473661
chr19	43481597	43482108
chr19	43486523	43486788
chr19	43830047	43830942
chr19	43832300	43832431
chr19	43866347	43866474
chr19	43896825	43897386
chr19	44013456	44013981
chr19	44020409	44020619
chr19	44034135	44034278
chr19	44034960	44035679
chr19	44309038	44309644
chr19	44343001	44343263
chr19	45801087	45801313
chr19	46029727	46030008
chr19	48866073	48866277
chr19	49247674	49248082
chr19	49403437	49403880
chr19	49500697	49500851
chr19	49644495	49644713
chr19	49917267	49917463
chr19	49937089	49937249
chr19	50073651	50073868
chr19	50264399	50264663
chr19	50293454	50293733
chr19	51981422	51981756
chr19	51983021	51983172
chr19	52020557	52020792
chr19	52776748	52777076
chr19	53738478	53738802
chr19	53763485	53763692
chr19	54908643	54908917
chr19	55505657	55505809
chr19	58753081	58753294
chr19	58807840	58808056
chr19	60530811	60531086
chr19	62638701	62639100
chr19	62762885	62763201
chr19	63357682	63357825
chr19	63530162	63530592
chr2	2212768	2213077
chr2	3205601	3205896
chr2	5135100	5135290
chr2	8648674	8648833
chr2	8739535	8740234
chr2	8740812	8741348
chr2	8742058	8742407
chr2	9060494	9060715
chr2	9225790	9225930
chr2	9687798	9687922
chr2	9866612	9866865
chr2	9887960	9888320
chr2	9900700	9900869
chr2	9972324	9972624
chr2	10379312	10379480
chr2	10809867	10810062
chr2	11540868	11541226
chr2	11556039	11556580
chr2	11588444	11588590
chr2	11588733	11588825
chr2	11589819	11590352
chr2	11596940	11597663
chr2	14485645	14485814
chr2	14689922	14690918
chr2	14884172	14884489
chr2	15444149	15444328
chr2	16022663	16022813
chr2	18111815	18111897
chr2	19195257	19195449
chr2	19201509	19201926
chr2	19203915	19204537
chr2	19204539	19204713
chr2	19376246	19376531
chr2	19425428	19426024
chr2	19832894	19833085
chr2	20135305	20135553
chr2	20177079	20177800
chr2	20511887	20512082
chr2	20529247	20529547
chr2	20559359	20559748
chr2	20697778	20697905
chr2	24568769	24568971
chr2	24635570	24635791
chr2	26109513	26109953
chr2	26582580	26582740
chr2	26707327	26707498
chr2	26747442	26747700
chr2	27847925	27848164
chr2	28345633	28345771
chr2	28402540	28402650
chr2	28453642	28453775
chr2	28759766	28760022
chr2	28828788	28828992
chr2	30792883	30793252
chr2	30832365	30832626
chr2	32087708	32087945
chr2	32290935	32291171
chr2	33148816	33149099
chr2	36698087	36698314
chr2	37553726	37553925
chr2	38398665	38398813
chr2	39200388	39200635
chr2	39596998	39597243
chr2	42250047	42250419
chr2	43300239	43300616
chr2	43302549	43302855
chr2	43533139	43533453
chr2	44249878	44250341
chr2	45090794	45091106
chr2	45299682	45299903
chr2	45338086	45338283
chr2	45732971	45733130
chr2	45833194	45833524
chr2	45990295	45990527
chr2	46154105	46154343
chr2	46244553	46244704
chr2	46244809	46245381
chr2	46367418	46367663
chr2	47095946	47096194
chr2	47255496	47255822
chr2	47256917	47257285
chr2	49336079	49336308
chr2	54129130	54129362
chr2	55349581	55349721
chr2	55919830	55920097
chr2	56864733	56864955
chr2	60578267	60578482
chr2	60603223	60603447
chr2	61552031	61552557
chr2	62278238	62278499
chr2	62295916	62296117
chr2	62385815	62385990
chr2	62387619	62387864
chr2	62785692	62785976
chr2	64680200	64680489
chr2	65380901	65381178
chr2	65516986	65517691
chr2	66293491	66293937
chr2	66470300	66470845
chr2	66506342	66506892
chr2	66507352	66507723
chr2	70169209	70169375
chr2	70696996	70697185
chr2	71724663	71724808
chr2	72196136	72196506
chr2	73101391	73101694
chr2	73817342	73817869
chr2	73817870	73818048
chr2	74064006	74064905
chr2	74091012	74091340
chr2	74926160	74926399
chr2	74948739	74948996
chr2	75234784	75235047
chr2	75404807	75405006
chr2	81453823	81453986
chr2	82220576	82220799
chr2	86035717	86036010
chr2	86158218	86158357
chr2	91172176	91172301
chr2	91639642	91639712
chr2	91645007	91645115
chr2	91654211	91654309
chr2	91660555	91660617
chr2	91669382	91669434
chr2	91669454	91669508
chr2	91671767	91671828
chr2	91681443	91681506
chr2	91683829	91683914
chr2	91684127	91684187
chr2	91687908	91687961
chr2	96844912	96845116
chr2	96917956	96918185
chr2	96921187	96921415
chr2	98283409	98283607
chr2	98852254	98852497
chr2	98918375	98918621
chr2	99018876	99019059
chr2	99619488	99619984
chr2	99789716	99790047
chr2	100861262	100861428
chr2	100870574	100870950
chr2	102109143	102109316
chr2	102488356	102488466
chr2	102523901	102524041
chr2	105089914	105090131
chr2	105505699	105505912
chr2	105836821	105836958
chr2	108970195	108970362
chr2	109390615	109390826
chr2	109805589	109805790
chr2	111702042	111702158
chr2	112133612	112133822
chr2	112133854	112134091
chr2	114229845	114230989
chr2	120786912	120787168
chr2	120873428	120873609
chr2	122229376	122229932
chr2	127618566	127618768
chr2	127767647	127768519
chr2	132729290	132729371
chr2	132732878	132732935
chr2	132742260	132742391
chr2	132743205	132743330
chr2	132743936	132744008
chr2	132744876	132744941
chr2	132745017	132745070
chr2	132746108	132746195
chr2	132746230	132746329
chr2	132746732	132746795
chr2	132749095	132749149
chr2	132751176	132751248
chr2	132827100	132827206
chr2	132898594	132898810
chr2	133056631	133056823
chr2	133145234	133145423
chr2	133895833	133896013
chr2	133978632	133978784
chr2	133978976	133979365
chr2	134042231	134042566
chr2	134065341	134065566
chr2	134542561	134542894
chr2	136459361	136459543
chr2	136801227	136801445
chr2	138438536	138438747
chr2	138756163	138756406
chr2	138976415	138976813
chr2	144048189	144048520
chr2	144806880	144807207
chr2	147932196	147932381
chr2	148495356	148495654
chr2	149285842	149286038
chr2	150124143	150124443
chr2	150732426	150732668
chr2	151481317	151481498
chr2	152720179	152720322
chr2	152765429	152765728
chr2	156279857	156280037
chr2	156746821	156747354
chr2	156964140	156964599
chr2	159021290	159021634
chr2	159288126	159288492
chr2	159309672	159309927
chr2	161058394	161058645
chr2	161148113	161148359
chr2	161212122	161212366
chr2	164300633	164301242
chr2	164679833	164680034
chr2	164982188	164982457
chr2	172668377	172668607
chr2	174323394	174323578
chr2	174536791	174536955
chr2	174649068	174649337
chr2	175558710	175558966
chr2	177418943	177419086
chr2	180186801	180187037
chr2	181554309	181554525
chr2	183651689	183651881
chr2	185977638	185977838
chr2	187344989	187345184
chr2	189423713	189424108
chr2	191819012	191819443
chr2	191955826	191956077
chr2	195271166	195271300
chr2	197075466	197075735
chr2	197882747	197882954
chr2	200830636	200830809
chr2	200832902	200833033
chr2	200878990	200879148
chr2	202722536	202722708
chr2	202950260	202950756
chr2	207738088	207738287
chr2	207738753	207738958
chr2	207810452	207810609
chr2	208197674	208197794
chr2	208503862	208504160
chr2	209074186	209074414
chr2	212472936	212473178
chr2	214983898	214984224
chr2	216008583	216008817
chr2	216555387	216555873
chr2	217238861	217239031
chr2	217665726	217666061
chr2	217820353	217820921
chr2	217903696	217903880
chr2	217904384	217904905
chr2	217904926	217905131
chr2	217939913	217940271
chr2	217940282	217940889
chr2	217960587	217961443
chr2	217969191	217969640
chr2	218446478	218446634
chr2	218855684	218855920
chr2	218895253	218895488
chr2	220798383	220798605
chr2	220850348	220851100
chr2	222144287	222144948
chr2	223435215	223435428
chr2	224530088	224530381
chr2	226691457	226691830
chr2	226724269	226724593
chr2	229753724	229753796
chr2	229753816	229753877
chr2	231286868	231287119
chr2	233464011	233464169
chr2	233928724	233929052
chr2	235554560	235554774
chr2	235837614	235837852
chr2	236066846	236067151
chr2	236116991	236117192
chr2	237233207	237233426
chr2	237234408	237234854
chr2	237276728	237276950
chr2	237305272	237305745
chr2	237319112	237319633
chr2	237322266	237322498
chr2	237342955	237343726
chr2	237398396	237398774
chr2	237398800	237399143
chr2	237448177	237448675
chr2	237559892	237560032
chr2	237560036	237560279
chr2	238634949	238635215
chr2	241805420	241805675
chr2	241859853	241860079
chr20	3740280	3740641
chr20	4795132	4795306
chr20	8070748	8070858
chr20	8997926	8998135
chr20	12412552	12412777
chr20	14693571	14693824
chr20	16689058	16689468
chr20	17533897	17534316
chr20	18066263	18066916
chr20	18976325	18976639
chr20	19058658	19059368
chr20	19212268	19212727
chr20	19356217	19356549
chr20	19695783	19696081
chr20	19864619	19864792
chr20	20370158	20370347
chr20	22891562	22891713
chr20	22978805	22978987
chr20	24578555	24578960
chr20	24945968	24946166
chr20	25425880	25426238
chr20	25551698	25551994
chr20	25679588	25679842
chr20	25680049	25680342
chr20	28225702	28225907
chr20	29730090	29730232
chr20	29755964	29756261
chr20	31702574	31702750
chr20	31784297	31784499
chr20	32665328	32665498
chr20	33658918	33659109
chr20	34163490	34163756
chr20	34173752	34174013
chr20	34728261	34728567
chr20	35069785	35070071
chr20	35351675	35351916
chr20	38965562	38965726
chr20	39065409	39065712
chr20	39091243	39091933
chr20	39378993	39379238
chr20	39403518	39403640
chr20	39414835	39415043
chr20	39545717	39545876
chr20	39570493	39570703
chr20	39630821	39630971
chr20	39680809	39681212
chr20	39690666	39690851
chr20	39712467	39712948
chr20	42594827	42595013
chr20	43404326	43404640
chr20	43419298	43419632
chr20	43919071	43919298
chr20	43934746	43935012
chr20	44322202	44322380
chr20	44876568	44877285
chr20	45021281	45021408
chr20	45052600	45052882
chr20	45071200	45071485
chr20	45237007	45237175
chr20	45266491	45266774
chr20	45335753	45335847
chr20	45336775	45337039
chr20	45340806	45341005
chr20	45365883	45366165
chr20	45366335	45366916
chr20	45378109	45378193
chr20	45380582	45380655
chr20	45381215	45381282
chr20	45381806	45382345
chr20	45383560	45383806
chr20	45383830	45383904
chr20	45388908	45389081
chr20	45393536	45393820
chr20	45395954	45396035
chr20	45396317	45396411
chr20	45407265	45407757
chr20	45414687	45414987
chr20	45419403	45419486
chr20	45419575	45420041
chr20	45421053	45421135
chr20	45421148	45421777
chr20	45422288	45422646
chr20	45422743	45423292
chr20	45434929	45435060
chr20	45435255	45435359
chr20	45440420	45440621
chr20	45444614	45445172
chr20	45445262	45445430
chr20	45445569	45445760
chr20	45447201	45447446
chr20	45452035	45452515
chr20	45454185	45454470
chr20	45487138	45487323
chr20	45494674	45494846
chr20	45494887	45495072
chr20	45496377	45496741
chr20	45500783	45501197
chr20	45501271	45501367
chr20	45517194	45517861
chr20	45542751	45542871
chr20	45549669	45549778
chr20	45549815	45549875
chr20	45555333	45555493
chr20	45555677	45555834
chr20	45556139	45556418
chr20	45565852	45566157
chr20	45568482	45568914
chr20	45630098	45630361
chr20	45638756	45639261
chr20	45672627	45672859
chr20	45765680	45765833
chr20	45804184	45804427
chr20	45845396	45845640
chr20	45850480	45850630
chr20	45851097	45851616
chr20	45851742	45851863
chr20	45852497	45852662
chr20	45854273	45854623
chr20	45857729	45857817
chr20	45860751	45860845
chr20	45871866	45871997
chr20	45914703	45914814
chr20	45974414	45974579
chr20	45984132	45984265
chr20	46012117	46012427
chr20	46040070	46040343
chr20	46051919	46052473
chr20	46054282	46054565
chr20	46082203	46082426
chr20	46137797	46138802
chr20	46166092	46166338
chr20	46205386	46205570
chr20	46220158	46220615
chr20	46286961	46287190
chr20	46308883	46309062
chr20	46309209	46309340
chr20	46345925	46346041
chr20	46346097	46346305
chr20	46358183	46358396
chr20	46449894	46450115
chr20	46511212	46511394
chr20	46588400	46588737
chr20	46600779	46601052
chr20	46622067	46622490
chr20	46669845	46669987
chr20	46708442	46708610
chr20	46736327	46736487
chr20	46747744	46747887
chr20	46747959	46748583
chr20	46773597	46773698
chr20	46876129	46876399
chr20	46876427	46876647
chr20	46881814	46881988
chr20	46884422	46884538
chr20	46914650	46915127
chr20	46996035	46996321
chr20	47654496	47654769
chr20	47909916	47910078
chr20	47958170	47958394
chr20	48088666	48088905
chr20	48158949	48159135
chr20	48242772	48243140
chr20	48243194	48243294
chr20	48245394	48245775
chr20	48287337	48287639
chr20	48290158	48290401
chr20	48332854	48333025
chr20	48333855	48334068
chr20	48334648	48335193
chr20	48342488	48342787
chr20	48356008	48356278
chr20	48385094	48385259
chr20	48397652	48397951
chr20	48426672	48427251
chr20	48428159	48428361
chr20	48473120	48473278
chr20	48501056	48501326
chr20	48533373	48533647
chr20	48720365	48720488
chr20	48720509	48720763
chr20	48720770	48720939
chr20	48739877	48739950
chr20	48761184	48761457
chr20	48774728	48774913
chr20	48774922	48775118
chr20	48775122	48775208
chr20	48777250	48777608
chr20	48777766	48777873
chr20	48779650	48779846
chr20	48780260	48781112
chr20	48783460	48783643
chr20	48784326	48784439
chr20	48791929	48792144
chr20	48811340	48811421
chr20	48811427	48812050
chr20	48814085	48814509
chr20	48842702	48842935
chr20	48846223	48846364
chr20	48848657	48849119
chr20	48852931	48853076
chr20	49161277	49161487
chr20	49168464	49168591
chr20	49210407	49210675
chr20	49496832	49496961
chr20	49612647	49612862
chr20	49686137	49686241
chr20	49704174	49704320
chr20	49765274	49765390
chr20	49765737	49766124
chr20	49784872	49785119
chr20	49793117	49793215
chr20	49794451	49794790
chr20	49800055	49800328
chr20	49800336	49800464
chr20	49818697	49818825
chr20	49818859	49819011
chr20	49852992	49853452
chr20	49883457	49883731
chr20	49921798	49922071
chr20	51396340	51396692
chr20	51567148	51567353
chr20	51621301	51621454
chr20	51626625	51626812
chr20	51629753	51629950
chr20	51629983	51630069
chr20	51630591	51630933
chr20	51636056	51636212
chr20	51636680	51636885
chr20	51646794	51646859
chr20	51647169	51647444
chr20	51671318	51672145
chr20	51673204	51673906
chr20	51685097	51685246
chr20	51689573	51690035
chr20	51692746	51693014
chr20	51693198	51693334
chr20	51698955	51699076
chr20	51699411	51699595
chr20	51704627	51704816
chr20	51704851	51705323
chr20	51705357	51705499
chr20	51706241	51706569
chr20	51710887	51711151
chr20	51711535	51712134
chr20	51725208	51725332
chr20	51728032	51728118
chr20	51729750	51730018
chr20	51735980	51736048
chr20	51738869	51738999
chr20	51741162	51741454
chr20	51741472	51741884
chr20	51748070	51748158
chr20	51750922	51751009
chr20	51758263	51758436
chr20	51758437	51758499
chr20	51758501	51758714
chr20	51762176	51762318
chr20	51774852	51775442
chr20	51784431	51784596
chr20	51785563	51785647
chr20	51785705	51785844
chr20	51786273	51786358
chr20	51788438	51788784
chr20	51791877	51792001
chr20	51798117	51798436
chr20	51799323	51799382
chr20	51799411	51799479
chr20	51800817	51800879
chr20	51800907	51800985
chr20	51801086	51801191
chr20	51806082	51806339
chr20	51807486	51807874
chr20	51813888	51813986
chr20	51814019	51814079
chr20	51814120	51814387
chr20	51823405	51823611
chr20	51823615	51824374
chr20	51835330	51835586
chr20	51835888	51836523
chr20	51836615	51836812
chr20	51836845	51837463
chr20	51840806	51841495
chr20	51851728	51851842
chr20	51855328	51855501
chr20	51855773	51856179
chr20	51856221	51856315
chr20	51878638	51879020
chr20	51879559	51879680
chr20	51884781	51884875
chr20	51889634	51889700
chr20	51895285	51895429
chr20	51895440	51895534
chr20	51896231	51896558
chr20	51901992	51902491
chr20	51907919	51908011
chr20	51913930	51914610
chr20	51915033	51915585
chr20	51915864	51917064
chr20	51917148	51917225
chr20	51948335	51948515
chr20	51956391	51956688
chr20	51965009	51965296
chr20	51971529	51971730
chr20	51976713	51976942
chr20	52093741	52093967
chr20	52117531	52117904
chr20	52117916	52118016
chr20	52120386	52120680
chr20	52120691	52120882
chr20	52126454	52126583
chr20	52134862	52135409
chr20	52137003	52137177
chr20	52146534	52146601
chr20	52173456	52174084
chr20	52177131	52177371
chr20	52199095	52199162
chr20	52199186	52199423
chr20	52224213	52224410
chr20	52245056	52245220
chr20	52251083	52251247
chr20	52258692	52258789
chr20	52317346	52317678
chr20	52317776	52318010
chr20	52319139	52319225
chr20	52323149	52323284
chr20	52323297	52323380
chr20	52370018	52370278
chr20	52437807	52438029
chr20	52506570	52506822
chr20	52690215	52690470
chr20	52696305	52696423
chr20	54476570	54477389
chr20	54640122	54640596
chr20	54720742	54720999
chr20	54743630	54744210
chr20	54751861	54752128
chr20	54760857	54761437
chr20	54766912	54767793
chr20	54796811	54797055
chr20	54811015	54811213
chr20	54812809	54813410
chr20	54817409	54817584
chr20	54824294	54824605
chr20	54837885	54838145
chr20	54883479	54883865
chr20	54907337	54907525
chr20	54930966	54931176
chr20	54931214	54931354
chr20	55116845	55116978
chr20	55132762	55132861
chr20	55167912	55168257
chr20	55178733	55178846
chr20	55185652	55185799
chr20	55209411	55209663
chr20	55230710	55230904
chr20	55232499	55232588
chr20	55255997	55256451
chr20	55259098	55259404
chr20	55259887	55259957
chr20	55261462	55261583
chr20	55265452	55265712
chr20	55271782	55271906
chr20	55272374	55272511
chr20	55277448	55277611
chr20	55279573	55279886
chr20	55285579	55285799
chr20	55334999	55335469
chr20	55402169	55402356
chr20	55447959	55448146
chr20	55703477	55703871
chr20	55716974	55717245
chr20	55717249	55717849
chr20	55719394	55719623
chr20	55726346	55726521
chr20	55727047	55727555
chr20	55781042	55781425
chr20	55787870	55788073
chr20	55874686	55874938
chr20	55992987	55993287
chr20	55999799	55999986
chr20	56056677	56056773
chr20	56120606	56120993
chr20	56187446	56187682
chr20	56619739	56619911
chr20	56656041	56656249
chr20	56661489	56661631
chr20	56823571	56823658
chr20	56990450	56990611
chr20	57411240	57411508
chr20	58071237	58071929
chr20	58120081	58120226
chr20	58481856	58482000
chr20	59170218	59170420
chr20	59364278	59364406
chr20	59539143	59539401
chr20	60020540	60020740
chr20	60095828	60096048
chr20	60276079	60276319
chr20	60312255	60312763
chr20	60461270	60461494
chr20	60754602	60754753
chr20	61184182	61184378
chr20	61640575	61640838
chr20	61760282	61760483
chr20	61760615	61760816
chr20	61965663	61965921
chr20	62340244	62340426
chr21	14600790	14601036
chr21	15493688	15493827
chr21	15493836	15494098
chr21	16297145	16297386
chr21	18112532	18113221
chr21	22191599	22191910
chr21	26305607	26305787
chr21	29582509	29582779
chr21	31632215	31632420
chr21	31638403	31638506
chr21	33937365	33937753
chr21	34218938	34219245
chr21	34242066	34242240
chr21	35182843	35182972
chr21	36200280	36200488
chr21	36804120	36804462
chr21	36993719	36993912
chr21	38528629	38528829
chr21	38637342	38637840
chr21	39113669	39113971
chr21	39207349	39207512
chr21	39259871	39260032
chr21	39608259	39608516
chr21	39615372	39615811
chr21	39970014	39970318
chr21	40031517	40031665
chr21	40909401	40909658
chr21	41877181	41877430
chr21	41972369	41972515
chr21	41974429	41975034
chr21	41997570	41997786
chr21	42019924	42020084
chr21	42249359	42249551
chr21	42259552	42259824
chr21	42350171	42350723
chr21	42668708	42668860
chr21	42669450	42669902
chr21	42809376	42809611
chr21	43722162	43722589
chr21	43964249	43964461
chr21	44397557	44397782
chr21	45018018	45018194
chr21	45079841	45080021
chr21	45184656	45185059
chr21	45319517	45319716
chr21	45758021	45758152
chr21	45890222	45890401
chr22	16113739	16113950
chr22	16886288	16886601
chr22	20344458	20344672
chr22	24293340	24293455
chr22	25103581	25103775
chr22	27545414	27545888
chr22	32051343	32051628
chr22	32534045	32534249
chr22	33366125	33366307
chr22	38204496	38204689
chr22	44044031	44044166
chr22	44694055	44694279
chr22	44752107	44752324
chr22	45024712	45024914
chr22	45266486	45266822
chr22	48154754	48154892
chr22	48730673	48731242
chr3	3653595	3653728
chr3	4483458	4484168
chr3	4531108	4531265
chr3	4581801	4581930
chr3	4703897	4704300
chr3	4705166	4705414
chr3	4884989	4885454
chr3	5003666	5003924
chr3	5204458	5204921
chr3	8460969	8461441
chr3	8473121	8473404
chr3	8498172	8498442
chr3	8518468	8518626
chr3	9859870	9860095
chr3	9860107	9860480
chr3	9968589	9969199
chr3	9971915	9972071
chr3	10003210	10003720
chr3	10003756	10004338
chr3	10025556	10025997
chr3	10042634	10043608
chr3	10132188	10132727
chr3	10132888	10133080
chr3	10159277	10159644
chr3	10208625	10208925
chr3	10476929	10477096
chr3	10541691	10541849
chr3	10552281	10552499
chr3	10659694	10659921
chr3	11616902	11617274
chr3	11659285	11659603
chr3	11786539	11786823
chr3	12304878	12305252
chr3	12305351	12305471
chr3	13492653	13492863
chr3	13530782	13530923
chr3	14260314	14260527
chr3	14284530	14284747
chr3	14429648	14429751
chr3	14448775	14448954
chr3	14893726	14893897
chr3	15326976	15327206
chr3	15341869	15342006
chr3	15347980	15348173
chr3	15348266	15348544
chr3	15650754	15651041
chr3	16528693	16528890
chr3	17759244	17759615
chr3	19272923	19273058
chr3	19964135	19964295
chr3	19964343	19964556
chr3	20054200	20054421
chr3	20058077	20058272
chr3	23036416	23036880
chr3	23219175	23220549
chr3	23337386	23337540
chr3	23631651	23631774
chr3	24786779	24786970
chr3	25603679	25603934
chr3	25678227	25678518
chr3	25799335	25799562
chr3	25799581	25800003
chr3	25806379	25806679
chr3	27447735	27447898
chr3	27499667	27500034
chr3	27500047	27500219
chr3	27905169	27905293
chr3	28612095	28612176
chr3	32122119	32122237
chr3	33971559	33971759
chr3	34028751	34028879
chr3	36608618	36608750
chr3	37260771	37260917
chr3	39999650	39999851
chr3	46180336	46180472
chr3	46992808	46993060
chr3	53172046	53172240
chr3	55827690	55827827
chr3	57102613	57102835
chr3	61588504	61588951
chr3	61768469	61768911
chr3	61817856	61818104
chr3	61855758	61855916
chr3	62279469	62279895
chr3	62280060	62280247
chr3	62836896	62837053
chr3	63537698	63537946
chr3	63606248	63606384
chr3	63823805	63824669
chr3	63873762	63873908
chr3	63893572	63893766
chr3	63893876	63894072
chr3	63898707	63899031
chr3	63983571	63983720
chr3	64035384	64035589
chr3	64065529	64065671
chr3	64111663	64112073
chr3	64117747	64118011
chr3	64118095	64118315
chr3	64147740	64148045
chr3	64148049	64148225
chr3	64169123	64169305
chr3	64170628	64171045
chr3	64171075	64171266
chr3	64180855	64181146
chr3	64184594	64184858
chr3	64186022	64186299
chr3	64199661	64200088
chr3	64203052	64203503
chr3	64215536	64215744
chr3	64216592	64216990
chr3	64239419	64239654
chr3	64282541	64282668
chr3	64292365	64292624
chr3	64292651	64292778
chr3	64303854	64304121
chr3	64305581	64305724
chr3	64311128	64311325
chr3	64358452	64358636
chr3	64442882	64443110
chr3	64444881	64444962
chr3	64450227	64450471
chr3	64458753	64458955
chr3	64462393	64462527
chr3	64612067	64612294
chr3	64617738	64617965
chr3	64648541	64648759
chr3	64648867	64649047
chr3	64724816	64724983
chr3	64889670	64889740
chr3	65971772	65972043
chr3	67837607	67837761
chr3	72442512	72442751
chr3	72723453	72723670
chr3	72759845	72760300
chr3	78286726	78286927
chr3	79738020	79738310
chr3	80516469	80516707
chr3	83348850	83349072
chr3	85325462	85325738
chr3	86750649	86750819
chr3	87491775	87492041
chr3	87865527	87865728
chr3	88136956	88137228
chr3	89239273	89239552
chr3	97394654	97394838
chr3	98434247	98434543
chr3	99173401	99173665
chr3	103015643	103015890
chr3	103364506	103364801
chr3	103942399	103942575
chr3	104327824	104328030
chr3	105958723	105958941
chr3	106569579	106569762
chr3	107323495	107323709
chr3	107830042	107830259
chr3	109125127	109125279
chr3	109129734	109129977
chr3	109207741	109208156
chr3	109423397	109424254
chr3	109591018	109591239
chr3	110734453	110734700
chr3	112500766	112500926
chr3	113276732	113276975
chr3	121085350	121085668
chr3	121295326	121295857
chr3	121349044	121349397
chr3	121613325	121613560
chr3	121943551	121945107
chr3	122109594	122109936
chr3	124787197	124787510
chr3	124787800	124788029
chr3	124804050	124804185
chr3	124838834	124838980
chr3	125116553	125116711
chr3	125786633	125786844
chr3	125794151	125794667
chr3	126039416	126039615
chr3	126264342	126265217
chr3	126576009	126576413
chr3	126796043	126796248
chr3	127323309	127323491
chr3	127331520	127331814
chr3	127954792	127955208
chr3	128185542	128185969
chr3	128221092	128221289
chr3	128275158	128275338
chr3	128839189	128839458
chr3	128970390	128970617
chr3	129023912	129024250
chr3	129520340	129520491
chr3	129525106	129525471
chr3	129537076	129537364
chr3	129585109	129585299
chr3	129636590	129636809
chr3	129928196	129928497
chr3	130010414	130010616
chr3	131110145	131110354
chr3	132583478	132583906
chr3	132703865	132704701
chr3	135511351	135511679
chr3	135559210	135559420
chr3	135576703	135576878
chr3	135583369	135583959
chr3	136292112	136292316
chr3	139795242	139796121
chr3	140036597	140036743
chr3	140036750	140037015
chr3	140636496	140636714
chr3	143412098	143412336
chr3	143426527	143426718
chr3	143648978	143649250
chr3	143649335	143649829
chr3	143797663	143797958
chr3	145824375	145824575
chr3	146899304	146899523
chr3	147778199	147778473
chr3	151545498	151545910
chr3	151611395	151611602
chr3	154361030	154361443
chr3	154363616	154364056
chr3	155289988	155290181
chr3	155930783	155931004
chr3	157777422	157777646
chr3	158012963	158013326
chr3	158274319	158274667
chr3	159311020	159311178
chr3	162301453	162301781
chr3	162539991	162540520
chr3	162573400	162573785
chr3	163242222	163242362
chr3	165157620	165157894
chr3	165580789	165581001
chr3	171167459	171167896
chr3	172162378	172162677
chr3	173239885	173240089
chr3	173240157	173240432
chr3	173404461	173404685
chr3	176059650	176059846
chr3	176063982	176064472
chr3	178397864	178398117
chr3	178621196	178621943
chr3	178823062	178823240
chr3	181237180	181237459
chr3	182911755	182912028
chr3	184316671	184316957
chr3	185759875	185760109
chr3	185860640	185860820
chr3	185912083	185912262
chr3	187107792	187107971
chr3	188942044	188942189
chr3	188945233	188945496
chr3	188945741	188946093
chr3	188950474	188951004
chr3	189114102	189114243
chr3	189236820	189237075
chr3	189354001	189354299
chr3	189563036	189563324
chr3	189726626	189726836
chr3	190504906	190505697
chr3	190516719	190517115
chr3	190524958	190525507
chr3	190658893	190659495
chr3	190764407	190764527
chr3	191013450	191013654
chr3	191042437	191042678
chr3	191043128	191043642
chr3	191144928	191145291
chr3	193771837	193772050
chr3	194019486	194019904
chr3	194912767	194913057
chr3	194982747	194983286
chr3	194987704	194987908
chr3	195070780	195071204
chr3	195072652	195073238
chr3	195079855	195080595
chr3	195111476	195111726
chr3	195203346	195203984
chr3	195203998	195204334
chr3	195257315	195257577
chr3	195359334	195359948
chr3	195696951	195697131
chr3	195700089	195700269
chr3	195795571	195795721
chr3	195941592	195941767
chr3	196062937	196063267
chr3	196073576	196073843
chr3	197319324	197319549
chr3	197350257	197350417
chr3	197353693	197353962
chr3	197354450	197354716
chr3	197951291	197952134
chr3	198110109	198110175
chr3	198699202	198699395
chr4	321162	321427
chr4	482822	483184
chr4	979496	979699
chr4	1100714	1100888
chr4	6803532	6803944
chr4	7683646	7683854
chr4	7982238	7982419
chr4	7993919	7994141
chr4	8586749	8586995
chr4	8600472	8600865
chr4	14613740	14613944
chr4	19112725	19112845
chr4	19686340	19686510
chr4	20745675	20746036
chr4	23807171	23807382
chr4	24910535	24910935
chr4	25929732	25929915
chr4	25929933	25930162
chr4	26738531	26738758
chr4	27925004	27925418
chr4	28073579	28073852
chr4	28453098	28453268
chr4	29426221	29426419
chr4	33632406	33632614
chr4	34100582	34100808
chr4	38006180	38006502
chr4	38140680	38140993
chr4	38671825	38671994
chr4	39315621	39315839
chr4	40060366	40060624
chr4	40125144	40125448
chr4	40327478	40327655
chr4	40371771	40371943
chr4	42352795	42353127
chr4	47837840	47838003
chr4	48805087	48805154
chr4	48846510	48846576
chr4	49354311	49354389
chr4	52698160	52698317
chr4	53429174	53429412
chr4	55954527	55954762
chr4	56568129	56568357
chr4	58786500	58786696
chr4	65965327	65965464
chr4	66717761	66717974
chr4	67948135	67948232
chr4	67948584	67948654
chr4	68616142	68616327
chr4	71170056	71170295
chr4	72215845	72216074
chr4	74044150	74044301
chr4	74255504	74255617
chr4	77710250	77710856
chr4	77751800	77752107
chr4	77908340	77908483
chr4	78091366	78091612
chr4	78161470	78161690
chr4	78297373	78297562
chr4	78297663	78297908
chr4	81212911	81213133
chr4	81611956	81612167
chr4	82612227	82612353
chr4	83609969	83610252
chr4	83669170	83669311
chr4	86030635	86030804
chr4	86107366	86107528
chr4	86306495	86306829
chr4	89963413	89963705
chr4	91267401	91268962
chr4	103005808	103006144
chr4	103121936	103122288
chr4	103560800	103561029
chr4	104505986	104506110
chr4	106107463	106108087
chr4	106848932	106849380
chr4	106849764	106849918
chr4	107095018	107095325
chr4	108806798	108807033
chr4	110434703	110434926
chr4	110701515	110701814
chr4	111337186	111337751
chr4	111338590	111339057
chr4	111339068	111339280
chr4	113286804	113286954
chr4	124688172	124688364
chr4	125627168	125627359
chr4	125772406	125772655
chr4	125853398	125853913
chr4	126049564	126049826
chr4	129021223	129021551
chr4	129300739	129300943
chr4	129368831	129369081
chr4	131845673	131845940
chr4	135050797	135051137
chr4	136045762	136045958
chr4	139232745	139232886
chr4	141189951	141190149
chr4	143180753	143180946
chr4	143613810	143613958
chr4	144224753	144224999
chr4	145414494	145414681
chr4	148298500	148298815
chr4	148833120	148833425
chr4	149270804	149270999
chr4	152155742	152156067
chr4	153305320	153305502
chr4	153489309	153489572
chr4	153820417	153820588
chr4	153849239	153849409
chr4	154626986	154627219
chr4	159235320	159235609
chr4	159910002	159910516
chr4	159922639	159922842
chr4	161459896	161460150
chr4	169569145	169569355
chr4	169637859	169638324
chr4	169990030	169990226
chr4	171048810	171048907
chr4	173550642	173550801
chr4	174335060	174335283
chr4	175986568	175986773
chr4	176323834	176324053
chr4	176847689	176847820
chr4	185145729	185145887
chr4	186368585	186368927
chr4	188824801	188825098
chr5	522938	523121
chr5	707527	707743
chr5	1300017	1300270
chr5	1352716	1352944
chr5	1369275	1369638
chr5	1438956	1439129
chr5	1439441	1439786
chr5	1555335	1555484
chr5	1567909	1568187
chr5	1569392	1569513
chr5	1569517	1569592
chr5	1884808	1885026
chr5	1917929	1918174
chr5	1918224	1918375
chr5	2067574	2067811
chr5	2811026	2811182
chr5	2811240	2811450
chr5	3978899	3979538
chr5	4081340	4081957
chr5	4082014	4082521
chr5	6431004	6431150
chr5	6872726	6872933
chr5	8738924	8739115
chr5	10506611	10507127
chr5	10654562	10654724
chr5	13607088	13607288
chr5	16175347	16175546
chr5	16984571	16984757
chr5	17171911	17172127
chr5	17358990	17359223
chr5	17466397	17466663
chr5	17926351	17926682
chr5	19358700	19358915
chr5	19770334	19771212
chr5	20023984	20024347
chr5	20145246	20145530
chr5	21227686	21227919
chr5	21527090	21527172
chr5	21527219	21527297
chr5	21652154	21652306
chr5	22770896	22771151
chr5	24783348	24783490
chr5	25749165	25749588
chr5	29182827	29183070
chr5	32348081	32348476
chr5	32789638	32789864
chr5	34030889	34031126
chr5	34218691	34218828
chr5	34487662	34487880
chr5	34621644	34621799
chr5	34692656	34692998
chr5	34878535	34878698
chr5	37568815	37569032
chr5	37792331	37792453
chr5	38672637	38672852
chr5	39109233	39109408
chr5	40324697	40324893
chr5	40714742	40714933
chr5	40714978	40715123
chr5	41906323	41906531
chr5	44531229	44531467
chr5	49634618	49635016
chr5	49999786	50000054
chr5	55682080	55682440
chr5	55753748	55754021
chr5	55760547	55761268
chr5	56000523	56001400
chr5	56282214	56282405
chr5	57194137	57194532
chr5	60493610	60493888
chr5	63738875	63739029
chr5	66567254	66567872
chr5	67620181	67620475
chr5	67627555	67627755
chr5	67638218	67638616
chr5	67765697	67766016
chr5	67924855	67925043
chr5	67925074	67925297
chr5	68663207	68663452
chr5	68826244	68826368
chr5	71080023	71080157
chr5	71083072	71083343
chr5	71182508	71182646
chr5	71743893	71744138
chr5	71863387	71863644
chr5	73531111	73531242
chr5	73647861	73647989
chr5	73648063	73648179
chr5	74368806	74368968
chr5	74610952	74611218
chr5	74842444	74843008
chr5	77486734	77486894
chr5	79587715	79588326
chr5	81082436	81083160
chr5	82408648	82409160
chr5	86598910	86599140
chr5	86599154	86599631
chr5	86600217	86600509
chr5	87445101	87445253
chr5	87600833	87601104
chr5	87601106	87601307
chr5	88366237	88366453
chr5	92277508	92277756
chr5	92873041	92873186
chr5	96024747	96024961
chr5	97473274	97473439
chr5	97818536	97818754
chr5	100266632	100267062
chr5	105604775	105605634
chr5	106144161	106144407
chr5	106621509	106621865
chr5	106752710	106752987
chr5	107035351	107036754
chr5	108772678	108773079
chr5	109207794	109208074
chr5	109408850	109409085
chr5	117373411	117373903
chr5	117405743	117405955
chr5	118153049	118153306
chr5	120047865	120048145
chr5	121234174	121234426
chr5	122518984	122519166
chr5	123036741	123037199
chr5	123183439	123183836
chr5	123627307	123627414
chr5	123774778	123775022
chr5	123960493	123960734
chr5	124019644	124019982
chr5	124702062	124702344
chr5	125468474	125468611
chr5	125786856	125787149
chr5	127448186	127448409
chr5	128605420	128605653
chr5	129890207	129890510
chr5	131753336	131753550
chr5	132612903	132613394
chr5	132613449	132613679
chr5	133345356	133345531
chr5	133504936	133505158
chr5	133590906	133591200
chr5	133787174	133787460
chr5	133874680	133874926
chr5	134619533	134619696
chr5	135417228	135417382
chr5	135496873	135497104
chr5	136130135	136130279
chr5	136505833	136506012
chr5	138512082	138512412
chr5	138998125	138998366
chr5	139003038	139003270
chr5	139003344	139003575
chr5	139435240	139435500
chr5	141236936	141237087
chr5	141237300	141237464
chr5	141716989	141717250
chr5	141720660	141720839
chr5	141763432	141763717
chr5	142954664	142955305
chr5	144891267	144891429
chr5	145342138	145342282
chr5	145387424	145387925
chr5	153478868	153479151
chr5	154189815	154189963
chr5	154204604	154204726
chr5	159548400	159548625
chr5	160259431	160259627
chr5	160283722	160283867
chr5	169057654	169057903
chr5	170105304	170105556
chr5	171006961	171007148
chr5	172688695	172688967
chr5	172832058	172832630
chr5	172832636	172832846
chr5	172895118	172895885
chr5	172983181	172983379
chr5	173124147	173124351
chr5	173125980	173126315
chr5	173182324	173182525
chr5	173183679	173184197
chr5	173184876	173185158
chr5	173245349	173245561
chr5	173248427	173248706
chr5	173843108	173843516
chr5	173892300	173892441
chr5	173995568	173995980
chr5	177437717	177438242
chr5	177441112	177441680
chr5	177483244	177483492
chr5	177648521	177648801
chr5	179494817	179494991
chr6	1778181	1778327
chr6	3398725	3398986
chr6	3400488	3400835
chr6	3610072	3610233
chr6	4303835	4304311
chr6	4633333	4633538
chr6	4720000	4720905
chr6	6695238	6695498
chr6	6802209	6802436
chr6	6802460	6802608
chr6	6802640	6802791
chr6	7054832	7055104
chr6	7058171	7058490
chr6	7146195	7146330
chr6	7450630	7450986
chr6	7488327	7488584
chr6	7506686	7506866
chr6	7856099	7856470
chr6	10207322	10207598
chr6	10271419	10271683
chr6	10527150	10527535
chr6	10527557	10527703
chr6	10527728	10527976
chr6	10629320	10629705
chr6	11340222	11340530
chr6	11396140	11396689
chr6	11542735	11543412
chr6	12119009	12119365
chr6	12443933	12444286
chr6	12710606	12711006
chr6	13436646	13437096
chr6	13820303	13820501
chr6	14425056	14425299
chr6	14841258	14841890
chr6	15135042	15135275
chr6	15144739	15145585
chr6	15173716	15173899
chr6	15173987	15174212
chr6	15329826	15330539
chr6	15355938	15356401
chr6	15359581	15359759
chr6	17497556	17497929
chr6	17501490	17501785
chr6	17502211	17502669
chr6	17953826	17954080
chr6	18094923	18095079
chr6	18095140	18095400
chr6	18495534	18495737
chr6	19476789	19477011
chr6	19518717	19518838
chr6	21045325	21045527
chr6	21846506	21847307
chr6	25302495	25302764
chr6	27968657	27968908
chr6	29016107	29016318
chr6	30827247	30827524
chr6	30919924	30920110
chr6	31585918	31586108
chr6	31903605	31903723
chr6	31938256	31938619
chr6	32136874	32137058
chr6	32242972	32243364
chr6	34467277	34467841
chr6	34612082	34612417
chr6	34963462	34964089
chr6	36692872	36693213
chr6	37298351	37298521
chr6	38255629	38255920
chr6	38337485	38337685
chr6	39245040	39245594
chr6	41532620	41532875
chr6	41660525	41660767
chr6	42244448	42244621
chr6	42526270	42526407
chr6	44134222	44134403
chr6	44736966	44737313
chr6	44738206	44738460
chr6	45454057	45454333
chr6	45521619	45521846
chr6	45786256	45786677
chr6	47083479	47083650
chr6	47264384	47264588
chr6	53161213	53161453
chr6	53768092	53768311
chr6	57019194	57019568
chr6	58882462	58882557
chr6	58884187	58884274
chr6	58884446	58884597
chr6	58884638	58884962
chr6	58885043	58885297
chr6	58885308	58885510
chr6	58885540	58885724
chr6	58885743	58885888
chr6	58885909	58887266
chr6	58887755	58887822
chr6	64341731	64341882
chr6	66992841	66993011
chr6	67753843	67754043
chr6	72621868	72622179
chr6	75723630	75723855
chr6	77096498	77096617
chr6	79555339	79555649
chr6	80000340	80000531
chr6	81096607	81096809
chr6	82523223	82523467
chr6	83104204	83104506
chr6	83130974	83131439
chr6	86138725	86138871
chr6	87490045	87490528
chr6	87922497	87922637
chr6	88467256	88467693
chr6	92242433	92242611
chr6	92526611	92526844
chr6	93709092	93709335
chr6	94084623	94084840
chr6	99068978	99069211
chr6	101671988	101672242
chr6	105550769	105551038
chr6	106689523	106690016
chr6	107352814	107353035
chr6	107886670	107887005
chr6	108688213	108688606
chr6	108986939	108987098
chr6	108987196	108987520
chr6	108989813	108990163
chr6	109117153	109117340
chr6	109135394	109135817
chr6	109167429	109167739
chr6	109810182	109810512
chr6	109955935	109956209
chr6	111241790	111242009
chr6	111912210	111912474
chr6	112033370	112033583
chr6	112033585	112034083
chr6	113610838	113611098
chr6	113861134	113861786
chr6	119600267	119600390
chr6	119847470	119847818
chr6	122857825	122857956
chr6	123054856	123055108
chr6	123059678	123060047
chr6	125565100	125565468
chr6	125567947	125568240
chr6	125636787	125637002
chr6	128879517	128879721
chr6	130072906	130073286
chr6	133873308	133873604
chr6	134645760	134645984
chr6	139180703	139181086
chr6	139739463	139739953
chr6	140900445	140901015
chr6	141924028	141924406
chr6	142408277	142408444
chr6	143289591	143290090
chr6	144040986	144041440
chr6	144041443	144041632
chr6	144512921	144513094
chr6	144647776	144648398
chr6	144693492	144693745
chr6	145713944	145714149
chr6	147268340	147268566
chr6	147567354	147567584
chr6	148626022	148626156
chr6	148670234	148670938
chr6	149321912	149322126
chr6	149446808	149447194
chr6	150877803	150878045
chr6	151978901	151979395
chr6	151996446	151996864
chr6	152020833	152021327
chr6	152065971	152066431
chr6	152170094	152170685
chr6	152351199	152351392
chr6	153064351	153064595
chr6	156800237	156800438
chr6	157143129	157143409
chr6	157190172	157190399
chr6	158010730	158010904
chr6	163665861	163666326
chr6	163666429	163666593
chr6	167122461	167122553
chr6	170006773	170006918
chr6	170183381	170184036
chr6	170287124	170287259
chr6	170343762	170343985
chr6	170377892	170378046
chr6	170378055	170378228
chr6	170431029	170431247
chr6	170457223	170458129
chr7	549026	549282
chr7	628126	628522
chr7	711630	712064
chr7	734284	734496
chr7	882912	883187
chr7	959698	959976
chr7	1519568	1519731
chr7	1522795	1522935
chr7	1543460	1543723
chr7	1561664	1561800
chr7	2267025	2267227
chr7	2273197	2273434
chr7	2443312	2443708
chr7	2927150	2927463
chr7	4175736	4176023
chr7	5428311	5428509
chr7	5871677	5871784
chr7	7327872	7328322
chr7	7361106	7361238
chr7	7917975	7918281
chr7	7977241	7977439
chr7	8242950	8243193
chr7	10980840	10981100
chr7	11267709	11268045
chr7	11572590	11572807
chr7	12737497	12737758
chr7	13121441	13121823
chr7	13901169	13901383
chr7	14723951	14724158
chr7	16853662	16853778
chr7	17038355	17038557
chr7	20337058	20337371
chr7	21434142	21434326
chr7	27283781	27284128
chr7	29569216	29569340
chr7	30172493	30172857
chr7	32502086	32502270
chr7	34754414	34754621
chr7	35071617	35071760
chr7	36043644	36043830
chr7	38756702	38756865
chr7	39630571	39630893
chr7	40768193	40768398
chr7	42299114	42299416
chr7	43850222	43850510
chr7	46354740	46354998
chr7	47582581	47582938
chr7	51014151	51014402
chr7	54578473	54578605
chr7	61089205	61089267
chr7	61604846	61604910
chr7	61605003	61605060
chr7	61606362	61606529
chr7	61606643	61606846
chr7	61606854	61607006
chr7	61607416	61607467
chr7	61607759	61607853
chr7	61608500	61608581
chr7	61608633	61608686
chr7	61612471	61612532
chr7	63022825	63023834
chr7	63763673	63763912
chr7	63764172	63764466
chr7	63856037	63856330
chr7	64095935	64096138
chr7	64104178	64104558
chr7	64136653	64136898
chr7	65086747	65087057
chr7	65554242	65554476
chr7	67902547	67902837
chr7	67916668	67917113
chr7	69609513	69609739
chr7	72795777	72796022
chr7	72798895	72799089
chr7	72881876	72882054
chr7	72884395	72884832
chr7	72903773	72904026
chr7	77003815	77004031
chr7	80079216	80079398
chr7	80344153	80344401
chr7	80388289	80388891
chr7	80409441	80409719
chr7	80542526	80542747
chr7	80897520	80897700
chr7	80949939	80950147
chr7	83115759	83115891
chr7	83259077	83259300
chr7	87096140	87096228
chr7	87096329	87096518
chr7	88591304	88591493
chr7	90573996	90574239
chr7	91108939	91109154
chr7	92302624	92303184
chr7	92384094	92384340
chr7	92401048	92401209
chr7	92401469	92401777
chr7	94124491	94124801
chr7	94124815	94124997
chr7	98136785	98136987
chr7	98579744	98580133
chr7	98645830	98646023
chr7	99312238	99312403
chr7	99458307	99458577
chr7	100234164	100234412
chr7	100237790	100237907
chr7	100488485	100488683
chr7	100832095	100832260
chr7	101374955	101375431
chr7	101403035	101403540
chr7	101434070	101434467
chr7	101439001	101439341
chr7	103785313	103785476
chr7	104442727	104442972
chr7	105362957	105363204
chr7	105607496	105607956
chr7	105793054	105793191
chr7	106472583	106472779
chr7	106934338	106934528
chr7	107318609	107319269
chr7	109027048	109027257
chr7	110497873	110498095
chr7	111633939	111634723
chr7	111819354	111819518
chr7	112217088	112217864
chr7	115699302	115699499
chr7	115744682	115744888
chr7	115782198	115782694
chr7	115869464	115869749
chr7	117101209	117101488
chr7	117301046	117301212
chr7	117686442	117686695
chr7	117791059	117791235
chr7	118075416	118075619
chr7	122313161	122313399
chr7	122618622	122618806
chr7	124191994	124192377
chr7	127385278	127385467
chr7	127858636	127858993
chr7	129376063	129376307
chr7	129396984	129397270
chr7	129435979	129436296
chr7	129581321	129581444
chr7	129749707	129749899
chr7	129868247	129868405
chr7	130403833	130404034
chr7	130440838	130441051
chr7	130442566	130442794
chr7	130442921	130443576
chr7	130662919	130663251
chr7	130682570	130682811
chr7	131165246	131165440
chr7	131586645	131586880
chr7	132183420	132183586
chr7	135049976	135050159
chr7	135108808	135109007
chr7	135311959	135312215
chr7	135312282	135312471
chr7	137289146	137289328
chr7	137336829	137337103
chr7	137783001	137783257
chr7	137898879	137899034
chr7	137899740	137900007
chr7	139014953	139015456
chr7	139941994	139942128
chr7	143347694	143347903
chr7	149124457	149124575
chr7	150408094	150408386
chr7	150846257	150846469
chr7	150880622	150880846
chr7	151436455	151436685
chr7	151791246	151791763
chr7	151972233	151972433
chr7	151992715	151993007
chr7	154662608	154662721
chr7	155404550	155404660
chr7	155404691	155404818
chr7	155437003	155437134
chr7	155437338	155437778
chr7	155447271	155447605
chr7	155479570	155479886
chr7	156774850	156775119
chr7	156775132	156775665
chr7	156890578	156890877
chr7	157300462	157300714
chr7	158315787	158315912
chr7	158623367	158623745
chr8	555496	555713
chr8	634508	634712
chr8	8281877	8282254
chr8	8356179	8356707
chr8	11802024	11802229
chr8	18282549	18282830
chr8	19129440	19129656
chr8	22326634	22326862
chr8	22657270	22657432
chr8	29468837	29469135
chr8	29469163	29469538
chr8	29723006	29723226
chr8	29723240	29723496
chr8	30361444	30361625
chr8	37826454	37826695
chr8	43944978	43945054
chr8	43950716	43950785
chr8	46971617	46971690
chr8	46971933	46971995
chr8	50986731	50986990
chr8	52973473	52973721
chr8	58220537	58220796
chr8	62810525	62810721
chr8	64083119	64083277
chr8	64440040	64440217
chr8	67095688	67096017
chr8	67096979	67097397
chr8	67101618	67101745
chr8	67102725	67103024
chr8	67106937	67107075
chr8	67189223	67189705
chr8	67303601	67303929
chr8	67597285	67597728
chr8	68455790	68456079
chr8	70764901	70764968
chr8	72683378	72683589
chr8	73266789	73267026
chr8	74356463	74356690
chr8	74596377	74596575
chr8	75046422	75046602
chr8	75189747	75189930
chr8	80842276	80842470
chr8	81463706	81463906
chr8	81562042	81562376
chr8	81827897	81828218
chr8	81882614	81882978
chr8	82179213	82179476
chr8	83116646	83116814
chr8	86663654	86663777
chr8	86922086	86922443
chr8	86992937	86993098
chr8	87281060	87281623
chr8	87371351	87371806
chr8	87422990	87423308
chr8	87423582	87423973
chr8	88092556	88092832
chr8	88743962	88744222
chr8	89409030	89409274
chr8	90838949	90839289
chr8	90938346	90938454
chr8	90983167	90983588
chr8	90984355	90984558
chr8	91968950	91969280
chr8	91995344	91995552
chr8	93150618	93150945
chr8	94046239	94046459
chr8	94046463	94046695
chr8	94046779	94047293
chr8	94047296	94047482
chr8	94047497	94047759
chr8	94149719	94150125
chr8	94241640	94242005
chr8	94441750	94442032
chr8	95378117	95378301
chr8	95610073	95610271
chr8	96046138	96046417
chr8	96072730	96072905
chr8	96177577	96177765
chr8	96182179	96182495
chr8	96182512	96182924
chr8	96193996	96194346
chr8	96214510	96215608
chr8	96215707	96216423
chr8	96306845	96307027
chr8	96307062	96307348
chr8	97500838	97501137
chr8	97723668	97723850
chr8	98009856	98010201
chr8	98171544	98171735
chr8	98336423	98336673
chr8	98726601	98726781
chr8	99156898	99157041
chr8	99414094	99414405
chr8	99454064	99454241
chr8	99787009	99787286
chr8	100025628	100026321
chr8	100026410	100027161
chr8	100094058	100095149
chr8	100428878	100429105
chr8	100977762	100977936
chr8	101391487	101392156
chr8	101477404	101477569
chr8	101497256	101497473
chr8	101553428	101553870
chr8	101827624	101827846
chr8	101981954	101982158
chr8	101989354	101989655
chr8	102031695	102032297
chr8	102032881	102035100
chr8	102091096	102091409
chr8	102160603	102160915
chr8	102162103	102162255
chr8	102162278	102162606
chr8	102202192	102202449
chr8	102359131	102359382
chr8	102442211	102442709
chr8	102450246	102450618
chr8	102457546	102457819
chr8	102518137	102519092
chr8	102547984	102548441
chr8	102549109	102549425
chr8	102555680	102555846
chr8	102570895	102571230
chr8	102572235	102572488
chr8	102572843	102573600
chr8	102573611	102574387
chr8	102575098	102575700
chr8	102586094	102586273
chr8	102664770	102665034
chr8	102684995	102685255
chr8	102717182	102717453
chr8	102768692	102768854
chr8	102803438	102803640
chr8	102842442	102842593
chr8	102983815	102984087
chr8	103320825	103321286
chr8	103481942	103482079
chr8	103729064	103729349
chr8	103797784	103797974
chr8	103829107	103829280
chr8	103870372	103870637
chr8	104102386	104102705
chr8	104497008	104497289
chr8	105304551	105304707
chr8	106103736	106103970
chr8	106742010	106742240
chr8	107738836	107739041
chr8	107914587	107914762
chr8	109525194	109525475
chr8	112236534	112236760
chr8	112827540	112827717
chr8	116729556	116730045
chr8	117011481	117011957
chr8	117017972	117018267
chr8	117020383	117020716
chr8	117030955	117031361
chr8	117068983	117070026
chr8	117079673	117080063
chr8	117184460	117184671
chr8	117425577	117425844
chr8	119192521	119192852
chr8	120290807	120291140
chr8	122178842	122179094
chr8	122226898	122227293
chr8	122232359	122232693
chr8	123898277	123898531
chr8	123927595	123927981
chr8	123966442	123966702
chr8	123990883	123991222
chr8	124070190	124070383
chr8	124154012	124154328
chr8	124272657	124272918
chr8	124477003	124477340
chr8	124477349	124477722
chr8	124609576	124609903
chr8	124677859	124678029
chr8	125182482	125182682
chr8	125219601	125220075
chr8	125229414	125229692
chr8	125261805	125262144
chr8	125281449	125281785
chr8	125281895	125282116
chr8	125452734	125453168
chr8	125555901	125556268
chr8	125572601	125572808
chr8	125613467	125613685
chr8	125679621	125679943
chr8	125808397	125808989
chr8	125938064	125938181
chr8	125938191	125938482
chr8	125988526	125988804
chr8	126151302	126151735
chr8	126172362	126173494
chr8	126207023	126207290
chr8	126300834	126300991
chr8	126355229	126355665
chr8	126359740	126359985
chr8	126533548	126533854
chr8	127069402	127069586
chr8	127383857	127384221
chr8	128289396	128289798
chr8	128646507	128646809
chr8	128749850	128750775
chr8	128820551	128821062
chr8	128875613	128876487
chr8	128876583	128876898
chr8	128876994	128877388
chr8	128881888	128882692
chr8	128882866	128883111
chr8	128883144	128883317
chr8	128891227	128891758
chr8	128901520	128901703
chr8	128947161	128947574
chr8	128951629	128952999
chr8	128992641	128993166
chr8	129033400	129034018
chr8	129106413	129106897
chr8	129116601	129116778
chr8	129221311	129221820
chr8	129223131	129223999
chr8	129226267	129226746
chr8	129258036	129258898
chr8	129323631	129323882
chr8	129509619	129509905
chr8	129636457	129636576
chr8	131020453	131020650
chr8	131609727	131610028
chr8	133958884	133959126
chr8	134081572	134081745
chr8	134293171	134293283
chr8	134293673	134294116
chr8	134297776	134298224
chr8	134330994	134331108
chr8	134379000	134379387
chr8	134791646	134791792
chr8	134806672	134806862
chr8	134850079	134850835
chr8	135513034	135513207
chr8	135794405	135794741
chr8	135794746	135794902
chr8	135816161	135816505
chr8	135825224	135825407
chr8	138364267	138364418
chr8	140327701	140327876
chr8	140690935	140691184
chr8	140839829	140840214
chr8	141271704	141271980
chr8	141600922	141601076
chr8	142079834	142080016
chr8	142152323	142152628
chr8	142178469	142178680
chr8	142868013	142868098
chr8	143110535	143110770
chr8	143483315	143483484
chr8	143754503	143754696
chr8	143804815	143805048
chr8	143863628	143863836
chr8	143894200	143894677
chr8	144372167	144372320
chr8	144535998	144536123
chr8	144749390	144749796
chr8	144789257	144789434
chr8	144839056	144839455
chr8	144872901	144873303
chr8	145082585	145082856
chr8	145094525	145095067
chr8	145149738	145149909
chr8	145206160	145206403
chr8	145604997	145605127
chr8	145605247	145605413
chr9	397347	397566
chr9	696679	696888
chr9	1039643	1039904
chr9	4856461	4856844
chr9	4976028	4976126
chr9	5966797	5966974
chr9	8993199	8993525
chr9	9961597	9961774
chr9	13268411	13268568
chr9	15301789	15301956
chr9	16565606	16565788
chr9	19370289	19370596
chr9	20674607	20674997
chr9	22190509	22190698
chr9	32695180	32695288
chr9	33224078	33224572
chr9	37319644	37319909
chr9	37944095	37944354
chr9	38012858	38013349
chr9	38217131	38217332
chr9	38217357	38217495
chr9	44010714	44010789
chr9	66540581	66540638
chr9	66572965	66573027
chr9	67010577	67010662
chr9	70954308	70954569
chr9	72063933	72064157
chr9	72225307	72225788
chr9	72285461	72285663
chr9	72405333	72405485
chr9	73587851	73588124
chr9	74097736	74097879
chr9	74332210	74332420
chr9	74382208	74382441
chr9	76905793	76906197
chr9	78336275	78336442
chr9	78376486	78376551
chr9	78376605	78376704
chr9	79394020	79394163
chr9	79394171	79394574
chr9	79401573	79402190
chr9	79669421	79669589
chr9	80407079	80407288
chr9	81294207	81294504
chr9	81749719	81750020
chr9	82286971	82287139
chr9	83117148	83117406
chr9	83125732	83126141
chr9	83214940	83215188
chr9	83392256	83392812
chr9	83392948	83393376
chr9	83490503	83491368
chr9	83493184	83493913
chr9	83493946	83494130
chr9	83495241	83495588
chr9	84358479	84358711
chr9	84365147	84365386
chr9	84518747	84518961
chr9	85236445	85236634
chr9	85549060	85549204
chr9	87932361	87932521
chr9	89530480	89531014
chr9	89571493	89571794
chr9	90075560	90076241
chr9	90149164	90149740
chr9	90192070	90192413
chr9	90685081	90685279
chr9	91411283	91411452
chr9	91411461	91411671
chr9	91453425	91453580
chr9	91466741	91467006
chr9	91469664	91470025
chr9	91472489	91472862
chr9	91474007	91474144
chr9	91474170	91474448
chr9	91490838	91491164
chr9	91727519	91727732
chr9	91801318	91801558
chr9	91886964	91887136
chr9	92235139	92235440
chr9	92235525	92235697
chr9	92235719	92236079
chr9	92760320	92760629
chr9	93954212	93954373
chr9	94241311	94241579
chr9	94749409	94749663
chr9	94900775	94900909
chr9	95025449	95025644
chr9	95091688	95091964
chr9	95205210	95205493
chr9	95252582	95252725
chr9	95379678	95379893
chr9	95379922	95380194
chr9	96528513	96529496
chr9	96542704	96542979
chr9	96621357	96622045
chr9	96716350	96716497
chr9	96719019	96719394
chr9	96724273	96724922
chr9	96795116	96795602
chr9	96806206	96806841
chr9	97228703	97229309
chr9	97294083	97294344
chr9	97309253	97309645
chr9	97313361	97313860
chr9	99040313	99040689
chr9	99960561	99960756
chr9	99974712	99974915
chr9	100086044	100086244
chr9	100247707	100248022
chr9	100488952	100489707
chr9	104055317	104055545
chr9	104972018	104972237
chr9	106793613	106793775
chr9	107360089	107360309
chr9	107714880	107715537
chr9	108135592	108135897
chr9	108472615	108472885
chr9	109086011	109086289
chr9	109139037	109139316
chr9	109288877	109289134
chr9	109306646	109306939
chr9	109307056	109307365
chr9	109343641	109344138
chr9	109440000	109440452
chr9	109557275	109557486
chr9	109557607	109557828
chr9	109655082	109655275
chr9	109932966	109933371
chr9	109987140	109987351
chr9	110280712	110281337
chr9	110921495	110921903
chr9	112354835	112355173
chr9	113641610	113641940
chr9	113659774	113660017
chr9	113813972	113814736
chr9	114520426	114520592
chr9	114553486	114553826
chr9	115184308	115184438
chr9	115267750	115268012
chr9	116022231	116022555
chr9	116543706	116543979
chr9	119202157	119202551
chr9	122195918	122196167
chr9	122644437	122644769
chr9	122737606	122737782
chr9	122825248	122825441
chr9	124612015	124612187
chr9	124714976	124715201
chr9	125129707	125130216
chr9	125137740	125137958
chr9	126063418	126063608
chr9	126145025	126145265
chr9	127286133	127286327
chr9	127315691	127316009
chr9	127316263	127316469
chr9	127338255	127338592
chr9	127340368	127340558
chr9	127508698	127509184
chr9	127509192	127509678
chr9	128445139	128445325
chr9	128870319	128870569
chr9	129198568	129198911
chr9	129219244	129219457
chr9	129347371	129348096
chr9	129369287	129369532
chr9	129369558	129369759
chr9	129374635	129374865
chr9	129376662	129377127
chr9	129410449	129410659
chr9	129808243	129808378
chr9	129854103	129854357
chr9	130100923	130101405
chr9	130694286	130694670
chr9	130828655	130828795
chr9	130941939	130942131
chr9	130942207	130942344
chr9	130995922	130996155
chr9	131077847	131078121
chr9	131208410	131208589
chr9	131208603	131208961
chr9	131215006	131215217
chr9	131275938	131276411
chr9	131281458	131281595
chr9	131285584	131286094
chr9	131289026	131289160
chr9	131411945	131412309
chr9	133238482	133238995
chr9	134438272	134438500
chr9	135243399	135243543
chr9	135718152	135718467
chr9	135728258	135728645
chr9	135737552	135737688
chr9	135747155	135747363
chr9	135747449	135747670
chr9	135815461	135815708
chr9	135845856	135846108
chr9	136361688	136361940
chr9	136388697	136389053
chr9	136409747	136410069
chr9	136438983	136439337
chr9	136445530	136445755
chr9	136498995	136499201
chr9	137015395	137015628
chr9	137109160	137109329
chr9	137130180	137130342
chr9	138046327	138046535
chr9	138241548	138241686
chr9	138709737	138710080
chr9	139008208	139008738
chrX	332637	332831
chrX	1736661	1736901
chrX	2625416	2625567
chrX	2635387	2635710
chrX	2679994	2680292
chrX	2696011	2696256
chrX	2733161	2733260
chrX	2857369	2857605
chrX	3273387	3273544
chrX	3579404	3579662
chrX	4193131	4193374
chrX	4196754	4197095
chrX	4598784	4599038
chrX	4772468	4772740
chrX	6220728	6220908
chrX	6291330	6291546
chrX	7180310	7180640
chrX	7514235	7514493
chrX	7634131	7634406
chrX	8600381	8600511
chrX	8656947	8657298
chrX	8659698	8660542
chrX	9270540	9270943
chrX	9390938	9391409
chrX	9429490	9429693
chrX	9501961	9502098
chrX	9573799	9574049
chrX	9610461	9610753
chrX	9652879	9653107
chrX	10136506	10136695
chrX	11297994	11298226
chrX	12630565	12630873
chrX	12903548	12903942
chrX	12906399	12906739
chrX	12916787	12917275
chrX	12956912	12957302
chrX	12957337	12957767
chrX	13029853	13030053
chrX	13152392	13152624
chrX	13182557	13182759
chrX	13269884	13270129
chrX	13326421	13326819
chrX	14558897	14559098
chrX	14892566	14892810
chrX	15035473	15035734
chrX	15783536	15783750
chrX	15858709	15859003
chrX	16640649	16640880
chrX	17010934	17011141
chrX	17089111	17089406
chrX	17284174	17284331
chrX	17303832	17304033
chrX	17304790	17305050
chrX	18318088	18318495
chrX	18548506	18548764
chrX	18602466	18602668
chrX	18604516	18604831
chrX	18667739	18667848
chrX	18814948	18815280
chrX	18854552	18854897
chrX	19471467	19471633
chrX	19521820	19522047
chrX	19566940	19567173
chrX	20455586	20455862
chrX	20520143	20520410
chrX	20897140	20897329
chrX	20958548	20958718
chrX	21636289	21636421
chrX	23432339	23432575
chrX	23725456	23725650
chrX	24680526	24680753
chrX	25271276	25271433
chrX	27483654	27483873
chrX	27846903	27847159
chrX	29018918	29019168
chrX	30203603	30203889
chrX	30416257	30416475
chrX	30432419	30432596
chrX	30546518	30546789
chrX	30750220	30750502
chrX	32336517	32336747
chrX	34203753	34204055
chrX	34846951	34847262
chrX	36795166	36795487
chrX	37739723	37739933
chrX	38079584	38079808
chrX	38462168	38462387
chrX	38544201	38544449
chrX	39185175	39185377
chrX	39449568	39449851
chrX	39503909	39504332
chrX	39641784	39642041
chrX	39698133	39698448
chrX	39719735	39719959
chrX	39728604	39728802
chrX	39812365	39812572
chrX	39896624	39896799
chrX	40678313	40678551
chrX	41547261	41547486
chrX	41668567	41668906
chrX	42274301	42274601
chrX	42865883	42866188
chrX	43927544	43927943
chrX	43982399	43982718
chrX	43988213	43988534
chrX	44047408	44047650
chrX	44160301	44160622
chrX	44616809	44616949
chrX	44617624	44617918
chrX	44814585	44814960
chrX	44917109	44917331
chrX	48549444	48549776
chrX	48863413	48863854
chrX	50508407	50508661
chrX	51977405	51977596
chrX	53439356	53439523
chrX	53729774	53730177
chrX	53730258	53730581
chrX	53758243	53758602
chrX	54005049	54005333
chrX	54496138	54496376
chrX	54683926	54684446
chrX	54739265	54739534
chrX	54970596	54970843
chrX	55567792	55567898
chrX	55808488	55808646
chrX	55885574	55885761
chrX	56842037	56842265
chrX	57255205	57255351
chrX	57636192	57636338
chrX	58578053	58578178
chrX	61755967	61756072
chrX	65338064	65338238
chrX	66681022	66681332
chrX	67569940	67570227
chrX	69109957	69110192
chrX	70629207	70629388
chrX	73352711	73352879
chrX	77980904	77981118
chrX	86302202	86302410
chrX	86480224	86480511
chrX	88028549	88028888
chrX	88922124	88922365
chrX	89478895	89479181
chrX	89806926	89807063
chrX	93893277	93893671
chrX	94904464	94904698
chrX	95325588	95325860
chrX	96168163	96168535
chrX	96316869	96317114
chrX	98407964	98408222
chrX	98863854	98864080
chrX	99240809	99240992
chrX	99456246	99456445
chrX	99547155	99547401
chrX	101228585	101228749
chrX	102484749	102485018
chrX	103101869	103102168
chrX	103921238	103921439
chrX	104832380	104832618
chrX	105309584	105309810
chrX	106626603	106626973
chrX	106639527	106639748
chrX	107437458	107437673
chrX	107714607	107714769
chrX	107829298	107829623
chrX	108184376	108184495
chrX	109081977	109082391
chrX	109303166	109303299
chrX	109303373	109303612
chrX	109447269	109447551
chrX	109718753	109719003
chrX	110782693	110782877
chrX	111997510	111997730
chrX	112071356	112071618
chrX	113576436	113576683
chrX	114093627	114093833
chrX	118712585	118712816
chrX	119103775	119103852
chrX	119352140	119352368
chrX	120690588	120690794
chrX	120698323	120698566
chrX	122531693	122531931
chrX	122776762	122776914
chrX	124400814	124400990
chrX	124787823	124788048
chrX	125102789	125102989
chrX	127975345	127975610
chrX	128410926	128411120
chrX	130454698	130455105
chrX	130665889	130666183
chrX	130666640	130666862
chrX	130702794	130702985
chrX	130816379	130816632
chrX	131081619	131081805
chrX	131133239	131133580
chrX	131451565	131451869
chrX	132461951	132462197
chrX	132707259	132707496
chrX	133385412	133385679
chrX	133511038	133511556
chrX	133631903	133632652
chrX	133680151	133680430
chrX	134659072	134659318
chrX	134733571	134733799
chrX	134938275	134938544
chrX	135079976	135080296
chrX	136079985	136080127
chrX	136348100	136348157
chrX	136907274	136907533
chrX	137397730	137397846
chrX	138302408	138302668
chrX	139059692	139059838
chrX	140097717	140098028
chrX	140098680	140098944
chrX	141185703	141185828
chrX	141950176	141950389
chrX	142030949	142031335
chrX	142699072	142699403
chrX	146727725	146728003
chrX	146938725	146938990
chrX	148430825	148430995
chrX	148960289	148960547
chrX	148969335	148969537
chrX	149122047	149122255
chrX	149243821	149244044
chrX	149279911	149280274
chrX	149283232	149283987
chrX	149368352	149368537
chrX	149613528	149613710
chrX	149818708	149818892
chrX	152331780	152332050
chrX	153009529	153009683
chrX	153040653	153040792
chrX	153868527	153869019
chrX	154417752	154418069
chr1	993703	994021
chr1	998646	998900
chr1	1048423	1048555
chr1	1048614	1048721
chr1	1050071	1050311
chr1	1156899	1157047
chr1	1192809	1193102
chr1	1235338	1235610
chr1	1249747	1250013
chr1	1323628	1323839
chr1	1331666	1331931
chr1	1396814	1397111
chr1	1540451	1540845
chr1	1714852	1715080
chr1	1811230	1811468
chr1	2312311	2312549
chr1	2337856	2338078
chr1	2508621	2508838
chr1	3040309	3040496
chr1	3120097	3120249
chr1	3125616	3125776
chr1	3825555	3825866
chr1	4138688	4138819
chr1	4718956	4719203
chr1	5603108	5603305
chr1	6530026	6530194
chr1	6562522	6562846
chr1	6766777	6767045
chr1	6943101	6943374
chr1	7211272	7211454
chr1	7309196	7309366
chr1	7423191	7423363
chr1	7753808	7754098
chr1	8007693	8007845
chr1	8008290	8008470
chr1	8009133	8009388
chr1	8174006	8174160
chr1	8180507	8180974
chr1	8599544	8599743
chr1	8684866	8685061
chr1	8861855	8862094
chr1	8862726	8862880
chr1	8893747	8893894
chr1	9253235	9253462
chr1	9670519	9670751
chr1	9860628	9860804
chr1	9933343	9933548
chr1	10193695	10193921
chr1	10510798	10511093
chr1	10735018	10735254
chr1	10777125	10777310
chr1	10840915	10841161
chr1	10884230	10884385
chr1	11663701	11663936
chr1	11690454	11690660
chr1	11864763	11864896
chr1	12179547	12179741
chr1	12460770	12461206
chr1	12469091	12469247
chr1	12583015	12583162
chr1	12600513	12600725
chr1	12600870	12601260
chr1	12606684	12606864
chr1	12746780	12747028
chr1	13948805	13949004
chr1	15524557	15524768
chr1	15817058	15817345
chr1	15883963	15884245
chr1	15999569	15999739
chr1	16175107	16175269
chr1	16550729	16550903
chr1	16758881	16759030
chr1	16807271	16807515
chr1	17432892	17433058
chr1	17719089	17719407
chr1	17759112	17759353
chr1	18455513	18455688
chr1	18798436	18798610
chr1	19139323	19139546
chr1	19409251	19409608
chr1	19450713	19450981
chr1	19451033	19451240
chr1	19510822	19511092
chr1	19626193	19626662
chr1	19671280	19671425
chr1	19683833	19684122
chr1	19795725	19795979
chr1	19845566	19845815
chr1	20352281	20352441
chr1	20436027	20436177
chr1	20558028	20558180
chr1	20707100	20707393
chr1	20721797	20721983
chr1	20860859	20861112
chr1	21271858	21272035
chr1	21528638	21528814
chr1	22155863	22156198
chr1	22587214	22587445
chr1	22650949	22651113
chr1	22699312	22699471
chr1	22726356	22726512
chr1	23542854	23543186
chr1	23620886	23621072
chr1	23727300	23727528
chr1	23942431	23942609
chr1	23977302	23977628
chr1	24000262	24000502
chr1	24024460	24024691
chr1	24217773	24217981
chr1	24218075	24218380
chr1	24398715	24398928
chr1	24522512	24522658
chr1	24574551	24574762
chr1	24793381	24793610
chr1	24944480	24944694
chr1	25047404	25047653
chr1	25529053	25529162
chr1	25529183	25529265
chr1	25685786	25685979
chr1	25767273	25767705
chr1	25972684	25972890
chr1	26297166	26297333
chr1	26403171	26403324
chr1	26631197	26631559
chr1	26819903	26820108
chr1	27037768	27037979
chr1	27335141	27335316
chr1	27351842	27352024
chr1	27521314	27521517
chr1	27627725	27627863
chr1	27800999	27801175
chr1	27801275	27801878
chr1	27885443	27885666
chr1	27925510	27925734
chr1	28382703	28382882
chr1	28392930	28393139
chr1	28431689	28431866
chr1	28435381	28435577
chr1	28458861	28459031
chr1	28568751	28568917
chr1	28726191	28726459
chr1	29435757	29435893
chr1	29505183	29505266
chr1	30590933	30591103
chr1	31107865	31107973
chr1	31400068	31400279
chr1	31882690	31883568
chr1	32068969	32069134
chr1	32342454	32342621
chr1	32418550	32418772
chr1	32888397	32888652
chr1	32980556	32980750
chr1	33025122	33025343
chr1	33203040	33203218
chr1	33319011	33319246
chr1	33388167	33388362
chr1	33419404	33419608
chr1	33420250	33420473
chr1	33587495	33587629
chr1	35223332	35223567
chr1	35317623	35317894
chr1	35813397	35813516
chr1	35879533	35879872
chr1	36617302	36617437
chr1	36636021	36636215
chr1	36702470	36702719
chr1	36710173	36710373
chr1	37033246	37033515
chr1	37275778	37276039
chr1	37276871	37277149
chr1	37792344	37792510
chr1	37794978	37795206
chr1	37809763	37809930
chr1	37929910	37930053
chr1	38017022	38017121
chr1	38250731	38251017
chr1	38377167	38377346
chr1	38564509	38564705
chr1	39097181	39097462
chr1	39098055	39098287
chr1	39111293	39111446
chr1	39180004	39180243
chr1	39264456	39264751
chr1	39264827	39265062
chr1	39343560	39343786
chr1	39396534	39396712
chr1	40064905	40065106
chr1	40256516	40256741
chr1	40277642	40277784
chr1	40399397	40399776
chr1	41236259	41236408
chr1	41600972	41601156
chr1	41722003	41722200
chr1	41742166	41742325
chr1	41824125	41824323
chr1	42016803	42016976
chr1	42023193	42023407
chr1	42027895	42028288
chr1	42028327	42028478
chr1	42098524	42098747
chr1	42101008	42101156
chr1	42156382	42156542
chr1	42504607	42504888
chr1	42572920	42573283
chr1	42573823	42573948
chr1	42701440	42701594
chr1	42897231	42897383
chr1	43197361	43197674
chr1	43692194	43692388
chr1	44091402	44091571
chr1	44096839	44097018
chr1	44169084	44169270
chr1	44643536	44643643
chr1	45146332	45146496
chr1	45249335	45249622
chr1	45445120	45445228
chr1	45543021	45543267
chr1	45728592	45728922
chr1	45728956	45729095
chr1	45821564	45821869
chr1	46373821	46373999
chr1	46410703	46410964
chr1	47327760	47327881
chr1	47552634	47552836
chr1	47715960	47716143
chr1	47948417	47948545
chr1	48688809	48688931
chr1	48981782	48982011
chr1	49000596	49000753
chr1	49275045	49275310
chr1	49715707	49715899
chr1	50610073	50610290
chr1	51216470	51216697
chr1	51271127	51271256
chr1	51283160	51283390
chr1	51474303	51474533
chr1	51756204	51756368
chr1	51808030	51808172
chr1	52031188	52031309
chr1	52117095	52117666
chr1	52642668	52642787
chr1	53081320	53081508
chr1	53253090	53253298
chr1	53476614	53476981
chr1	53763881	53764086
chr1	53909005	53909155
chr1	54076392	54076673
chr1	54183892	54184042
chr1	54254632	54254903
chr1	54438664	54438846
chr1	54641124	54641338
chr1	55057437	55057662
chr1	56755182	56755381
chr1	56808007	56808216
chr1	56824285	56824586
chr1	58596697	58596910
chr1	58814635	58814848
chr1	58830860	58831060
chr1	58890369	58890539
chr1	59022022	59022374
chr1	59053057	59053186
chr1	59053438	59053706
chr1	59053751	59053885
chr1	59142064	59142600
chr1	59535017	59535431
chr1	61295470	61295708
chr1	61880957	61881154
chr1	61963266	61963462
chr1	61981417	61981558
chr1	62349430	62349560
chr1	62970736	62970939
chr1	63022336	63022492
chr1	63381874	63382045
chr1	63761455	63761670
chr1	64738354	64738542
chr1	65205744	65205997
chr1	65221445	65221749
chr1	65305653	65305789
chr1	65409197	65409390
chr1	65493057	65493265
chr1	67162961	67163137
chr1	67983095	67983329
chr1	70443752	70444122
chr1	70592882	70593213
chr1	73317495	73317638
chr1	73444045	73444211
chr1	73866158	73866294
chr1	73873378	73873589
chr1	74436296	74436458
chr1	74750863	74751024
chr1	74890813	74890977
chr1	76378570	76378794
chr1	76582118	76582347
chr1	77105963	77106207
chr1	77635598	77635811
chr1	77753836	77754047
chr1	79287939	79288104
chr1	80208287	80208534
chr1	80322193	80322392
chr1	82039600	82039900
chr1	83096349	83096567
chr1	84316413	84316681
chr1	84536903	84537261
chr1	84812419	84812734
chr1	84882907	84882998
chr1	85440269	85440492
chr1	85514737	85514936
chr1	85933014	85933258
chr1	86562792	86562974
chr1	87153618	87153838
chr1	87153855	87154024
chr1	87711827	87711931
chr1	88787913	88788076
chr1	89129703	89129965
chr1	89222226	89222402
chr1	89763256	89763352
chr1	89861108	89861301
chr1	91259378	91259492
chr1	92318898	92319061
chr1	93685036	93685138
chr1	93876803	93876952
chr1	94018127	94018352
chr1	94146949	94147269
chr1	94307133	94307357
chr1	94339221	94339732
chr1	94818153	94818275
chr1	95091039	95091223
chr1	95310633	95310863
chr1	95310937	95311328
chr1	95327898	95328102
chr1	96298803	96298994
chr1	96402852	96403143
chr1	96403235	96403520
chr1	96584943	96585142
chr1	97201088	97201374
chr1	97482142	97482389
chr1	100088069	100088386
chr1	100195124	100195276
chr1	100373138	100373340
chr1	101106596	101106779
chr1	102804385	102804654
chr1	103032159	103032389
chr1	104292733	104292931
chr1	104980861	104981017
chr1	105222713	105222913
chr1	105417093	105417314
chr1	106597345	106597477
chr1	106670650	106670834
chr1	106818282	106818400
chr1	106850126	106850258
chr1	107061316	107061422
chr1	107401355	107401429
chr1	107803751	107803878
chr1	107916867	107917120
chr1	108077120	108077255
chr1	108082901	108083103
chr1	108089937	108090168
chr1	108100839	108101111
chr1	108130188	108130308
chr1	108162134	108162299
chr1	108307254	108307392
chr1	108311597	108311764
chr1	108385544	108385721
chr1	108462784	108462958
chr1	108543339	108543756
chr1	108547019	108547190
chr1	109005648	109005864
chr1	109037346	109037765
chr1	109091017	109091248
chr1	109162075	109162184
chr1	109190401	109190682
chr1	109371993	109372245
chr1	109385909	109386375
chr1	109401308	109401481
chr1	109434923	109435120
chr1	109435282	109435411
chr1	109444517	109444965
chr1	109445359	109445493
chr1	109482664	109482776
chr1	109506551	109506776
chr1	109520324	109520519
chr1	109543445	109543641
chr1	109737190	109737465
chr1	109741499	109741632
chr1	109743016	109743227
chr1	109893178	109893369
chr1	110000028	110000292
chr1	110121482	110121684
chr1	110304644	110304784
chr1	110305676	110305840
chr1	110329000	110329374
chr1	110461094	110461311
chr1	110682095	110682248
chr1	110713797	110713997
chr1	110751406	110751735
chr1	110982206	110982412
chr1	111553101	111553298
chr1	111851428	111851639
chr1	111916378	111916553
chr1	111937073	111937310
chr1	111963799	111964018
chr1	111964197	111964619
chr1	112014225	112014366
chr1	112177513	112177628
chr1	112202071	112202241
chr1	112295377	112295581
chr1	112313164	112313354
chr1	112321069	112321199
chr1	112332924	112333185
chr1	112740708	112740985
chr1	112808722	112808904
chr1	112962752	112962900
chr1	112964275	112964463
chr1	113043067	113043241
chr1	113049129	113049305
chr1	113049384	113049664
chr1	113389367	113389526
chr1	113401229	113401400
chr1	113447310	113447502
chr1	113491096	113491396
chr1	113732697	113733205
chr1	113733285	113733441
chr1	113733625	113733779
chr1	113797777	113798099
chr1	113801238	113801397
chr1	113982610	113982784
chr1	114104396	114104585
chr1	114248230	114248536
chr1	114250548	114250657
chr1	114272287	114272514
chr1	114274722	114274967
chr1	114320877	114321002
chr1	114326854	114327045
chr1	114378429	114378557
chr1	114434412	114434516
chr1	114560060	114560137
chr1	114567718	114567831
chr1	114595858	114595950
chr1	114849496	114849677
chr1	114854152	114854336
chr1	114858738	114858877
chr1	114954073	114954261
chr1	115433435	115433651
chr1	115523863	115524005
chr1	115583250	115583471
chr1	115797263	115797453
chr1	115841260	115841489
chr1	115999328	115999502
chr1	116021807	116021995
chr1	116045245	116045367
chr1	116057293	116057443
chr1	116115777	116115969
chr1	116173615	116173820
chr1	116183415	116183617
chr1	116289030	116289214
chr1	116384108	116384354
chr1	116455749	116455915
chr1	116561349	116561579
chr1	116656987	116657146
chr1	116674452	116674597
chr1	116678325	116678518
chr1	116718494	116718737
chr1	116720500	116720706
chr1	116764569	116764737
chr1	116793751	116794108
chr1	116801513	116801680
chr1	116810494	116810718
chr1	116811424	116811546
chr1	116836279	116836516
chr1	116838544	116838866
chr1	116852627	116852810
chr1	116853297	116853441
chr1	116919187	116919346
chr1	116952223	116952362
chr1	116963304	116963516
chr1	117008452	117008598
chr1	117011291	117011526
chr1	117011759	117012321
chr1	117052684	117052812
chr1	117202847	117203126
chr1	117203165	117203416
chr1	117223986	117224214
chr1	117268042	117268153
chr1	117403476	117403780
chr1	117413729	117413898
chr1	117456774	117456979
chr1	117465488	117465684
chr1	117628528	117628716
chr1	117848314	117848456
chr1	117884706	117884832
chr1	117915328	117915473
chr1	117949704	117949829
chr1	117957928	117958076
chr1	117975565	117975733
chr1	117976641	117976834
chr1	117993909	117994045
chr1	118191439	118191562
chr1	118462636	118462771
chr1	119252602	119252770
chr1	119484360	119484577
chr1	119821973	119822144
chr1	120124017	120124126
chr1	120412846	120412934
chr1	120839794	120839970
chr1	120840326	120840522
chr1	121054722	121054771
chr1	121055812	121055865
chr1	121184769	121184817
chr1	121185639	121185722
chr1	141527868	141527918
chr1	141832425	141832558
chr1	142341599	142341878
chr1	143652661	143652783
chr1	143677671	143677813
chr1	143705572	143705711
chr1	143720924	143721078
chr1	143741521	143741654
chr1	143786246	143786412
chr1	143850788	143850869
chr1	143921369	143921460
chr1	143928466	143928532
chr1	143992903	143993037
chr1	144094156	144094305
chr1	144108823	144108943
chr1	144168346	144168584
chr1	144227285	144227503
chr1	144258570	144258745
chr1	144260531	144260696
chr1	144320064	144320257
chr1	144396849	144396999
chr1	144434844	144435162
chr1	144437829	144438141
chr1	144538083	144538242
chr1	144538261	144538563
chr1	145022706	145022914
chr1	145023070	145023329
chr1	145109207	145109371
chr1	145111461	145111574
chr1	145455109	145455379
chr1	145537916	145538138
chr1	145608500	145608666
chr1	145632597	145632763
chr1	145655760	145655901
chr1	145867001	145867325
chr1	146201982	146202291
chr1	146466605	146466691
chr1	146822171	146822271
chr1	146822770	146822837
chr1	146827887	146828013
chr1	147481428	147481655
chr1	147489523	147489732
chr1	147490603	147490718
chr1	147491115	147491491
chr1	147950836	147950953
chr1	148124654	148124822
chr1	148125679	148126155
chr1	148138232	148138397
chr1	148166947	148167128
chr1	148176055	148176337
chr1	148248234	148248422
chr1	148260038	148260217
chr1	148277099	148277249
chr1	148400232	148400363
chr1	148473763	148473942
chr1	148560606	148560912
chr1	148603921	148604100
chr1	148605134	148605347
chr1	148726200	148726578
chr1	148755923	148756085
chr1	148801139	148801394
chr1	148817459	148817686
chr1	148817755	148817869
chr1	148863272	148863462
chr1	148868402	148868536
chr1	148868822	148869167
chr1	148869240	148869453
chr1	148918784	148918955
chr1	148936552	148936667
chr1	148974197	148974383
chr1	149050190	149050439
chr1	149050705	149050892
chr1	149115917	149116057
chr1	149134713	149134873
chr1	149164779	149164988
chr1	149210466	149210661
chr1	149216498	149216687
chr1	149220972	149221217
chr1	149248023	149248233
chr1	149248261	149248498
chr1	149252776	149252866
chr1	149275507	149275691
chr1	149405325	149405572
chr1	149521401	149521610
chr1	149566326	149566593
chr1	149585322	149585439
chr1	149611756	149611971
chr1	149698282	149698491
chr1	149751473	149751633
chr1	149751931	149752044
chr1	149752157	149752312
chr1	149752320	149752591
chr1	149778656	149778870
chr1	149778878	149779215
chr1	149781808	149782062
chr1	149788029	149788176
chr1	149821052	149821318
chr1	149836021	149836186
chr1	149850935	149851115
chr1	149851278	149851579
chr1	149972417	149972536
chr1	150029839	150030014
chr1	150030204	150030429
chr1	150068237	150068344
chr1	150076146	150076326
chr1	150085356	150085506
chr1	150092787	150092907
chr1	150212136	150212308
chr1	150230007	150230209
chr1	150274352	150274532
chr1	151163386	151163578
chr1	151784218	151784391
chr1	151851248	151851456
chr1	151855425	151855566
chr1	152014522	152014712
chr1	152014751	152014906
chr1	152047270	152047437
chr1	152184831	152184967
chr1	152185032	152185240
chr1	152206519	152206678
chr1	152216233	152216398
chr1	152216944	152217117
chr1	152225539	152225699
chr1	152230016	152230254
chr1	152421432	152421705
chr1	152460993	152461207
chr1	152990546	152990833
chr1	153011892	153012119
chr1	153199899	153200051
chr1	153209759	153209906
chr1	153214081	153214219
chr1	153214774	153215061
chr1	153324235	153324355
chr1	153343730	153343931
chr1	153363727	153363854
chr1	153365395	153365952
chr1	153366057	153366258
chr1	153368211	153368363
chr1	153368951	153369281
chr1	153374170	153374513
chr1	153375370	153375586
chr1	153379122	153379782
chr1	153444995	153445302
chr1	153445355	153445496
chr1	153544890	153545333
chr1	153799066	153799260
chr1	153924969	153925272
chr1	154170468	154170643
chr1	154170729	154170858
chr1	154251394	154251541
chr1	154256898	154257030
chr1	154350951	154351233
chr1	154351721	154351857
chr1	154480633	154480810
chr1	154693695	154693866
chr1	154852939	154853063
chr1	154926340	154926615
chr1	154986762	154986899
chr1	155149262	155149401
chr1	155364723	155364899
chr1	155373802	155373977
chr1	158442225	158442347
chr1	158521108	158521233
chr1	159256586	159256736
chr1	159281523	159281803
chr1	159323022	159323146
chr1	159328982	159329153
chr1	159354461	159354638
chr1	159394399	159394554
chr1	160260060	160260572
chr1	160328708	160328869
chr1	160401963	160402192
chr1	160521645	160522055
chr1	160733978	160734172
chr1	161798399	161798593
chr1	162323133	162323401
chr1	162794557	162794696
chr1	162794927	162795145
chr1	162795203	162795443
chr1	162795749	162795951
chr1	162824940	162825254
chr1	162837872	162838126
chr1	162838603	162838835
chr1	163915231	163915414
chr1	164005056	164005239
chr1	164130540	164130695
chr1	164179210	164179522
chr1	164536726	164536950
chr1	164839308	164839534
chr1	166172389	166172534
chr1	166173315	166173553
chr1	166988150	166988276
chr1	167002599	167002780
chr1	167097695	167097843
chr1	167343215	167343457
chr1	167345717	167345881
chr1	167360333	167360592
chr1	167397766	167398016
chr1	167603983	167604266
chr1	167720089	167720217
chr1	168030301	168030640
chr1	168129217	168129525
chr1	168129626	168129794
chr1	168749073	168749149
chr1	168767311	168767468
chr1	169951650	169951968
chr1	169978094	169978266
chr1	170016823	170017450
chr1	170017629	170017853
chr1	170017887	170018049
chr1	170395311	170395488
chr1	170528658	170528882
chr1	170558148	170558417
chr1	170765991	170766139
chr1	170768341	170768559
chr1	170768782	170768979
chr1	170843055	170843221
chr1	171062258	171062370
chr1	171093936	171094092
chr1	171713699	171713862
chr1	171766545	171766703
chr1	172257827	172258119
chr1	172395686	172395828
chr1	173110134	173110327
chr1	173200937	173201094
chr1	173259150	173259522
chr1	173428030	173428269
chr1	173961565	173961712
chr1	174294715	174294879
chr1	174443461	174443698
chr1	175406624	175407001
chr1	175807391	175807749
chr1	176148904	176149060
chr1	176893019	176893235
chr1	176962033	176962223
chr1	177317312	177317511
chr1	177318452	177318584
chr1	177464641	177464877
chr1	177601231	177601447
chr1	177677339	177677525
chr1	178119616	178119812
chr1	178190141	178190325
chr1	178190725	178191245
chr1	178393217	178393567
chr1	178464470	178464625
chr1	178637966	178638137
chr1	178738030	178738170
chr1	178822546	178822839
chr1	179240243	179240423
chr1	179258174	179258348
chr1	179323463	179323599
chr1	179362800	179362948
chr1	179370698	179371078
chr1	179378007	179378124
chr1	180331884	180332017
chr1	180379922	180380114
chr1	180422180	180422404
chr1	180480518	180480651
chr1	180551091	180551281
chr1	180750717	180750943
chr1	180763493	180763651
chr1	180839553	180839755
chr1	180850773	180850992
chr1	180869765	180869963
chr1	180898428	180898568
chr1	181025323	181025449
chr1	181258181	181258420
chr1	181258448	181258680
chr1	181329911	181330011
chr1	181604080	181604278
chr1	181708858	181708994
chr1	182041070	182041253
chr1	182133914	182134074
chr1	182178656	182178898
chr1	182287830	182288022
chr1	182433507	182433659
chr1	182446622	182446829
chr1	182478282	182478448
chr1	182655549	182655722
chr1	182661359	182661550
chr1	182664487	182664609
chr1	182688243	182688394
chr1	182781371	182781672
chr1	182788726	182788915
chr1	182866538	182866708
chr1	182868601	182868822
chr1	182989868	182990218
chr1	183037305	183037467
chr1	183604783	183604922
chr1	183829915	183830076
chr1	183931127	183931348
chr1	184998087	184998323
chr1	185278466	185278583
chr1	185727339	185727568
chr1	186388092	186388332
chr1	187070205	187070358
chr1	187180281	187180463
chr1	187189782	187189959
chr1	187810327	187810518
chr1	188010440	188010893
chr1	188011194	188011312
chr1	188150579	188150793
chr1	188165246	188165610
chr1	188505675	188505804
chr1	188715441	188715639
chr1	188890114	188890242
chr1	189042477	189042784
chr1	189388712	189389002
chr1	189599141	189599277
chr1	189663389	189663595
chr1	189689421	189689589
chr1	189937670	189937996
chr1	189949874	189950020
chr1	190124687	190124950
chr1	191628523	191628734
chr1	192155552	192155770
chr1	192280760	192280927
chr1	192771186	192771349
chr1	193332683	193332854
chr1	193338609	193338739
chr1	193409681	193409869
chr1	193896761	193896949
chr1	194294652	194294861
chr1	194380454	194380623
chr1	194713156	194713300
chr1	194844191	194844399
chr1	194952238	194952399
chr1	196138823	196138980
chr1	196394908	196395099
chr1	196442111	196442314
chr1	196707386	196707545
chr1	197120855	197121041
chr1	197171317	197171448
chr1	197337227	197337327
chr1	198252862	198253144
chr1	198334418	198334645
chr1	198366432	198366620
chr1	198397661	198397850
chr1	198538332	198538497
chr1	198645713	198645906
chr1	198724177	198724397
chr1	198856483	198856652
chr1	198974305	198974973
chr1	198975158	198975338
chr1	198975644	198975740
chr1	199124337	199124525
chr1	199130540	199130694
chr1	199144314	199144495
chr1	199380474	199380724
chr1	199389936	199390165
chr1	199556667	199556826
chr1	199589101	199589418
chr1	199617101	199617280
chr1	199716586	199716828
chr1	199716936	199717060
chr1	199747915	199748056
chr1	199774495	199774733
chr1	199799180	199799394
chr1	199884123	199884281
chr1	199976202	199976384
chr1	200246829	200246984
chr1	200247959	200248092
chr1	200300445	200300581
chr1	200303472	200303672
chr1	200341212	200341379
chr1	200342984	200343348
chr1	200353833	200354002
chr1	200368177	200368601
chr1	200391165	200391300
chr1	200744796	200744933
chr1	200824952	200825189
chr1	201046359	201047153
chr1	201098896	201099122
chr1	201174202	201174363
chr1	201242825	201243233
chr1	201243444	201243567
chr1	201325265	201325556
chr1	201540781	201540905
chr1	201680105	201680409
chr1	201738718	201738855
chr1	201762382	201762581
chr1	201969121	201969292
chr1	202097763	202098060
chr1	202231894	202232097
chr1	202325300	202325474
chr1	202367810	202367916
chr1	202377020	202377200
chr1	202387498	202387747
chr1	202538575	202538809
chr1	202579288	202579446
chr1	202583979	202584113
chr1	202602394	202602487
chr1	202616370	202616533
chr1	202742153	202742307
chr1	202743326	202743458
chr1	202743738	202743898
chr1	202809368	202809587
chr1	202824683	202824872
chr1	202888444	202888598
chr1	203207484	203207665
chr1	203779347	203779649
chr1	203799936	203800043
chr1	204010763	204011097
chr1	204048667	204048931
chr1	204304108	204304193
chr1	204988046	204988185
chr1	205073884	205074006
chr1	205143447	205143774
chr1	205261089	205261262
chr1	205331614	205331792
chr1	205633690	205633879
chr1	206080489	206080638
chr1	206468050	206468276
chr1	207717038	207717221
chr1	208024438	208024757
chr1	208827882	208828053
chr1	209498298	209498453
chr1	209622733	209622906
chr1	209623046	209623287
chr1	209807910	209808060
chr1	209843488	209843685
chr1	210160151	210160355
chr1	210654168	210654412
chr1	210798463	210798704
chr1	212454326	212454477
chr1	212706830	212707002
chr1	212707224	212707455
chr1	212716188	212716410
chr1	212756389	212756561
chr1	212790944	212791420
chr1	212792360	212792557
chr1	212985896	212986037
chr1	213263938	213264102
chr1	213464541	213464764
chr1	213757380	213757539
chr1	213763251	213763406
chr1	213807224	213807404
chr1	214962003	214962178
chr1	215203703	215203811
chr1	215269091	215269353
chr1	215330059	215330190
chr1	215413651	215413830
chr1	215612211	215612367
chr1	215814373	215814489
chr1	215819605	215819929
chr1	215870616	215870860
chr1	216265394	216265578
chr1	216490546	216490733
chr1	216525060	216525344
chr1	216584914	216585124
chr1	216588104	216588263
chr1	216603227	216603374
chr1	216607154	216607383
chr1	216617245	216617418
chr1	216699991	216700113
chr1	216720370	216720554
chr1	216730329	216730503
chr1	216825998	216826154
chr1	217198199	217198376
chr1	218512477	218512662
chr1	218561904	218562105
chr1	218567219	218567384
chr1	218577491	218577637
chr1	218781891	218782051
chr1	219008386	219008577
chr1	219786135	219786338
chr1	220085894	220086119
chr1	220219493	220219683
chr1	220691798	220691965
chr1	220705777	220705990
chr1	220829704	220829892
chr1	220858363	220858595
chr1	220858955	220859164
chr1	220883893	220884424
chr1	220989981	220990141
chr1	221373385	221373586
chr1	221417745	221418032
chr1	221452524	221452697
chr1	221452754	221452897
chr1	221560496	221560659
chr1	221604461	221604974
chr1	221633641	221633968
chr1	221975439	221975731
chr1	222246824	222247086
chr1	222406555	222406719
chr1	222492706	222492888
chr1	222584142	222584580
chr1	222584754	222584999
chr1	222611346	222611477
chr1	223906271	223906480
chr1	223906570	223906896
chr1	223907364	223907537
chr1	223919881	223920085
chr1	224023156	224023398
chr1	224032525	224032743
chr1	224178310	224178488
chr1	224337633	224337813
chr1	224366913	224367106
chr1	225124720	225124903
chr1	225193688	225193895
chr1	225242573	225242842
chr1	225351062	225351194
chr1	225686344	225686510
chr1	225818048	225818355
chr1	226201852	226202062
chr1	226254887	226255118
chr1	226336172	226336304
chr1	226336318	226336637
chr1	226354147	226354326
chr1	226357516	226357876
chr1	226622166	226622408
chr1	226659745	226659901
chr1	226664244	226664435
chr1	226741316	226741620
chr1	226895518	226895669
chr1	226938405	226938850
chr1	227040847	227041129
chr1	227063488	227063934
chr1	227208800	227209110
chr1	227350363	227350926
chr1	227423928	227424321
chr1	227425969	227426066
chr1	227473289	227473530
chr1	227544845	227544990
chr1	227827794	227828085
chr1	228249526	228249665
chr1	228269070	228269336
chr1	228269806	228270203
chr1	228289511	228289697
chr1	228469778	228470030
chr1	228899197	228899432
chr1	228960559	228960723
chr1	229070079	229070218
chr1	229730884	229731271
chr1	229975484	229975665
chr1	230373377	230373632
chr1	230385354	230385544
chr1	230415884	230416058
chr1	230524722	230525007
chr1	230631564	230631838
chr1	230669498	230669701
chr1	230696366	230696579
chr1	230796399	230796698
chr1	230802988	230803184
chr1	231182985	231183302
chr1	231224740	231224931
chr1	231441519	231441688
chr1	231498002	231498163
chr1	231694697	231694874
chr1	231816113	231816365
chr1	231817064	231817270
chr1	231817636	231817936
chr1	231838533	231838730
chr1	231907624	231907847
chr1	231909544	231909808
chr1	232202908	232203085
chr1	232575669	232575851
chr1	232660883	232661058
chr1	232689959	232690123
chr1	232691783	232691965
chr1	232755425	232755617
chr1	232808291	232808445
chr1	232878701	232878858
chr1	232894066	232894285
chr1	232926499	232926647
chr1	232926730	232926909
chr1	232946557	232946798
chr1	232949254	232949392
chr1	233128255	233128449
chr1	233176125	233176371
chr1	233177566	233177764
chr1	233200981	233201144
chr1	233489073	233489201
chr1	233556680	233556889
chr1	233557062	233557311
chr1	234096865	234097212
chr1	234138749	234138970
chr1	234276361	234276584
chr1	234372751	234372928
chr1	234377756	234377969
chr1	234510671	234510865
chr1	234619247	234619502
chr1	234624807	234625055
chr1	234629440	234629625
chr1	234633923	234634090
chr1	234746896	234747050
chr1	235186610	235186763
chr1	237183456	237183623
chr1	237616480	237616651
chr1	239459327	239459558
chr1	239592329	239592562
chr1	239621884	239622015
chr1	239749360	239749515
chr1	239849047	239849185
chr1	239920355	239920492
chr1	239937068	239937339
chr1	240243867	240244014
chr1	240469500	240469688
chr1	240672181	240672406
chr1	241485019	241485169
chr1	242534074	242534294
chr1	242680998	242681344
chr1	242691552	242691852
chr1	242882431	242882611
chr1	243066263	243066474
chr1	243384936	243385088
chr1	244511735	244511898
chr1	244795813	244796093
chr1	245237580	245237866
chr1	245440292	245440475
chr1	245498483	245498627
chr1	245561005	245561370
chr1	247099528	247099775
chr1	247123854	247124033
chr2	254754	255005
chr2	383797	383975
chr2	618644	618906
chr2	730815	730976
chr2	1206964	1207070
chr2	1596590	1596786
chr2	1726705	1726912
chr2	1972116	1972317
chr2	2596107	2596424
chr2	3275950	3276089
chr2	3325947	3326105
chr2	3360518	3360916
chr2	3363045	3363253
chr2	3583625	3584031
chr2	3809122	3809264
chr2	4630326	4630461
chr2	5446217	5446329
chr2	5749954	5750542
chr2	5834643	5834879
chr2	5996197	5996359
chr2	6276163	6276278
chr2	6885854	6886099
chr2	7487386	7487588
chr2	7797861	7797999
chr2	7806746	7806877
chr2	8160694	8160825
chr2	8216329	8216568
chr2	8259577	8259761
chr2	8317179	8317353
chr2	8340062	8340275
chr2	8359741	8359971
chr2	8629469	8629805
chr2	8738711	8739065
chr2	8739084	8739274
chr2	8740385	8740643
chr2	8894627	8894751
chr2	9107776	9107991
chr2	9211311	9211532
chr2	9223137	9223373
chr2	9225943	9226106
chr2	9228342	9228592
chr2	9235970	9236111
chr2	9264592	9264842
chr2	9265391	9265726
chr2	9292539	9292676
chr2	9368148	9368307
chr2	9377538	9377746
chr2	9474616	9474800
chr2	9480680	9480919
chr2	9686910	9687185
chr2	9702235	9702359
chr2	9855518	9855748
chr2	9870210	9870368
chr2	9963044	9963329
chr2	10009424	10009688
chr2	10009791	10009984
chr2	10116565	10116727
chr2	10129263	10129425
chr2	10178153	10178375
chr2	10312297	10312441
chr2	10328499	10328624
chr2	10328641	10328761
chr2	10366154	10366313
chr2	10486573	10486676
chr2	10489838	10490054
chr2	10490174	10490459
chr2	10569006	10569108
chr2	10747394	10747713
chr2	10814875	10815116
chr2	10825726	10825907
chr2	10869776	10869890
chr2	10901668	10901930
chr2	10988807	10988964
chr2	10992660	10992823
chr2	11179918	11180116
chr2	11202391	11202509
chr2	11401242	11401304
chr2	11401525	11401794
chr2	11502411	11502652
chr2	11616151	11616382
chr2	11696120	11696281
chr2	11714258	11714423
chr2	12184044	12184207
chr2	12276454	12276632
chr2	12280224	12280455
chr2	12613109	12613287
chr2	12737177	12737389
chr2	12879733	12879955
chr2	13471683	13471894
chr2	13501296	13501373
chr2	14236412	14236579
chr2	14312820	14312938
chr2	14463466	14463640
chr2	14538564	14538785
chr2	14713411	14713535
chr2	14801118	14801314
chr2	15326738	15326951
chr2	15618184	15618394
chr2	15969849	15970040
chr2	16013210	16013468
chr2	16127868	16128106
chr2	16249178	16249355
chr2	16299997	16300160
chr2	16410254	16410460
chr2	16959889	16960028
chr2	17764370	17764656
chr2	19036753	19036893
chr2	19112071	19112489
chr2	19163836	19164080
chr2	19174657	19174783
chr2	19965387	19965564
chr2	20053503	20053779
chr2	20114590	20114869
chr2	20115052	20115462
chr2	20259838	20260152
chr2	20271533	20271722
chr2	20305968	20306193
chr2	20417129	20417339
chr2	20513911	20514200
chr2	20529607	20529837
chr2	20537560	20537714
chr2	20538371	20538652
chr2	20588710	20588915
chr2	20647784	20648124
chr2	20818454	20818653
chr2	20886250	20886542
chr2	22513605	22513842
chr2	23168349	23168564
chr2	23221907	23222141
chr2	23297893	23298018
chr2	23476036	23476158
chr2	23782558	23782720
chr2	24016630	24016802
chr2	24017275	24017412
chr2	24092283	24092507
chr2	24123512	24123729
chr2	24152328	24152508
chr2	24199372	24199600
chr2	24436198	24436395
chr2	24436626	24436747
chr2	24567639	24567920
chr2	24961875	24962105
chr2	25155524	25155769
chr2	25205576	25205692
chr2	25389374	25389517
chr2	26110603	26110788
chr2	26321663	26321811
chr2	26422119	26422243
chr2	26480939	26481098
chr2	26636143	26636257
chr2	26834502	26834642
chr2	27178940	27179095
chr2	27413575	27413772
chr2	27446144	27446328
chr2	27519197	27519299
chr2	27566004	27566257
chr2	27570825	27570993
chr2	27685488	27685637
chr2	27704514	27704756
chr2	27705628	27705959
chr2	27739689	27739793
chr2	27829695	27829933
chr2	27848263	27848468
chr2	27966191	27966442
chr2	27966445	27966701
chr2	27966853	27967500
chr2	27967629	27967796
chr2	27968095	27968341
chr2	28345822	28345973
chr2	28352572	28352843
chr2	28418731	28419035
chr2	28419041	28419156
chr2	28423113	28423233
chr2	28437404	28437623
chr2	28454458	28454586
chr2	28466877	28467526
chr2	28606546	28606711
chr2	28677669	28677897
chr2	28830815	28831066
chr2	28886775	28887041
chr2	28946470	28946899
chr2	28970836	28971097
chr2	29237620	29237797
chr2	29521731	29521898
chr2	29603335	29603548
chr2	29844103	29844301
chr2	30310556	30310777
chr2	30351335	30351511
chr2	30782557	30782722
chr2	31078918	31079102
chr2	31087890	31088160
chr2	31146846	31147053
chr2	32089361	32089836
chr2	32117868	32118072
chr2	32142434	32142760
chr2	32213985	32214210
chr2	32244022	32244312
chr2	32244609	32244804
chr2	32356838	32357124
chr2	32411150	32411389
chr2	32436153	32436520
chr2	32706822	32706972
chr2	33445078	33445391
chr2	33523009	33523160
chr2	34655140	34655280
chr2	35180170	35180402
chr2	35952638	35952767
chr2	36498639	36498786
chr2	37277574	37277755
chr2	37311966	37312248
chr2	38511943	38512092
chr2	38542818	38542981
chr2	38555700	38555913
chr2	38804576	38804684
chr2	38831765	38832129
chr2	38858848	38859080
chr2	38956543	38956782
chr2	39261064	39261348
chr2	39307329	39307585
chr2	39348446	39348629
chr2	39518250	39518472
chr2	39932633	39932788
chr2	40153627	40153853
chr2	41356900	41357018
chr2	41369785	41370002
chr2	41861975	41862227
chr2	42164336	42164507
chr2	42422894	42423119
chr2	42441744	42442024
chr2	42448304	42448531
chr2	42732044	42732204
chr2	42867867	42868076
chr2	43119337	43119545
chr2	43280712	43280823
chr2	43288639	43288776
chr2	43306433	43306636
chr2	43354216	43354402
chr2	43354407	43354588
chr2	43357470	43357597
chr2	43404606	43404761
chr2	43481250	43481370
chr2	43501097	43501432
chr2	43507238	43507395
chr2	43532866	43533116
chr2	43543860	43544083
chr2	43559154	43559445
chr2	43673140	43673344
chr2	43716510	43716695
chr2	43756891	43757121
chr2	43854538	43854765
chr2	44136470	44136630
chr2	45339750	45339964
chr2	45384270	45384443
chr2	45730082	45730398
chr2	45730695	45730975
chr2	45731005	45731349
chr2	45756255	45756402
chr2	45801175	45801377
chr2	45902894	45903168
chr2	45921118	45921291
chr2	45955171	45955378
chr2	46011050	46011193
chr2	46099504	46099805
chr2	46178452	46178624
chr2	46223321	46223504
chr2	46334080	46334244
chr2	46377265	46377407
chr2	46377414	46377695
chr2	46986991	46987140
chr2	47022847	47023015
chr2	47087678	47087807
chr2	47109631	47110004
chr2	47110866	47110990
chr2	47202255	47202438
chr2	47279707	47279960
chr2	47420413	47420633
chr2	47712734	47712852
chr2	47826751	47826896
chr2	47865313	47865491
chr2	47938599	47938757
chr2	48190189	48190374
chr2	48302550	48302754
chr2	48396650	48396840
chr2	48829765	48829984
chr2	49303023	49303199
chr2	49768619	49768786
chr2	49924020	49924246
chr2	50687517	50687703
chr2	51093608	51094031
chr2	51327989	51328169
chr2	51434872	51434969
chr2	51505177	51505279
chr2	53848760	53848902
chr2	54411333	54411457
chr2	54536646	54537117
chr2	54639010	54639413
chr2	54700315	54700490
chr2	54741587	54741727
chr2	54758252	54758478
chr2	55034064	55034309
chr2	55090785	55091015
chr2	55094672	55094848
chr2	55244430	55244617
chr2	55244618	55244825
chr2	55313177	55313364
chr2	55600827	55601124
chr2	55697134	55697365
chr2	56004297	56004624
chr2	56265149	56265379
chr2	56621659	56621824
chr2	58438823	58438946
chr2	59389522	59389669
chr2	59882568	59882664
chr2	60175000	60175292
chr2	61079984	61080271
chr2	61097620	61097742
chr2	61097811	61097956
chr2	61231239	61231425
chr2	61257506	61257782
chr2	61258613	61258798
chr2	61367190	61367299
chr2	61551137	61551316
chr2	61552741	61552924
chr2	61567453	61567627
chr2	61617268	61617601
chr2	61623788	61624005
chr2	61775124	61775325
chr2	61968907	61969026
chr2	61986264	61986575
chr2	62094763	62094874
chr2	62938993	62939226
chr2	63152298	63152584
chr2	63668628	63668760
chr2	63921042	63921198
chr2	63921548	63921707
chr2	64354710	64354854
chr2	64403992	64404099
chr2	64491361	64491522
chr2	64533842	64534048
chr2	64538307	64538470
chr2	64563640	64563868
chr2	64604682	64605081
chr2	64605706	64606005
chr2	64725713	64725939
chr2	64830716	64830880
chr2	64832416	64832583
chr2	64940512	64940778
chr2	64947439	64947608
chr2	64987928	64988098
chr2	65020375	65020551
chr2	65372334	65372504
chr2	65447326	65447493
chr2	65463051	65463227
chr2	65463713	65464064
chr2	65477008	65477261
chr2	65497703	65497870
chr2	65510612	65510759
chr2	65516284	65516704
chr2	65533277	65533481
chr2	65647348	65647551
chr2	65685049	65685244
chr2	65800046	65800157
chr2	66508131	66508372
chr2	66513453	66513968
chr2	66515402	66515488
chr2	66515520	66516192
chr2	66634052	66634360
chr2	66656794	66656952
chr2	68238366	68238687
chr2	68981225	68981365
chr2	69517220	69517482
chr2	69822558	69823026
chr2	69823496	69823747
chr2	69909720	69909896
chr2	69996696	69996868
chr2	70167907	70168119
chr2	70169913	70170188
chr2	70203898	70204138
chr2	70222061	70222188
chr2	70224265	70224410
chr2	70462620	70462885
chr2	71272350	71272520
chr2	71527597	71527720
chr2	71813372	71813569
chr2	72033601	72033744
chr2	72185673	72185823
chr2	72886726	72886903
chr2	73066813	73066999
chr2	73151014	73151334
chr2	73832982	73833183
chr2	73860414	73860587
chr2	73909639	73910182
chr2	74007319	74007579
chr2	74007686	74007864
chr2	74147197	74147372
chr2	74167755	74167992
chr2	74279362	74279514
chr2	74535786	74536057
chr2	74610012	74610192
chr2	74914716	74914900
chr2	74915153	74915328
chr2	74915334	74915579
chr2	74915583	74915798
chr2	74955502	74955644
chr2	74969051	74969230
chr2	74989596	74989864
chr2	74998579	74998754
chr2	75505958	75506127
chr2	75630231	75630408
chr2	75630415	75630653
chr2	76337338	76337512
chr2	76337530	76337752
chr2	76529634	76529792
chr2	76705101	76705284
chr2	77816387	77816580
chr2	78196417	78196592
chr2	80933480	80933666
chr2	81477076	81477245
chr2	81673587	81673794
chr2	82220823	82221036
chr2	82350331	82350522
chr2	83241785	83241959
chr2	84141960	84142078
chr2	84207151	84207355
chr2	84539341	84539563
chr2	84539796	84540009
chr2	85339817	85340104
chr2	85408891	85409151
chr2	85434942	85435317
chr2	85435900	85436106
chr2	85477612	85477766
chr2	85490900	85491150
chr2	85620384	85620516
chr2	85641466	85641607
chr2	85658065	85658165
chr2	85670643	85670843
chr2	85692369	85692600
chr2	85696720	85696917
chr2	85896456	85896654
chr2	86092128	86092400
chr2	86142712	86142865
chr2	86153180	86153373
chr2	86703088	86703263
chr2	86703284	86703472
chr2	86713392	86713586
chr2	86846019	86846177
chr2	87717533	87717611
chr2	88630536	88630667
chr2	88816548	88816758
chr2	91633201	91633255
chr2	91640415	91640472
chr2	91669805	91669858
chr2	91679939	91679992
chr2	91684514	91684586
chr2	91685023	91685083
chr2	94892135	94892350
chr2	94903392	94903555
chr2	94999947	95000105
chr2	95061256	95061494
chr2	95072355	95072582
chr2	95189253	95189407
chr2	95294203	95294338
chr2	95556665	95556803
chr2	95613903	95614099
chr2	95751362	95751511
chr2	96039890	96040064
chr2	96177109	96177268
chr2	96185666	96185839
chr2	96294946	96295122
chr2	96566586	96566952
chr2	96577275	96577392
chr2	96667353	96667584
chr2	96799183	96799346
chr2	96845229	96845452
chr2	96853639	96853878
chr2	96861287	96861394
chr2	96886537	96886735
chr2	96886817	96886951
chr2	96900106	96900418
chr2	96902378	96902526
chr2	96915867	96916184
chr2	96981527	96981850
chr2	96994278	96994468
chr2	97791161	97791316
chr2	98069631	98069824
chr2	98132223	98132475
chr2	98162255	98162365
chr2	98171541	98171760
chr2	98432305	98432445
chr2	98759516	98759707
chr2	98906274	98906411
chr2	99123626	99123954
chr2	100050739	100051066
chr2	100545493	100545668
chr2	100701309	100701435
chr2	100940924	100941089
chr2	100966988	100967131
chr2	100984881	100985225
chr2	100986150	100986401
chr2	101019770	101019968
chr2	101093469	101093616
chr2	101291300	101291454
chr2	101580500	101580708
chr2	101706372	101706527
chr2	101828126	101828243
chr2	102003966	102004221
chr2	102047223	102047407
chr2	102443404	102443682
chr2	102483630	102483763
chr2	102524858	102525043
chr2	102587663	102587865
chr2	102603242	102603568
chr2	102719334	102719547
chr2	103806821	103807033
chr2	103842158	103842396
chr2	104315767	104315998
chr2	104464387	104464571
chr2	104930436	104930624
chr2	105116866	105117083
chr2	105320030	105320612
chr2	105563835	105564104
chr2	105728357	105728609
chr2	105772786	105772924
chr2	106177396	106177655
chr2	106544813	106545072
chr2	106859397	106859636
chr2	106979055	106979321
chr2	107779773	107779909
chr2	107965435	107965597
chr2	108432007	108432288
chr2	108432621	108432874
chr2	108769326	108769687
chr2	109270859	109271019
chr2	109312264	109312660
chr2	109426180	109426303
chr2	109455660	109455837
chr2	109728132	109728401
chr2	109765063	109765200
chr2	111152947	111153109
chr2	111306826	111307054
chr2	111503674	111503883
chr2	111523289	111523564
chr2	111542475	111542735
chr2	111624304	111624496
chr2	111664328	111664460
chr2	112009508	112009782
chr2	112044694	112044753
chr2	112144006	112144247
chr2	112750331	112750581
chr2	112819546	112819698
chr2	113057556	113057812
chr2	113133260	113133431
chr2	113416750	113416974
chr2	113911711	113911786
chr2	114231302	114231518
chr2	114280563	114280913
chr2	114292681	114292884
chr2	114363658	114364001
chr2	116125009	116125171
chr2	116213718	116213912
chr2	117886105	117886383
chr2	120312245	120312587
chr2	120793314	120793463
chr2	120826718	120826822
chr2	120878020	120878228
chr2	120880712	120880891
chr2	121038445	121038619
chr2	121104158	121104465
chr2	121211275	121211478
chr2	121248640	121248876
chr2	121373985	121374147
chr2	121580299	121580467
chr2	122004006	122004175
chr2	122004357	122004580
chr2	122005451	122005608
chr2	122122558	122122968
chr2	122142189	122142359
chr2	122466831	122467041
chr2	122473667	122473859
chr2	123101939	123102207
chr2	123521364	123521478
chr2	123942334	123942429
chr2	124248985	124249160
chr2	126721260	126721411
chr2	127268408	127268554
chr2	127580983	127581147
chr2	127613932	127614146
chr2	127700737	127701146
chr2	127861072	127861277
chr2	127862265	127862389
chr2	128040817	128040958
chr2	128331883	128332006
chr2	128363401	128363625
chr2	128790880	128791317
chr2	129047326	129047477
chr2	129451683	129451847
chr2	129530352	129530728
chr2	129532966	129533309
chr2	129535284	129535515
chr2	129641135	129641395
chr2	130333335	130333511
chr2	130453739	130453852
chr2	130511735	130511878
chr2	130703540	130703800
chr2	130762023	130762154
chr2	130830536	130830813
chr2	131462213	131462309
chr2	131478546	131478732
chr2	131491348	131491567
chr2	131508288	131508476
chr2	131548403	131548575
chr2	131567692	131568021
chr2	131626255	131626405
chr2	131887612	131887847
chr2	131967706	131967922
chr2	132017696	132017898
chr2	132019397	132019607
chr2	132332341	132332419
chr2	132719769	132719835
chr2	132728430	132728491
chr2	132741498	132741554
chr2	132745725	132745802
chr2	132747019	132747097
chr2	132749257	132749405
chr2	132750337	132750405
chr2	132827679	132827757
chr2	132890057	132890215
chr2	133143750	133143934
chr2	133143958	133144231
chr2	133144476	133145172
chr2	133151115	133151366
chr2	133631357	133631539
chr2	133647242	133647417
chr2	133828384	133828490
chr2	134361753	134362016
chr2	134429297	134429447
chr2	134544677	134544794
chr2	134718770	134719011
chr2	135050593	135050791
chr2	135449605	135449723
chr2	135526655	135526810
chr2	136004496	136004647
chr2	136006334	136006470
chr2	136349678	136349840
chr2	136349906	136350096
chr2	136390367	136390556
chr2	136459045	136459306
chr2	136459754	136459904
chr2	136560067	136560283
chr2	136592111	136592271
chr2	137395172	137395294
chr2	138546236	138546547
chr2	138579659	138579843
chr2	138652021	138652207
chr2	138654844	138655048
chr2	138666148	138666475
chr2	138895963	138896180
chr2	138909876	138910197
chr2	139038960	139039102
chr2	139254618	139254841
chr2	139827911	139828118
chr2	140184742	140184933
chr2	140390941	140391085
chr2	140562362	140562474
chr2	140645122	140645293
chr2	141145575	141145728
chr2	141214726	141214939
chr2	141785574	141785746
chr2	141929402	141929612
chr2	141942939	141943078
chr2	141985094	141985220
chr2	142002088	142002224
chr2	142603394	142603501
chr2	142605245	142605439
chr2	142605445	142605730
chr2	143348386	143348627
chr2	143350531	143350795
chr2	143907301	143907453
chr2	144403957	144404118
chr2	144411324	144411578
chr2	144805523	144805820
chr2	144863802	144864042
chr2	145958552	145958785
chr2	146068477	146068631
chr2	146621613	146621729
chr2	147831293	147831439
chr2	147861122	147861297
chr2	148000193	148000401
chr2	148286503	148286754
chr2	148494133	148494325
chr2	149068354	149068555
chr2	149585313	149585483
chr2	149592623	149592857
chr2	149603959	149604187
chr2	149895966	149896113
chr2	150052072	150052233
chr2	150267325	150267527
chr2	150382789	150382975
chr2	150556446	150556728
chr2	150665763	150665991
chr2	150731001	150731433
chr2	150772868	150773051
chr2	150874537	150874840
chr2	151014711	151014903
chr2	151178875	151179186
chr2	151184836	151185109
chr2	151209099	151209421
chr2	151344863	151345047
chr2	151437911	151438150
chr2	151802509	151802719
chr2	151854338	151854589
chr2	152179446	152179650
chr2	152198050	152198230
chr2	152392761	152393252
chr2	152736457	152736593
chr2	153058721	153058978
chr2	153122235	153122477
chr2	153202516	153202781
chr2	153282306	153282521
chr2	153283514	153283707
chr2	153731206	153731474
chr2	153794030	153794265
chr2	154043921	154044108
chr2	154662709	154662861
chr2	155419878	155420121
chr2	155660066	155660359
chr2	156124266	156124405
chr2	156571246	156571420
chr2	156648709	156648881
chr2	156905930	156906141
chr2	157001572	157001740
chr2	157090088	157090264
chr2	157252601	157252767
chr2	158114996	158115214
chr2	158349240	158349459
chr2	158357227	158357430
chr2	158882719	158882925
chr2	159025501	159025661
chr2	159238633	159238801
chr2	159292091	159292309
chr2	159299397	159299629
chr2	159322912	159323071
chr2	159534756	159534936
chr2	159698635	159698864
chr2	159814853	159814982
chr2	159850581	159850932
chr2	160081342	160081478
chr2	160272853	160273020
chr2	160280252	160280405
chr2	160350515	160350698
chr2	160387181	160387291
chr2	160723007	160723178
chr2	160785695	160785791
chr2	160826733	160826927
chr2	160850103	160850332
chr2	161197103	161197359
chr2	161199313	161199578
chr2	161317356	161317506
chr2	161317857	161318006
chr2	161348875	161349027
chr2	161725578	161725871
chr2	162119072	162119247
chr2	162592712	162592883
chr2	163913858	163914056
chr2	163957100	163957337
chr2	164158075	164158251
chr2	164393356	164393517
chr2	164405083	164405278
chr2	164405399	164405595
chr2	164442188	164442345
chr2	164657893	164658045
chr2	164690801	164691080
chr2	164710422	164710608
chr2	165220540	165220858
chr2	165391365	165391514
chr2	166015030	166015212
chr2	167898080	167898245
chr2	167976236	167976443
chr2	168041084	168041241
chr2	168111067	168111247
chr2	168812849	168813019
chr2	168966597	168966809
chr2	169020586	169020746
chr2	169020788	169021089
chr2	169021735	169021934
chr2	169199860	169200044
chr2	169255319	169255528
chr2	169449759	169449980
chr2	170017889	170018035
chr2	170148952	170149569
chr2	170258840	170259003
chr2	170280375	170280599
chr2	170393297	170393503
chr2	170803707	170803884
chr2	170871770	170871985
chr2	171051623	171051846
chr2	171141156	171141368
chr2	171723657	171723840
chr2	171724797	171724931
chr2	171810202	171810458
chr2	171836770	171836964
chr2	172363314	172363474
chr2	172458931	172459189
chr2	172487411	172487636
chr2	172487641	172487839
chr2	172488087	172488350
chr2	172668032	172668176
chr2	172679086	172679196
chr2	172847161	172847374
chr2	172847759	172847948
chr2	172998419	172998610
chr2	173129370	173129546
chr2	173504490	173504721
chr2	173596895	173597093
chr2	174204194	174204341
chr2	174333629	174333798
chr2	174336719	174336892
chr2	174487604	174487806
chr2	174538713	174539076
chr2	174565087	174565349
chr2	174821753	174821985
chr2	174885804	174885961
chr2	175461992	175462141
chr2	175563087	175563209
chr2	176574545	176574700
chr2	177743209	177743347
chr2	178645716	178645864
chr2	178949090	178949281
chr2	179016523	179016673
chr2	179766770	179766978
chr2	180630347	180630551
chr2	180636597	180636856
chr2	181058973	181059181
chr2	181094233	181094369
chr2	181566109	181566371
chr2	181732076	181732207
chr2	182300210	182300361
chr2	182543236	182543428
chr2	183288716	183288924
chr2	183289654	183289866
chr2	183553087	183553288
chr2	183932954	183933154
chr2	184181842	184182010
chr2	184269074	184269294
chr2	185017274	185017494
chr2	185217782	185217958
chr2	185788594	185788777
chr2	186386872	186386953
chr2	186552790	186553045
chr2	186899174	186899367
chr2	187077051	187077417
chr2	187267434	187267632
chr2	187344392	187344681
chr2	188021102	188021268
chr2	188545032	188545143
chr2	188777943	188778158
chr2	188865594	188866029
chr2	189723251	189723425
chr2	190013920	190014200
chr2	190114630	190114874
chr2	190115241	190115508
chr2	190892394	190892620
chr2	191107458	191107707
chr2	191221605	191221901
chr2	191359485	191359561
chr2	191453086	191453415
chr2	191453786	191453876
chr2	191453888	191454190
chr2	191552903	191553130
chr2	191723975	191724104
chr2	191805198	191805323
chr2	192250709	192250935
chr2	192440082	192440373
chr2	194458407	194458668
chr2	194929885	194929949
chr2	195119037	195119292
chr2	195590877	195591100
chr2	195885764	195885919
chr2	195895402	195895620
chr2	196093932	196094223
chr2	196245789	196245955
chr2	196743716	196743913
chr2	197372358	197372505
chr2	197499720	197499935
chr2	197523014	197523137
chr2	198026801	198027065
chr2	198073244	198073489
chr2	198278061	198278224
chr2	198278890	198279010
chr2	198412424	198412587
chr2	200013210	200013688
chr2	200032705	200032885
chr2	200172345	200172543
chr2	200198134	200198254
chr2	200483979	200484453
chr2	201099116	201099297
chr2	201437123	201437281
chr2	201491896	201492150
chr2	201644934	201645302
chr2	201675273	201675498
chr2	201753959	201754099
chr2	202215316	202215502
chr2	202323621	202323807
chr2	202353371	202353530
chr2	202353824	202354463
chr2	202687465	202687596
chr2	203208853	203209258
chr2	203444666	203444878
chr2	203444899	203445116
chr2	203484447	203484585
chr2	203484691	203484875
chr2	203588333	203588475
chr2	203811208	203811402
chr2	204108544	204108877
chr2	204152116	204152230
chr2	204221417	204221596
chr2	204223768	204223931
chr2	204682629	204683050
chr2	204902084	204902287
chr2	204902329	204902478
chr2	205766819	205767093
chr2	206097751	206097954
chr2	206258389	206258586
chr2	206732554	206732711
chr2	206732767	206732930
chr2	207831311	207831495
chr2	207948619	207948794
chr2	208284900	208285353
chr2	208319422	208319585
chr2	208341587	208341954
chr2	208341968	208342184
chr2	208509479	208509644
chr2	208536007	208536116
chr2	208839057	208839223
chr2	209118478	209118641
chr2	209582005	209582142
chr2	209734295	209734469
chr2	210344615	210344735
chr2	210550695	210550961
chr2	210821687	210821989
chr2	211996013	211996239
chr2	212517637	212517839
chr2	213110322	213110596
chr2	213478643	213478870
chr2	213478932	213479252
chr2	213485444	213485668
chr2	213721615	213721868
chr2	213723443	213723608
chr2	213724389	213724537
chr2	213789496	213789649
chr2	214642254	214642469
chr2	214654352	214654507
chr2	215381298	215381469
chr2	215383038	215383210
chr2	215789852	215790106
chr2	215885479	215885644
chr2	216008941	216009136
chr2	216009156	216009391
chr2	216356021	216356251
chr2	216367916	216368121
chr2	216486971	216487202
chr2	216516390	216516605
chr2	216585878	216586095
chr2	216590456	216590710
chr2	216680849	216681037
chr2	216688307	216688536
chr2	216724616	216724858
chr2	216945224	216945437
chr2	217191716	217191949
chr2	217265369	217265511
chr2	217493182	217493306
chr2	217555067	217555218
chr2	217632410	217632622
chr2	217663777	217663921
chr2	217862977	217863112
chr2	217913221	217913363
chr2	218111720	218111881
chr2	218183497	218183642
chr2	218258264	218258408
chr2	218282964	218283129
chr2	218285654	218285854
chr2	218359565	218359706
chr2	218362890	218363082
chr2	218374309	218374516
chr2	218843804	218843977
chr2	218896907	218897225
chr2	218969456	218969654
chr2	218973599	218973734
chr2	219715453	219715683
chr2	219802859	219803349
chr2	219822104	219822266
chr2	219971788	219971975
chr2	219972048	219972225
chr2	219978523	219978705
chr2	220089228	220089390
chr2	220167715	220167934
chr2	220170153	220170344
chr2	220170568	220171129
chr2	220317756	220317990
chr2	220392784	220393018
chr2	220797784	220797881
chr2	220801849	220802027
chr2	221049432	221049664
chr2	221051709	221051815
chr2	221192424	221192693
chr2	221384970	221385118
chr2	221657683	221657852
chr2	222143464	222143761
chr2	222144953	222145371
chr2	222146930	222147288
chr2	222892741	222892849
chr2	222997275	222997487
chr2	223369874	223370017
chr2	223432890	223433046
chr2	224904654	224904896
chr2	225952835	225953004
chr2	226129536	226129704
chr2	226188039	226188197
chr2	226188539	226188770
chr2	226222321	226222511
chr2	226245005	226245286
chr2	226247457	226247642
chr2	226416102	226416227
chr2	226604114	226604311
chr2	226688271	226688423
chr2	226692007	226692488
chr2	226692759	226693072
chr2	226704311	226704455
chr2	226704459	226704726
chr2	226732998	226733242
chr2	226976446	226976706
chr2	227051020	227051185
chr2	227051346	227051614
chr2	227364796	227365109
chr2	227365438	227365737
chr2	227366858	227367054
chr2	227368814	227369402
chr2	227370454	227370980
chr2	227372011	227372240
chr2	227408493	227408674
chr2	227408993	227409162
chr2	227898938	227899087
chr2	228276071	228276415
chr2	229272428	229272717
chr2	230084114	230084246
chr2	230494834	230495292
chr2	230495657	230496013
chr2	230933051	230933281
chr2	230984491	230984710
chr2	230984781	230985000
chr2	231282507	231282679
chr2	231286680	231286866
chr2	231287130	231287311
chr2	231556703	231556862
chr2	231604778	231604984
chr2	231938226	231938442
chr2	231973837	231973966
chr2	232354474	232354623
chr2	232788436	232788640
chr2	233382429	233382555
chr2	233560384	233560551
chr2	233634617	233634758
chr2	233667706	233667834
chr2	233825777	233825930
chr2	233825934	233826175
chr2	233928478	233928711
chr2	234060385	234060593
chr2	234061234	234061480
chr2	234279478	234279636
chr2	234441555	234441873
chr2	234942331	234942462
chr2	235037415	235037723
chr2	235130358	235130507
chr2	235158954	235159166
chr2	235264326	235264439
chr2	235276451	235276675
chr2	235325065	235325156
chr2	235524700	235525003
chr2	235525090	235525209
chr2	235554780	235554933
chr2	235574316	235574500
chr2	236080756	236080923
chr2	236116211	236116468
chr2	236118908	236119201
chr2	237145828	237146176
chr2	237147602	237148011
chr2	237148198	237148372
chr2	237149403	237149748
chr2	237152439	237152582
chr2	237154585	237154746
chr2	237157171	237157765
chr2	237166315	237166445
chr2	237166526	237166655
chr2	237174408	237174674
chr2	237185264	237185414
chr2	237219257	237219454
chr2	237241811	237242151
chr2	237265452	237265582
chr2	237265859	237266025
chr2	237276969	237277245
chr2	237291436	237291616
chr2	237305093	237305255
chr2	237318877	237319100
chr2	237321743	237322050
chr2	237350141	237350444
chr2	237386311	237386485
chr2	237386807	237387007
chr2	237391717	237392067
chr2	237398054	237398378
chr2	237429596	237429858
chr2	237453054	237453208
chr2	237540562	237540657
chr2	237562130	237562379
chr2	237599122	237599361
chr2	237599511	237599683
chr2	237614480	237615136
chr2	238256474	238256650
chr2	238540274	238540597
chr2	238543093	238543210
chr2	239833090	239833276
chr2	239851852	239852038
chr2	239986641	239986854
chr2	240051868	240052092
chr2	240613291	240613625
chr2	240658078	240658398
chr2	240725136	240725279
chr2	241044479	241044646
chr2	241290300	241290486
chr2	241586449	241586759
chr2	241681385	241681523
chr2	241862261	241862406
chr2	241883954	241884118
chr2	242069886	242070032
chr2	242096774	242097118
chr2	242107876	242108044
chr2	242225529	242225962
chr2	242543134	242543275
chr3	867935	868044
chr3	1404265	1404397
chr3	3143897	3144028
chr3	3393051	3393209
chr3	3632282	3632616
chr3	4351379	4351547
chr3	4489578	4489759
chr3	4541177	4541410
chr3	4583002	4583262
chr3	4761168	4761301
chr3	5111949	5112182
chr3	5140236	5140373
chr3	5227559	5227761
chr3	5405902	5406091
chr3	5804915	5805055
chr3	6177299	6177483
chr3	6807995	6808167
chr3	7011082	7011302
chr3	7560120	7560312
chr3	8467498	8467635
chr3	8636158	8636376
chr3	8646405	8646499
chr3	8979760	8980390
chr3	8980393	8980612
chr3	9368478	9368694
chr3	9379527	9379741
chr3	9379954	9380077
chr3	9414975	9415075
chr3	9665694	9665964
chr3	9666127	9666249
chr3	9766014	9766183
chr3	9786405	9786667
chr3	9790350	9790538
chr3	9860693	9860896
chr3	9865877	9866055
chr3	9893910	9894113
chr3	9986972	9987221
chr3	9994906	9995062
chr3	10011357	10011649
chr3	10027488	10027666
chr3	10043873	10044009
chr3	10057853	10058066
chr3	10102533	10102716
chr3	10132009	10132179
chr3	10264927	10265070
chr3	10369925	10370080
chr3	11113342	11113498
chr3	11212860	11213047
chr3	11353453	11353586
chr3	11546810	11546968
chr3	11659011	11659265
chr3	11735156	11735410
chr3	11735416	11735737
chr3	11766230	11766390
chr3	11776568	11776778
chr3	11787311	11787460
chr3	11787808	11787983
chr3	11862854	11862923
chr3	12246509	12246695
chr3	12388181	12388660
chr3	12461025	12462008
chr3	12679532	12679707
chr3	12680796	12680967
chr3	12770236	12770430
chr3	12869724	12869835
chr3	12948062	12948268
chr3	13003702	13003863
chr3	13109491	13109625
chr3	13176553	13176714
chr3	13294457	13294682
chr3	13468473	13468769
chr3	13523933	13524101
chr3	13554471	13554640
chr3	13597079	13597182
chr3	13898367	13898499
chr3	13911914	13912220
chr3	14239618	14239807
chr3	14241470	14241608
chr3	14265833	14265967
chr3	14419984	14420301
chr3	14549943	14550151
chr3	14560045	14560165
chr3	14610839	14610976
chr3	14668108	14668362
chr3	14963748	14963983
chr3	15081285	15081486
chr3	15223566	15223752
chr3	15267424	15267569
chr3	15309287	15309527
chr3	15309682	15309872
chr3	15342701	15342935
chr3	15444210	15444349
chr3	15643625	15643818
chr3	15652580	15652719
chr3	15652875	15653060
chr3	15832252	15832560
chr3	16228301	16228452
chr3	16281898	16281977
chr3	16284682	16284850
chr3	16530492	16530768
chr3	16674523	16674666
chr3	17056235	17056344
chr3	17212387	17212590
chr3	17758667	17759168
chr3	18143733	18143965
chr3	19046925	19047257
chr3	19230252	19230415
chr3	19501270	19501397
chr3	19963793	19963924
chr3	20071165	20071427
chr3	20201948	20202394
chr3	20202889	20203165
chr3	20756363	20756562
chr3	20908690	20908882
chr3	23146450	23146647
chr3	23179478	23179708
chr3	23218812	23219002
chr3	23256369	23256595
chr3	23688465	23688764
chr3	23827841	23827970
chr3	24015937	24016109
chr3	24537829	24537978
chr3	25058504	25058710
chr3	25679897	25680041
chr3	25741789	25742111
chr3	25800351	25800614
chr3	25871085	25871282
chr3	27015384	27015488
chr3	27303688	27303843
chr3	27737502	27737649
chr3	27785015	27785164
chr3	30387512	30387675
chr3	30534671	30534891
chr3	31079440	31079569
chr3	31896644	31896849
chr3	32438759	32438927
chr3	33047282	33047500
chr3	33241187	33241444
chr3	33335626	33335732
chr3	33456082	33456314
chr3	33457507	33457878
chr3	33815416	33815728
chr3	33900520	33900719
chr3	34686014	34686254
chr3	34986068	34986317
chr3	35040739	35040985
chr3	35146538	35146706
chr3	35280041	35280231
chr3	35283701	35283869
chr3	35545490	35545687
chr3	36227664	36227841
chr3	36276263	36276403
chr3	36424757	36424981
chr3	37010123	37010431
chr3	37559577	37559803
chr3	37611823	37611996
chr3	37831140	37831338
chr3	37881483	37881720
chr3	38155804	38156032
chr3	38182711	38182994
chr3	39103001	39103140
chr3	39157780	39157954
chr3	39167069	39167261
chr3	40277114	40277313
chr3	40434436	40434686
chr3	40469481	40469602
chr3	40469644	40469805
chr3	40647904	40648036
chr3	40767065	40767228
chr3	41147938	41148094
chr3	41216769	41216946
chr3	41217153	41217319
chr3	41284699	41284841
chr3	41349942	41350110
chr3	41435918	41436084
chr3	41733089	41733276
chr3	42030376	42030637
chr3	42455401	42455552
chr3	43637768	43637945
chr3	43641557	43641734
chr3	44353853	44354001
chr3	44778417	44778635
chr3	44878249	44878411
chr3	44992358	44992868
chr3	45184229	45184380
chr3	45228623	45228872
chr3	45241361	45241646
chr3	45404919	45405179
chr3	45508164	45508327
chr3	45857977	45858355
chr3	46109318	46109519
chr3	46119041	46119259
chr3	47021967	47022096
chr3	47041519	47041750
chr3	47237261	47237493
chr3	47978299	47978471
chr3	48104121	48104308
chr3	48318435	48318598
chr3	48450283	48450518
chr3	48456746	48456963
chr3	48558970	48559194
chr3	48860266	48860454
chr3	49033769	49033905
chr3	49105543	49105727
chr3	49145056	49145224
chr3	49257497	49257630
chr3	49736267	49736575
chr3	50101741	50101943
chr3	50163260	50163611
chr3	50371893	50372127
chr3	50629798	50630122
chr3	50924849	50925075
chr3	52010942	52011126
chr3	52163834	52164040
chr3	52418949	52419226
chr3	52545559	52545699
chr3	52545979	52546326
chr3	52780034	52780263
chr3	53279208	53279473
chr3	53579911	53580129
chr3	53949079	53949183
chr3	54456780	54456976
chr3	55578300	55578457
chr3	55755836	55756104
chr3	55920432	55920589
chr3	57236514	57236713
chr3	57237309	57237481
chr3	57516979	57517151
chr3	57517936	57518090
chr3	57557289	57557443
chr3	57653390	57653693
chr3	57970933	57971331
chr3	58000946	58001137
chr3	58021734	58021922
chr3	58057735	58057831
chr3	58063704	58063910
chr3	58482711	58482904
chr3	59281062	59281279
chr3	60802236	60802460
chr3	61523009	61523174
chr3	61595440	61595520
chr3	61605900	61606064
chr3	61800026	61800217
chr3	61818627	61818732
chr3	61899947	61900091
chr3	62094837	62094943
chr3	62139345	62139452
chr3	62145338	62145513
chr3	62199513	62199712
chr3	62288434	62288618
chr3	62519114	62519211
chr3	62712783	62712961
chr3	62764082	62764213
chr3	62824464	62824655
chr3	63193287	63193445
chr3	63264006	63264174
chr3	63411408	63411671
chr3	63538027	63538213
chr3	63556826	63556916
chr3	63605954	63606058
chr3	63764529	63764676
chr3	63808595	63808713
chr3	63833083	63833178
chr3	63851546	63851694
chr3	63867497	63867604
chr3	63874092	63874152
chr3	63879210	63879311
chr3	63982741	63982878
chr3	63983303	63983479
chr3	63992893	63992977
chr3	64000177	64000284
chr3	64064583	64064697
chr3	64069059	64069133
chr3	64088552	64088678
chr3	64102387	64102461
chr3	64109758	64109968
chr3	64123887	64124018
chr3	64224858	64225027
chr3	64225090	64225287
chr3	64292219	64292314
chr3	64316399	64316462
chr3	64364494	64364604
chr3	64401281	64401427
chr3	64452314	64452499
chr3	64519169	64519293
chr3	64632795	64632886
chr3	64646867	64647056
chr3	64647417	64647530
chr3	64744327	64744525
chr3	64778519	64778620
chr3	64837590	64837678
chr3	64856767	64857014
chr3	65555226	65555433
chr3	66000372	66000596
chr3	66596042	66596254
chr3	66596345	66596601
chr3	66633232	66633667
chr3	66969548	66969743
chr3	67684279	67684442
chr3	67787354	67787605
chr3	69332709	69333018
chr3	70539563	70539697
chr3	70972471	70972631
chr3	70981752	70981952
chr3	71180836	71181151
chr3	71195823	71195931
chr3	71196292	71196523
chr3	71298701	71298934
chr3	71340567	71340790
chr3	71488131	71488297
chr3	71516146	71516407
chr3	71521725	71522038
chr3	71716072	71716261
chr3	71716277	71716824
chr3	72088600	72088873
chr3	72401881	72402212
chr3	72504087	72504359
chr3	72577834	72578065
chr3	72590235	72590447
chr3	72704614	72704745
chr3	72792889	72793115
chr3	72793130	72793340
chr3	72797576	72797757
chr3	72853594	72853860
chr3	72856086	72856257
chr3	72878384	72878620
chr3	72878690	72878942
chr3	72983253	72983419
chr3	73097494	73097782
chr3	73519018	73519264
chr3	73601221	73601443
chr3	73757263	73757438
chr3	74804425	74804592
chr3	75426941	75427108
chr3	75552902	75553094
chr3	75610435	75610497
chr3	77957559	77957712
chr3	78180375	78180595
chr3	78629718	78629973
chr3	79501385	79501497
chr3	79683976	79684072
chr3	80004360	80004584
chr3	80808828	80808981
chr3	80828357	80828563
chr3	81330677	81330877
chr3	82295053	82295199
chr3	82838491	82838623
chr3	82980984	82981183
chr3	83349371	83349627
chr3	83350296	83350452
chr3	83350519	83350653
chr3	83630482	83630615
chr3	84066146	84066272
chr3	85090726	85090863
chr3	86452701	86452845
chr3	87465379	87465580
chr3	87499609	87499810
chr3	88191065	88191317
chr3	88511010	88511210
chr3	88752484	88752711
chr3	90363249	90363434
chr3	90451549	90451609
chr3	95181603	95181768
chr3	95264761	95264913
chr3	95737459	95737605
chr3	95789046	95789205
chr3	96137746	96137988
chr3	96138480	96138716
chr3	96192563	96192852
chr3	96356339	96356607
chr3	96913359	96913553
chr3	98016950	98017139
chr3	98143801	98143944
chr3	99530099	99530241
chr3	99723666	99723867
chr3	99933783	99933954
chr3	100102660	100102922
chr3	101146131	101146261
chr3	101204422	101204627
chr3	101204651	101204924
chr3	101259583	101259842
chr3	101518406	101518620
chr3	101603016	101603128
chr3	101852414	101852545
chr3	102713749	102713926
chr3	102763229	102763548
chr3	102776196	102776359
chr3	102844700	102844852
chr3	102926313	102926449
chr3	102980549	102980699
chr3	103052323	103052606
chr3	103315394	103315572
chr3	103383207	103383383
chr3	103905355	103905553
chr3	104258705	104258885
chr3	104697614	104697789
chr3	104804248	104804424
chr3	104881387	104881525
chr3	105120996	105121148
chr3	105359803	105359980
chr3	105812851	105812993
chr3	106354551	106354832
chr3	106356265	106356485
chr3	106566679	106566922
chr3	106569777	106570430
chr3	106719827	106719997
chr3	106920065	106920241
chr3	107070966	107071211
chr3	107482839	107483109
chr3	107534439	107534581
chr3	107890034	107890291
chr3	107938224	107938359
chr3	108004796	108004980
chr3	108567176	108567331
chr3	109026530	109026697
chr3	109141377	109141544
chr3	109177961	109178212
chr3	109188172	109188317
chr3	109291365	109291677
chr3	109614017	109614227
chr3	110646150	110646355
chr3	111953987	111954152
chr3	112273377	112273501
chr3	113180470	113180809
chr3	113762568	113762853
chr3	113932971	113933199
chr3	114334218	114334377
chr3	114716512	114716865
chr3	114930552	114930711
chr3	114947071	114947237
chr3	115149969	115150113
chr3	115176266	115176403
chr3	115257917	115258761
chr3	115649131	115649331
chr3	117033916	117034096
chr3	118101333	118101532
chr3	118305266	118305482
chr3	118751225	118751541
chr3	120781278	120781501
chr3	121019629	121019747
chr3	121294654	121294957
chr3	121297096	121297454
chr3	121361734	121361933
chr3	121378734	121378945
chr3	121381730	121381922
chr3	121446585	121446812
chr3	121551185	121551469
chr3	121797570	121797773
chr3	121797907	121798154
chr3	121798287	121798440
chr3	121883960	121884172
chr3	121911947	121912270
chr3	122110014	122110146
chr3	122298666	122298808
chr3	122613584	122613736
chr3	122747387	122747667
chr3	123617721	123617914
chr3	123715540	123715715
chr3	123735484	123735710
chr3	123766155	123766274
chr3	123774537	123774746
chr3	123959815	123960012
chr3	123995177	123995385
chr3	123996380	123996629
chr3	124130606	124130727
chr3	124229849	124230008
chr3	124237990	124238125
chr3	124354816	124355048
chr3	124403197	124403547
chr3	124403706	124403941
chr3	124494411	124494504
chr3	124580080	124580260
chr3	124677141	124677320
chr3	124807580	124807757
chr3	124833994	124834161
chr3	125142739	125142971
chr3	125228548	125228713
chr3	125349605	125349733
chr3	125555729	125555856
chr3	125688547	125688758
chr3	125778165	125778341
chr3	125822132	125822319
chr3	125842809	125843014
chr3	125931734	125932108
chr3	125932169	125932367
chr3	125975946	125976138
chr3	126168249	126168433
chr3	126413644	126413804
chr3	126461512	126461654
chr3	126521441	126521578
chr3	126795666	126795831
chr3	126849216	126849437
chr3	126899550	126899617
chr3	127336126	127336306
chr3	127348996	127349151
chr3	127461373	127461474
chr3	127881792	127881934
chr3	127955842	127956098
chr3	127984261	127984479
chr3	128183075	128183256
chr3	128185378	128185539
chr3	128197016	128197200
chr3	128214720	128214913
chr3	128220538	128220782
chr3	128274922	128275121
chr3	128275374	128275827
chr3	128314855	128314997
chr3	128419234	128419454
chr3	128438270	128438413
chr3	128939824	128940041
chr3	129025839	129025969
chr3	129253089	129253493
chr3	129253976	129254136
chr3	129286050	129286242
chr3	129325191	129325390
chr3	129354848	129354992
chr3	129468431	129468624
chr3	129537565	129537774
chr3	129561510	129561708
chr3	129563886	129564052
chr3	129688872	129689140
chr3	129689306	129689428
chr3	129699075	129699181
chr3	129724971	129725130
chr3	129755700	129755903
chr3	129927527	129927958
chr3	129929119	129929270
chr3	130080889	130081305
chr3	130258249	130258500
chr3	130322920	130323119
chr3	130362485	130362695
chr3	130450506	130450791
chr3	130479992	130480163
chr3	130511695	130511894
chr3	130600487	130600629
chr3	130630212	130630393
chr3	130636978	130637209
chr3	130641780	130642078
chr3	130687678	130687864
chr3	130707840	130708022
chr3	130708168	130708367
chr3	130808446	130808669
chr3	130827810	130828106
chr3	130835503	130835722
chr3	130852904	130853462
chr3	130864713	130865051
chr3	130895869	130895957
chr3	130996270	130996372
chr3	131948262	131948522
chr3	132096260	132096432
chr3	132475013	132475186
chr3	132582939	132583100
chr3	133518850	133519045
chr3	133861887	133862083
chr3	133884499	133884729
chr3	134639215	134639494
chr3	134654639	134654821
chr3	134863081	134863247
chr3	134863314	134863624
chr3	134944267	134944487
chr3	134978692	134978825
chr3	135007227	135007595
chr3	135164464	135164700
chr3	135529160	135529414
chr3	135559438	135559586
chr3	135559612	135559833
chr3	135574757	135574875
chr3	135575065	135575472
chr3	136001003	136001165
chr3	136326818	136326993
chr3	136393967	136394149
chr3	136546891	136547110
chr3	136641909	136642091
chr3	137017418	137017528
chr3	137167214	137167327
chr3	137396559	137396752
chr3	137397847	137398025
chr3	137545437	137545678
chr3	137779489	137779656
chr3	137952874	137953109
chr3	138461372	138461525
chr3	138537822	138538011
chr3	138711239	138711442
chr3	139810251	139810497
chr3	139810825	139811117
chr3	140035099	140035258
chr3	140344941	140345103
chr3	140389184	140389456
chr3	140668104	140668256
chr3	140946215	140946344
chr3	141135458	141135658
chr3	141337022	141337185
chr3	141486995	141487174
chr3	141579320	141579461
chr3	141668547	141668779
chr3	141836977	141837137
chr3	141954094	141954293
chr3	142604426	142604578
chr3	142657284	142657480
chr3	142861324	142861499
chr3	142861707	142861969
chr3	142940683	142940929
chr3	143030706	143030882
chr3	144169093	144169294
chr3	144202667	144203160
chr3	144280077	144280275
chr3	145154333	145154519
chr3	145363711	145363954
chr3	145479731	145479889
chr3	145497254	145497559
chr3	145508157	145508364
chr3	145809119	145809340
chr3	145976134	145976361
chr3	146287605	146287742
chr3	146450166	146450366
chr3	146606058	146606336
chr3	146646707	146646913
chr3	146968455	146968658
chr3	147316313	147316486
chr3	148526331	148526508
chr3	149948121	149948315
chr3	150330537	150330778
chr3	150587085	150587328
chr3	150674219	150674391
chr3	150857881	150858086
chr3	150859223	150859434
chr3	150888927	150889119
chr3	151170546	151170682
chr3	151171873	151172304
chr3	151350196	151350445
chr3	151380832	151381053
chr3	151438059	151438296
chr3	151438627	151439073
chr3	151469270	151469416
chr3	151478670	151478981
chr3	151515090	151515391
chr3	151549020	151549242
chr3	151610887	151611062
chr3	151611068	151611346
chr3	151611629	151611844
chr3	151622375	151622569
chr3	151698536	151698771
chr3	151704248	151704470
chr3	151937891	151938266
chr3	151938918	151939123
chr3	151962279	151962546
chr3	151964061	151964240
chr3	152661270	152661410
chr3	152861405	152861645
chr3	153222706	153222849
chr3	153273828	153274056
chr3	153499274	153499432
chr3	154012534	154012662
chr3	154362648	154363229
chr3	154365750	154365914
chr3	154497360	154497559
chr3	155260434	155260615
chr3	155321501	155321973
chr3	155419228	155419540
chr3	155524358	155524541
chr3	155631705	155631860
chr3	155682698	155682908
chr3	157054509	157054647
chr3	157755057	157755461
chr3	157876413	157876642
chr3	157881552	157881786
chr3	158026335	158026674
chr3	158026895	158027337
chr3	158066240	158066524
chr3	158266878	158267056
chr3	158277572	158277840
chr3	158360574	158360882
chr3	158374834	158375071
chr3	159157497	159157615
chr3	159561959	159562120
chr3	159845121	159845392
chr3	160704483	160704721
chr3	160932748	160932922
chr3	160963638	160963739
chr3	161599622	161599900
chr3	161765434	161765696
chr3	162270553	162270720
chr3	162300140	162300246
chr3	162422053	162422240
chr3	162473220	162473430
chr3	162474172	162474572
chr3	162570071	162570355
chr3	162863044	162863203
chr3	162901773	162901863
chr3	163126519	163126782
chr3	164000481	164000704
chr3	164898796	164899030
chr3	165092434	165092640
chr3	165451472	165451721
chr3	165724859	165725080
chr3	165874319	165874445
chr3	166257124	166257337
chr3	166468520	166468685
chr3	167791927	167792185
chr3	169714487	169714607
chr3	169735469	169735588
chr3	170347634	170348117
chr3	170348119	170348288
chr3	170565131	170565309
chr3	170756718	170756873
chr3	170825138	170825361
chr3	170868936	170869155
chr3	170973513	170973671
chr3	171062376	171062684
chr3	171224192	171224387
chr3	171310773	171310959
chr3	171423861	171424018
chr3	171508409	171508635
chr3	171521107	171521203
chr3	172016022	172016160
chr3	172070790	172071040
chr3	172659812	172659985
chr3	172971866	172972073
chr3	173038985	173039098
chr3	173240567	173240703
chr3	173356964	173357152
chr3	174181519	174181651
chr3	174266964	174267212
chr3	176026722	176026874
chr3	176092418	176092584
chr3	176156139	176156430
chr3	176174075	176174228
chr3	176327548	176327927
chr3	176351405	176351685
chr3	176513289	176513544
chr3	176535829	176535992
chr3	176539355	176539596
chr3	176558343	176558552
chr3	177367781	177367990
chr3	177409515	177409771
chr3	177517621	177517736
chr3	177604084	177604354
chr3	177629049	177629349
chr3	178056488	178056615
chr3	178148439	178148554
chr3	178320374	178320550
chr3	178396704	178396947
chr3	178398309	178398582
chr3	178399556	178399773
chr3	178546183	178546314
chr3	178558781	178559008
chr3	178561020	178561211
chr3	178577642	178577953
chr3	178643924	178644311
chr3	178723370	178723597
chr3	178774800	178775051
chr3	178865409	178865721
chr3	179010638	179010879
chr3	179223193	179223385
chr3	179283098	179283268
chr3	179521116	179521306
chr3	179562401	179562578
chr3	179596405	179596559
chr3	180299165	180299457
chr3	180349241	180349556
chr3	180523785	180523976
chr3	181219089	181219378
chr3	181496410	181496646
chr3	181982739	181982849
chr3	182277120	182277377
chr3	182912264	182912574
chr3	183039699	183039895
chr3	183051831	183052063
chr3	183071377	183071528
chr3	183413011	183413190
chr3	183485337	183485513
chr3	183592733	183592941
chr3	184299846	184300071
chr3	184394954	184395099
chr3	184676755	184676903
chr3	184836465	184836622
chr3	184837230	184837388
chr3	184898826	184899104
chr3	185045598	185045789
chr3	185334784	185334925
chr3	185375411	185375616
chr3	185536755	185537086
chr3	185769438	185769866
chr3	185828963	185829088
chr3	185837480	185837624
chr3	185911376	185911646
chr3	186166612	186166767
chr3	186253318	186253487
chr3	186483262	186483579
chr3	186563971	186564177
chr3	186698334	186698468
chr3	186727860	186728063
chr3	186729026	186729323
chr3	186745877	186746064
chr3	187138319	187138494
chr3	187184420	187184611
chr3	187409147	187409405
chr3	187687348	187687553
chr3	187770831	187771222
chr3	188006982	188007134
chr3	188027900	188028358
chr3	188759635	188759779
chr3	188941036	188941177
chr3	188942276	188942467
chr3	189175363	189175620
chr3	189353384	189353515
chr3	189471227	189471573
chr3	189495472	189495633
chr3	189570672	189570949
chr3	189691702	189691938
chr3	189691947	189692400
chr3	190033813	190034075
chr3	190176487	190176782
chr3	190530789	190531075
chr3	190638643	190638827
chr3	190659785	190659977
chr3	190764669	190764932
chr3	190768700	190768942
chr3	190772798	190773190
chr3	190921332	190921573
chr3	190922513	190922807
chr3	190922859	190922985
chr3	190957175	190957335
chr3	190966922	190967267
chr3	190973542	190973759
chr3	191097968	191098236
chr3	191137811	191138327
chr3	191138446	191138588
chr3	191145337	191145523
chr3	191233439	191233558
chr3	191713999	191714141
chr3	191787044	191787209
chr3	192589422	192589595
chr3	193518441	193518578
chr3	193610751	193610926
chr3	193798129	193798290
chr3	194018082	194018245
chr3	194080245	194080552
chr3	194108783	194108979
chr3	194116974	194117188
chr3	194944215	194944562
chr3	194944568	194944809
chr3	194985359	194985559
chr3	194989160	194989351
chr3	195006002	195006142
chr3	195071244	195071490
chr3	195071758	195071959
chr3	195086378	195086724
chr3	195211174	195211366
chr3	195324228	195324403
chr3	195331337	195331525
chr3	195331531	195331849
chr3	195333191	195333388
chr3	195334309	195334649
chr3	195339930	195340087
chr3	195340118	195340389
chr3	195405263	195405446
chr3	195413593	195413828
chr3	195471173	195471411
chr3	195474915	195475082
chr3	195487915	195488150
chr3	195513392	195513837
chr3	195556055	195556233
chr3	195697268	195697392
chr3	195756653	195756909
chr3	195884253	195884415
chr3	196053354	196053527
chr3	196055171	196055300
chr3	196055358	196055485
chr3	196195955	196196285
chr3	196214184	196214324
chr3	196307504	196307750
chr3	196452869	196453132
chr3	196461012	196461219
chr3	197118491	197118607
chr3	197122903	197123032
chr3	197292772	197292944
chr3	197319631	197319804
chr3	197347525	197347770
chr3	197405359	197405594
chr3	197498667	197498927
chr3	197499040	197499227
chr3	197528976	197529153
chr3	197535072	197535229
chr3	197643771	197643975
chr3	197728801	197728947
chr3	197758542	197758708
chr3	197780205	197780500
chr3	197790209	197790354
chr3	198004560	198004736
chr3	198018935	198019157
chr3	198152489	198152868
chr3	198154192	198154379
chr3	198467483	198467658
chr3	198508932	198509195
chr3	198510342	198510553
chr3	198667676	198668147
chr3	198751205	198751448
chr3	198767297	198767599
chr3	198870504	198870744
chr3	198870749	198870857
chr3	199002685	199002919
chr3	199161699	199161893
chr3	199171639	199171919
chr4	2988	3174
chr4	114320	114535
chr4	594690	594844
chr4	601444	601612
chr4	608827	609032
chr4	657621	657811
chr4	666554	666668
chr4	689710	689871
chr4	915644	915909
chr4	915925	916368
chr4	956844	957067
chr4	992944	993165
chr4	1229235	1229441
chr4	1230307	1230627
chr4	1273265	1273514
chr4	1274124	1274295
chr4	1329445	1329684
chr4	1392352	1392567
chr4	1583369	1583542
chr4	1684482	1684725
chr4	1766328	1766603
chr4	1953787	1953962
chr4	2058810	2058970
chr4	2233974	2234218
chr4	2440848	2440999
chr4	2441310	2441514
chr4	2508810	2508990
chr4	2717883	2718096
chr4	2789964	2790181
chr4	2808833	2809023
chr4	2814701	2814847
chr4	2902001	2902318
chr4	2906781	2906874
chr4	2907150	2907244
chr4	2908998	2909129
chr4	2934225	2934481
chr4	3082995	3083250
chr4	3108078	3108241
chr4	3205451	3205645
chr4	3264187	3264421
chr4	3434627	3434980
chr4	3456658	3456913
chr4	3503416	3503648
chr4	3520591	3520716
chr4	3591372	3591539
chr4	3751786	3752007
chr4	4833552	4833655
chr4	4912154	4912430
chr4	5103870	5104118
chr4	5886713	5886882
chr4	6686017	6686196
chr4	6741777	6742001
chr4	6832563	6832812
chr4	6835534	6835756
chr4	7040349	7040508
chr4	7095098	7095451
chr4	7120612	7120789
chr4	7295515	7295737
chr4	7348479	7348554
chr4	7381670	7381863
chr4	7487489	7487715
chr4	7576837	7577084
chr4	7642847	7643096
chr4	7872832	7873000
chr4	8090697	8090877
chr4	8183953	8184073
chr4	8234529	8234729
chr4	8235954	8236221
chr4	8444687	8444917
chr4	8493141	8493730
chr4	8512733	8513025
chr4	8633188	8633397
chr4	10326906	10327147
chr4	10839355	10839588
chr4	11027089	11027242
chr4	11225234	11225455
chr4	11246232	11246420
chr4	11467562	11467780
chr4	12020629	12020766
chr4	12345892	12346124
chr4	12488917	12489143
chr4	12658352	12658593
chr4	12665367	12665533
chr4	12685716	12685926
chr4	12738398	12738640
chr4	12748267	12748439
chr4	13094630	13094941
chr4	13579544	13579809
chr4	13997046	13997227
chr4	14225706	14225883
chr4	14488199	14488401
chr4	14490490	14490663
chr4	14741567	14741767
chr4	14770409	14770634
chr4	15478900	15479097
chr4	15809980	15810159
chr4	15837276	15837470
chr4	17311789	17311961
chr4	17421663	17421807
chr4	17545115	17545436
chr4	17630955	17631188
chr4	17978728	17978880
chr4	18178120	18178406
chr4	18785644	18785798
chr4	18835581	18835918
chr4	19207134	19207383
chr4	21680484	21680628
chr4	22021458	22021642
chr4	22986868	22987060
chr4	23291953	23292243
chr4	24024007	24024235
chr4	24195176	24195461
chr4	24208948	24209273
chr4	24218157	24218317
chr4	24297860	24297996
chr4	24374542	24374685
chr4	24584183	24584349
chr4	24770770	24771152
chr4	24988102	24988409
chr4	25217486	25217635
chr4	25217671	25217764
chr4	25472674	25472883
chr4	25695213	25695390
chr4	25930875	25931033
chr4	26063696	26063861
chr4	26471983	26472433
chr4	26661732	26661955
chr4	26707258	26707400
chr4	26757247	26757412
chr4	27778125	27778403
chr4	27924700	27924946
chr4	28341123	28341419
chr4	28399910	28400076
chr4	28898165	28898382
chr4	30328807	30329089
chr4	30330152	30330573
chr4	31914565	31914761
chr4	32448737	32448965
chr4	33160836	33161084
chr4	34001940	34002134
chr4	35830039	35830178
chr4	37158510	37158837
chr4	37279606	37279794
chr4	37328644	37328844
chr4	37504854	37505255
chr4	37879590	37879779
chr4	37945550	37945697
chr4	37992745	37992880
chr4	38140532	38140671
chr4	38196629	38196766
chr4	38243393	38243567
chr4	38299194	38299573
chr4	38342509	38342861
chr4	38345213	38345389
chr4	38351650	38351814
chr4	38860562	38860879
chr4	38860880	38861188
chr4	39043902	39044061
chr4	39136837	39137169
chr4	39143141	39143416
chr4	39205158	39205459
chr4	39206256	39206377
chr4	39217486	39217633
chr4	39313054	39313312
chr4	39314618	39314805
chr4	39326902	39327131
chr4	39375830	39375967
chr4	39376671	39376841
chr4	39733792	39733958
chr4	39869392	39869613
chr4	40060891	40061073
chr4	40245177	40245330
chr4	40319785	40320013
chr4	40399427	40399685
chr4	40826168	40826281
chr4	40829076	40829440
chr4	40910129	40910247
chr4	40912959	40913167
chr4	41021753	41021929
chr4	41055850	41056044
chr4	41354954	41355119
chr4	42100888	42101106
chr4	43168807	43169031
chr4	43854628	43854894
chr4	43936644	43936889
chr4	44375087	44375376
chr4	44682880	44683060
chr4	45247586	45247853
chr4	45668026	45668162
chr4	46699476	46699673
chr4	48117007	48117168
chr4	48476806	48477126
chr4	48477383	48477581
chr4	48477697	48478014
chr4	48528044	48528242
chr4	48801575	48801625
chr4	48846412	48846482
chr4	52404454	52404650
chr4	52405755	52405898
chr4	52853295	52853462
chr4	53218772	53219056
chr4	53273644	53274044
chr4	53312438	53312679
chr4	53423300	53423496
chr4	53926156	53926349
chr4	53926799	53927215
chr4	53938305	53938552
chr4	53938567	53938812
chr4	54263531	54263848
chr4	55316903	55317059
chr4	55401443	55401621
chr4	55956756	55956921
chr4	55957757	55957967
chr4	56106573	56106776
chr4	56294980	56295259
chr4	56948014	56948196
chr4	56948215	56948623
chr4	57028895	57029171
chr4	57539587	57539816
chr4	58004115	58004256
chr4	59293983	59294203
chr4	59906898	59907103
chr4	61005008	61005100
chr4	61090578	61090740
chr4	62618717	62618947
chr4	62792313	62792470
chr4	63818589	63818769
chr4	64467669	64467837
chr4	64878572	64878784
chr4	66594347	66594517
chr4	68095343	68095552
chr4	68477125	68477302
chr4	69806167	69806362
chr4	70418079	70418246
chr4	73553603	73553811
chr4	73580846	73581097
chr4	73590247	73590420
chr4	74154232	74154534
chr4	74392867	74393125
chr4	75621227	75621448
chr4	75762811	75763191
chr4	76077670	76077774
chr4	76088656	76088973
chr4	76658249	76658408
chr4	76774556	76774745
chr4	77651875	77652059
chr4	77653186	77653387
chr4	77653708	77654055
chr4	77703926	77704106
chr4	77719795	77720026
chr4	78021745	78021971
chr4	78037286	78037564
chr4	78038427	78038689
chr4	78089948	78090112
chr4	78216472	78216733
chr4	78746797	78746964
chr4	78959434	78959605
chr4	79196924	79197228
chr4	79504054	79504244
chr4	79701793	79702063
chr4	79741202	79741475
chr4	79908620	79908821
chr4	80492844	80492902
chr4	80493536	80493593
chr4	82611395	82611883
chr4	82611933	82612186
chr4	83341487	83341731
chr4	83604425	83604677
chr4	84041167	84041322
chr4	84528648	84528773
chr4	84624694	84625014
chr4	85307416	85307514
chr4	85723585	85724253
chr4	85846772	85846958
chr4	86092254	86092417
chr4	86107596	86107808
chr4	86615320	86615477
chr4	87112208	87112367
chr4	87398384	87398601
chr4	87591784	87592066
chr4	87705192	87705387
chr4	88076351	88076690
chr4	88146423	88146627
chr4	88214099	88214273
chr4	88229710	88229845
chr4	88260290	88260495
chr4	88689776	88690029
chr4	88820051	88820304
chr4	89298737	89298867
chr4	89423917	89424209
chr4	89461368	89461552
chr4	89475333	89475593
chr4	90251873	90252096
chr4	91054891	91055113
chr4	91314914	91315320
chr4	92173346	92173510
chr4	92337193	92337400
chr4	92871664	92871798
chr4	93439427	93439630
chr4	94307352	94307526
chr4	95347590	95348016
chr4	95592834	95593033
chr4	95739932	95740120
chr4	96149975	96150181
chr4	97524371	97524548
chr4	98578794	98578953
chr4	98597645	98597798
chr4	98645065	98645512
chr4	99400265	99400560
chr4	99401756	99401905
chr4	99401906	99402127
chr4	99499129	99499264
chr4	99798408	99798547
chr4	99799453	99799587
chr4	100068248	100068500
chr4	100299997	100300128
chr4	100703212	100703421
chr4	101776439	101776616
chr4	101878519	101878824
chr4	102096116	102096298
chr4	102229430	102229627
chr4	102328094	102328321
chr4	102485527	102485679
chr4	102486516	102486613
chr4	102497133	102497363
chr4	102773072	102773208
chr4	102975424	102975641
chr4	103012665	103012806
chr4	103061738	103061948
chr4	103196092	103196258
chr4	103386618	103386875
chr4	103900932	103901344
chr4	104140503	104140637
chr4	104338565	104338761
chr4	104447502	104447753
chr4	105535267	105535408
chr4	105557693	105557816
chr4	105952497	105952581
chr4	106037286	106037620
chr4	106038043	106038272
chr4	106267270	106267505
chr4	106288348	106288483
chr4	106581571	106581753
chr4	106693032	106693243
chr4	106773321	106773494
chr4	106773966	106774219
chr4	106823611	106824046
chr4	106921490	106921685
chr4	107038129	107038314
chr4	107131633	107131855
chr4	107385859	107386041
chr4	108314089	108314317
chr4	108520879	108521116
chr4	109313781	109314001
chr4	109790883	109791076
chr4	109857094	109857217
chr4	110870487	110870647
chr4	111763845	111764011
chr4	111772272	111772460
chr4	112277702	112277939
chr4	113777407	113777903
chr4	113935831	113935995
chr4	113986070	113986260
chr4	114539258	114539411
chr4	114900710	114900981
chr4	116678078	116678281
chr4	117156953	117157154
chr4	118276584	118276813
chr4	118305004	118305149
chr4	118700972	118701202
chr4	119411150	119411361
chr4	119732029	119732450
chr4	119825790	119826119
chr4	120353151	120353381
chr4	120768459	120768735
chr4	121742361	121742554
chr4	122063568	122063819
chr4	122081246	122081450
chr4	122253204	122253335
chr4	122941765	122942090
chr4	123298075	123298266
chr4	124062507	124062859
chr4	124062991	124063108
chr4	124063688	124063968
chr4	124074252	124074436
chr4	124537235	124537537
chr4	124537658	124537950
chr4	124619333	124619553
chr4	124687926	124688056
chr4	124728683	124729013
chr4	124763216	124763492
chr4	125301984	125302182
chr4	126103703	126103917
chr4	126114750	126115030
chr4	126118440	126118738
chr4	126385500	126385772
chr4	126456494	126457215
chr4	126560499	126560675
chr4	127192729	127192901
chr4	128269054	128269232
chr4	129427993	129428119
chr4	129429366	129429491
chr4	129463708	129463953
chr4	129693454	129693642
chr4	129693967	129694285
chr4	129951064	129951249
chr4	129952415	129952827
chr4	130233322	130233469
chr4	130233781	130233975
chr4	130281342	130281433
chr4	132072347	132072454
chr4	132607461	132607635
chr4	133209326	133209502
chr4	134378371	134378639
chr4	135141746	135141917
chr4	135605400	135605584
chr4	135791179	135791347
chr4	136398662	136398875
chr4	136633202	136633328
chr4	137194363	137194531
chr4	137524569	137524720
chr4	137541522	137541735
chr4	138671746	138671927
chr4	139134072	139134179
chr4	140316675	140316849
chr4	140319135	140319359
chr4	140441885	140442063
chr4	140594660	140594821
chr4	140625579	140625818
chr4	140806222	140806385
chr4	140890780	140890931
chr4	141002230	141002421
chr4	141143829	141143954
chr4	141291299	141291516
chr4	141294000	141294279
chr4	141294417	141295164
chr4	141832024	141832217
chr4	141861421	141861661
chr4	141897708	141897882
chr4	141994858	141995007
chr4	142273401	142273629
chr4	142776783	142777037
chr4	142982034	142982181
chr4	143004354	143004506
chr4	143340816	143341034
chr4	143616181	143616385
chr4	143707941	143708141
chr4	143755831	143756068
chr4	143756094	143756309
chr4	143993411	143993664
chr4	144476642	144477033
chr4	144478153	144478301
chr4	144504034	144504206
chr4	145264926	145265142
chr4	146238660	146238989
chr4	146577375	146577570
chr4	146828543	146828769
chr4	146863947	146864167
chr4	147009722	147009903
chr4	147181353	147181494
chr4	147264996	147265190
chr4	148621836	148622060
chr4	148737029	148737244
chr4	148823887	148824093
chr4	148851512	148851709
chr4	148855122	148855356
chr4	148972481	148972669
chr4	149567296	149567571
chr4	149582673	149582928
chr4	149583435	149583619
chr4	149739125	149739334
chr4	149992986	149993232
chr4	150015089	150015296
chr4	150206474	150206641
chr4	150252806	150252959
chr4	151809532	151809764
chr4	152155055	152155343
chr4	152240412	152240582
chr4	152465491	152465623
chr4	152595927	152596147
chr4	152785703	152785851
chr4	152870840	152871053
chr4	152901296	152901491
chr4	153493403	153493646
chr4	153538770	153538892
chr4	153920517	153920649
chr4	154078438	154078646
chr4	154138383	154138700
chr4	154208121	154208332
chr4	154584850	154585041
chr4	154608055	154608238
chr4	154671684	154671891
chr4	156516958	156517170
chr4	156544553	156544795
chr4	157818313	157818495
chr4	158431746	158431977
chr4	158588758	158588962
chr4	159302300	159302529
chr4	159400728	159400918
chr4	159863769	159863977
chr4	159863986	159864325
chr4	160014505	160014696
chr4	160681877	160682131
chr4	161052339	161052502
chr4	161334496	161334691
chr4	161990175	161990402
chr4	162288775	162289001
chr4	162341617	162342054
chr4	162388475	162388626
chr4	162583532	162583836
chr4	162845326	162845594
chr4	163292401	163292671
chr4	163298447	163298593
chr4	163305049	163305319
chr4	163514609	163514879
chr4	163602394	163602508
chr4	164307373	164307711
chr4	164484482	164484700
chr4	164589321	164589483
chr4	166602798	166602933
chr4	166680860	166681084
chr4	168944994	168945133
chr4	169659287	169659447
chr4	169669936	169670081
chr4	169713338	169713489
chr4	169745142	169745296
chr4	169837477	169837695
chr4	169968904	169969071
chr4	169974581	169974759
chr4	169990240	169990454
chr4	170173093	170173247
chr4	170227684	170228174
chr4	170273675	170273925
chr4	170282885	170283075
chr4	170769860	170770033
chr4	170778422	170778581
chr4	170778722	170778915
chr4	171183343	171183482
chr4	171185360	171185473
chr4	171205890	171206108
chr4	171464993	171465205
chr4	171622448	171622596
chr4	172361201	172361512
chr4	173398783	173398943
chr4	173652100	173652233
chr4	174410103	174410229
chr4	174466548	174466722
chr4	174985516	174985715
chr4	175507024	175507211
chr4	175986848	175987155
chr4	175987241	175987465
chr4	176245247	176245379
chr4	176507617	176507942
chr4	176577760	176577955
chr4	177105342	177105568
chr4	177477442	177477638
chr4	177477871	177478094
chr4	177535960	177536202
chr4	178737860	178738093
chr4	179515548	179515705
chr4	181216042	181216253
chr4	181216460	181216686
chr4	181217307	181217566
chr4	181726648	181726882
chr4	183873771	183873921
chr4	184399250	184399439
chr4	184663324	184663511
chr4	184858626	184858869
chr4	185063432	185063664
chr4	185146363	185146512
chr4	185501853	185502015
chr4	185542259	185542380
chr4	185576002	185576212
chr4	185588398	185588493
chr4	185632107	185632371
chr4	185695347	185695941
chr4	185978434	185978688
chr4	185983302	185983499
chr4	186109035	186109246
chr4	186119840	186120058
chr4	186126943	186127236
chr4	186173348	186173512
chr4	186672031	186672200
chr4	186732011	186732177
chr4	187050423	187050608
chr4	187846868	187847057
chr4	187881655	187881885
chr4	187883572	187883865
chr4	187884489	187884871
chr4	188354243	188354419
chr4	188386580	188386842
chr4	188748485	188748613
chr4	188873226	188873421
chr4	189243825	189243934
chr4	189791997	189792193
chr4	190733205	190733343
chr4	190748468	190748587
chr4	190908488	190908621
chr4	191040777	191040883
chr5	93044	93206
chr5	109908	110104
chr5	135384	135587
chr5	195238	195496
chr5	198967	199181
chr5	324034	324246
chr5	324349	324916
chr5	338855	339004
chr5	422431	422587
chr5	440031	440220
chr5	482811	483003
chr5	496130	496321
chr5	525212	525392
chr5	527944	528156
chr5	665841	665973
chr5	680021	680321
chr5	990498	990670
chr5	996482	996600
chr5	1397473	1397787
chr5	1411041	1411185
chr5	1416385	1416551
chr5	1439229	1439381
chr5	1447886	1448072
chr5	1575715	1575922
chr5	1648052	1648218
chr5	1650351	1650457
chr5	1823638	1823754
chr5	1853393	1853625
chr5	1854124	1854326
chr5	1920616	1920822
chr5	1935486	1935728
chr5	2083473	2083599
chr5	2295849	2296007
chr5	2306802	2307040
chr5	2792458	2792632
chr5	2804651	2804849
chr5	2804851	2805190
chr5	2813045	2813187
chr5	2855599	2856125
chr5	2859376	2859697
chr5	2859716	2859908
chr5	2863823	2864051
chr5	2940303	2940501
chr5	3308073	3308244
chr5	3378558	3378722
chr5	3481601	3481766
chr5	3641364	3641534
chr5	3960593	3960862
chr5	4112195	4112402
chr5	4284452	4284592
chr5	4563379	4563602
chr5	4805927	4806154
chr5	6056588	6056864
chr5	6138769	6138914
chr5	6246608	6246806
chr5	6254856	6255161
chr5	6431502	6432107
chr5	6554961	6555076
chr5	6687240	6687453
chr5	6766221	6766485
chr5	6819772	6819997
chr5	8494597	8494681
chr5	8510758	8510897
chr5	9598138	9598365
chr5	9599075	9599444
chr5	9613177	9613414
chr5	9765628	9765922
chr5	9829208	9829374
chr5	9954477	9954608
chr5	10221175	10221368
chr5	10302592	10302878
chr5	10372631	10372778
chr5	10448654	10448850
chr5	10494624	10495461
chr5	10509755	10509909
chr5	10592305	10592427
chr5	10705394	10705510
chr5	11163309	11163566
chr5	11203591	11203738
chr5	11373072	11373297
chr5	11437677	11437834
chr5	11441519	11441695
chr5	11558033	11558156
chr5	11649835	11650032
chr5	11778095	11778271
chr5	11779035	11779205
chr5	11956121	11956470
chr5	11971952	11972127
chr5	12122349	12122508
chr5	12466815	12467026
chr5	12651832	12652033
chr5	12858667	12858838
chr5	13326003	13326202
chr5	13530139	13530332
chr5	13531442	13531623
chr5	13659389	13659597
chr5	14197043	14197394
chr5	14261817	14262080
chr5	14300205	14300414
chr5	14317778	14317994
chr5	14321545	14321674
chr5	14330913	14331105
chr5	14542945	14543144
chr5	14563324	14563530
chr5	15066796	15067004
chr5	15847274	15847532
chr5	15988255	15988392
chr5	16001470	16001680
chr5	16518942	16519176
chr5	16856957	16857128
chr5	16947646	16947804
chr5	16987905	16988181
chr5	16990319	16990481
chr5	17134217	17134460
chr5	17247041	17247262
chr5	17266118	17266255
chr5	17270245	17270408
chr5	17282149	17282324
chr5	17355420	17355535
chr5	17365647	17365818
chr5	17370092	17370515
chr5	17428570	17428753
chr5	17454953	17455204
chr5	17521411	17521577
chr5	17874490	17874628
chr5	18084327	18084499
chr5	18087885	18088134
chr5	18781465	18781710
chr5	18781848	18782022
chr5	19350749	19351244
chr5	19562169	19562331
chr5	19604036	19604179
chr5	19826760	19826923
chr5	19901313	19901440
chr5	19914231	19914382
chr5	19916825	19917008
chr5	19920931	19921066
chr5	19921393	19921582
chr5	19927430	19927815
chr5	20068967	20069132
chr5	20239345	20239468
chr5	20319680	20319962
chr5	20670723	20670861
chr5	21214329	21214478
chr5	21244862	21245098
chr5	23373409	23373587
chr5	23455048	23455253
chr5	23650430	23650619
chr5	24293176	24293318
chr5	24566928	24567092
chr5	24607985	24608168
chr5	25737821	25738112
chr5	26164928	26165135
chr5	26523501	26523676
chr5	26838914	26839160
chr5	27002103	27002259
chr5	27277834	27277994
chr5	27675232	27675351
chr5	28250990	28251146
chr5	28541033	28541229
chr5	28814189	28814338
chr5	29197555	29197763
chr5	30656427	30656696
chr5	30950286	30950426
chr5	30956467	30956622
chr5	31221768	31221934
chr5	31523464	31523656
chr5	31967761	31967973
chr5	32209686	32209896
chr5	32210393	32210617
chr5	32266446	32266930
chr5	32336189	32336350
chr5	32367193	32367265
chr5	32480301	32480480
chr5	32621283	32621527
chr5	32923233	32923503
chr5	33374684	33374855
chr5	33476663	33476941
chr5	33644424	33644590
chr5	33712842	33712996
chr5	33926189	33926455
chr5	34487210	34487518
chr5	34500712	34500833
chr5	34687796	34687994
chr5	35195349	35195528
chr5	35265752	35265913
chr5	35265955	35266469
chr5	35342504	35342921
chr5	36186920	36187180
chr5	36744964	36745155
chr5	37019552	37019697
chr5	37144958	37145115
chr5	37406714	37407120
chr5	37407224	37407446
chr5	37500738	37500851
chr5	37697203	37697345
chr5	37704442	37704593
chr5	37753456	37753753
chr5	37773314	37773431
chr5	38696063	38696362
chr5	38839229	38839390
chr5	38880751	38880855
chr5	39142237	39142463
chr5	39184866	39185182
chr5	39660366	39660750
chr5	39749470	39749731
chr5	40064627	40064791
chr5	40450923	40451108
chr5	40705382	40705577
chr5	40716613	40716734
chr5	40833371	40833511
chr5	41154120	41154363
chr5	41382556	41382753
chr5	41905825	41906077
chr5	41906114	41906271
chr5	41939730	41939901
chr5	41940138	41940437
chr5	42069052	42069197
chr5	42692528	42692835
chr5	42704206	42704339
chr5	43099903	43100086
chr5	43432663	43432840
chr5	43432992	43433345
chr5	43980233	43980607
chr5	44033776	44033970
chr5	44038493	44038887
chr5	44532107	44532304
chr5	44814052	44814218
chr5	44845204	44845306
chr5	45125747	45126035
chr5	46395278	46395330
chr5	49549544	49549598
chr5	49612098	49612345
chr5	49999044	49999291
chr5	50221436	50221599
chr5	50705647	50705756
chr5	50824656	50824868
chr5	51670870	51671068
chr5	52581159	52581359
chr5	52632175	52632379
chr5	52814830	52815103
chr5	52892585	52892747
chr5	53109563	53109727
chr5	53109735	53109970
chr5	53490883	53491060
chr5	54562933	54563148
chr5	54866186	54866391
chr5	55043482	55044048
chr5	55326188	55326382
chr5	55327259	55327432
chr5	55361483	55361702
chr5	55602843	55603083
chr5	55607138	55607443
chr5	55633705	55633964
chr5	55634024	55634235
chr5	55682498	55682760
chr5	55690729	55691088
chr5	55747169	55747371
chr5	55785936	55786090
chr5	55792323	55792533
chr5	55798847	55799009
chr5	55812237	55812492
chr5	55812541	55812688
chr5	55822568	55822854
chr5	56065590	56065817
chr5	56188427	56188643
chr5	56240777	56240980
chr5	56241495	56241742
chr5	56899024	56899322
chr5	57088547	57088708
chr5	57097449	57097634
chr5	57459730	57459886
chr5	57520023	57520254
chr5	57789802	57790140
chr5	57790471	57790912
chr5	57874375	57874560
chr5	57914456	57914772
chr5	59255142	59255301
chr5	59865520	59865630
chr5	60260721	60260919
chr5	60347904	60348118
chr5	60630324	60630483
chr5	60741242	60741430
chr5	60800187	60800387
chr5	60931401	60931604
chr5	61251789	61251900
chr5	61638473	61638679
chr5	61744168	61744538
chr5	62773745	62773921
chr5	63255503	63255696
chr5	63291014	63291236
chr5	64434502	64434711
chr5	64812279	64812438
chr5	64814392	64814625
chr5	64955756	64955976
chr5	65054466	65054806
chr5	65256553	65257047
chr5	65257961	65258135
chr5	65258164	65258323
chr5	65258680	65258859
chr5	65475589	65475958
chr5	65476098	65476281
chr5	65928525	65928692
chr5	66072981	66073127
chr5	66336169	66336416
chr5	66580202	66580330
chr5	67147403	67147748
chr5	67454210	67454410
chr5	67508408	67508586
chr5	67510389	67510496
chr5	67512951	67513149
chr5	67546123	67546368
chr5	67548527	67548692
chr5	67644154	67644297
chr5	67665598	67665842
chr5	67728604	67728771
chr5	67768859	67769039
chr5	67788349	67788598
chr5	67880973	67881091
chr5	67881110	67881260
chr5	67980641	67980844
chr5	68226331	68226585
chr5	68302464	68302740
chr5	68354766	68354962
chr5	68374789	68374977
chr5	68520663	68520898
chr5	68521075	68521293
chr5	68566268	68566760
chr5	68664400	68664587
chr5	68700994	68701756
chr5	68747225	68747523
chr5	68747890	68748162
chr5	68825455	68825604
chr5	70919010	70919258
chr5	71326640	71326792
chr5	71439482	71439693
chr5	71639508	71639673
chr5	71651797	71651997
chr5	72148657	72149013
chr5	72287974	72288355
chr5	72452017	72452178
chr5	72452261	72452533
chr5	72897165	72897497
chr5	73326765	73326908
chr5	73572515	73572746
chr5	73614645	73614901
chr5	73646506	73646723
chr5	73972836	73973313
chr5	74668962	74669074
chr5	74843604	74843817
chr5	75512694	75512964
chr5	75733999	75734271
chr5	76418857	76419060
chr5	77199096	77199293
chr5	77820515	77820686
chr5	77850099	77850259
chr5	77926623	77926854
chr5	77947333	77947490
chr5	77970157	77970414
chr5	77978823	77979153
chr5	78084760	78084890
chr5	78350830	78351012
chr5	78537813	78538029
chr5	78567116	78567364
chr5	78846463	78846663
chr5	78998432	78998641
chr5	79021528	79021959
chr5	79191268	79191545
chr5	79445417	79445517
chr5	79586688	79586996
chr5	79587016	79587328
chr5	79739148	79739268
chr5	79819305	79819518
chr5	79825089	79825240
chr5	79871812	79871939
chr5	79985644	79986009
chr5	79986590	79986799
chr5	80120415	80120568
chr5	80650328	80650474
chr5	80868879	80869120
chr5	81083358	81083516
chr5	81186200	81186398
chr5	81303242	81303349
chr5	81303469	81303714
chr5	81303721	81304225
chr5	81628648	81628869
chr5	82409369	82409565
chr5	82718464	82718834
chr5	82895304	82895509
chr5	83254378	83254567
chr5	83346813	83346990
chr5	83767405	83767597
chr5	84789698	84789834
chr5	85535306	85535483
chr5	85793100	85793311
chr5	85949412	85949588
chr5	86318533	86318689
chr5	86379758	86380030
chr5	86402012	86402144
chr5	87473664	87473789
chr5	87600143	87600748
chr5	87993519	87993676
chr5	88006579	88006814
chr5	88007305	88007593
chr5	88007751	88007924
chr5	88055821	88056054
chr5	88059379	88059557
chr5	88210640	88210844
chr5	88214598	88214805
chr5	88215543	88215929
chr5	88296490	88296671
chr5	88595513	88595650
chr5	88842284	88842436
chr5	88887765	88888017
chr5	89595342	89595562
chr5	89620193	89620357
chr5	89889989	89890276
chr5	90711563	90711773
chr5	92303306	92303558
chr5	92941219	92941388
chr5	92951248	92951447
chr5	92982397	92982587
chr5	93151273	93151462
chr5	93153160	93153384
chr5	93688093	93688421
chr5	94146652	94146844
chr5	94598882	94599116
chr5	95026007	95026180
chr5	95093488	95093759
chr5	95317894	95318046
chr5	95505770	95505950
chr5	95698978	95699138
chr5	96023944	96024229
chr5	96064152	96064408
chr5	96544620	96544837
chr5	98505361	98505501
chr5	98802269	98802512
chr5	98965562	98965814
chr5	99799238	99799453
chr5	99898786	99898985
chr5	99959173	99959347
chr5	100011045	100011601
chr5	100070431	100070722
chr5	100266127	100266369
chr5	100267969	100268120
chr5	103426553	103426926
chr5	103531577	103531800
chr5	103940386	103940587
chr5	104010081	104010394
chr5	104306322	104306643
chr5	104752124	104752424
chr5	104796647	104796834
chr5	104980184	104980471
chr5	105011651	105011817
chr5	105457810	105458080
chr5	105536564	105536767
chr5	105779294	105779475
chr5	105815727	105815842
chr5	105818779	105818969
chr5	106217873	106218056
chr5	106628833	106629012
chr5	106670341	106670467
chr5	106920991	106921076
chr5	106934863	106934986
chr5	107036759	107036938
chr5	107709197	107709454
chr5	107746419	107746597
chr5	108091814	108092123
chr5	108458977	108459143
chr5	108667982	108668264
chr5	108738297	108738481
chr5	109276142	109276297
chr5	109417997	109418214
chr5	110079920	110080145
chr5	110090131	110090445
chr5	110456176	110456364
chr5	111504819	111505045
chr5	111524629	111524827
chr5	111750506	111750721
chr5	111754041	111754249
chr5	111843105	111843405
chr5	112021619	112021774
chr5	112071036	112071218
chr5	112260132	112260330
chr5	113722065	113722217
chr5	114534369	114534540
chr5	114626126	114626456
chr5	114713244	114713541
chr5	114730018	114730242
chr5	114743234	114743393
chr5	114950145	114950445
chr5	116582450	116582656
chr5	116707810	116707968
chr5	117152279	117152462
chr5	117424501	117424762
chr5	117503281	117503538
chr5	117690281	117690538
chr5	117742948	117743119
chr5	118197543	118197741
chr5	118434615	118434834
chr5	118434891	118435436
chr5	118575707	118575902
chr5	118619648	118619859
chr5	118632958	118633069
chr5	118901541	118901679
chr5	118933892	118934072
chr5	119314866	119315235
chr5	119821671	119821787
chr5	120166991	120167143
chr5	122207911	122208073
chr5	122398976	122399180
chr5	122454433	122454654
chr5	123364446	123364618
chr5	123413780	123413929
chr5	123420760	123420965
chr5	123626703	123626975
chr5	123960765	123961016
chr5	123963099	123963513
chr5	124023948	124024119
chr5	124270325	124270610
chr5	124407310	124407448
chr5	124407460	124407756
chr5	124413323	124413557
chr5	124539706	124539877
chr5	124773531	124773888
chr5	125024363	125024524
chr5	125189903	125190125
chr5	125787186	125787481
chr5	125794988	125795154
chr5	126327722	126327876
chr5	126436842	126436987
chr5	126592861	126593090
chr5	126663495	126663671
chr5	127197656	127197839
chr5	127298514	127298648
chr5	127400575	127400812
chr5	127446383	127446807
chr5	128210289	128210381
chr5	128267247	128267418
chr5	128541109	128541707
chr5	128823544	128823663
chr5	129267846	129268342
chr5	129607417	129607509
chr5	130383227	130383379
chr5	130535054	130535294
chr5	130626572	130626705
chr5	130628187	130628476
chr5	130878603	130878734
chr5	131159842	131160162
chr5	131742191	131742360
chr5	131742366	131742504
chr5	131745313	131745502
chr5	131814406	131814591
chr5	131854683	131854905
chr5	131860407	131860718
chr5	131920702	131920865
chr5	132078399	132078573
chr5	132100641	132100800
chr5	132316601	132316709
chr5	132327093	132327252
chr5	132390080	132390251
chr5	132415862	132415997
chr5	132416431	132416688
chr5	132478222	132478324
chr5	132604173	132604371
chr5	132609227	132609459
chr5	132646669	132646767
chr5	132649462	132649575
chr5	132835376	132835594
chr5	132892416	132892644
chr5	133136967	133137109
chr5	133540496	133540678
chr5	133589896	133590288
chr5	133643301	133643560
chr5	133666521	133666719
chr5	133713114	133713278
chr5	133735610	133735800
chr5	133737878	133738162
chr5	133829312	133829623
chr5	133829692	133830526
chr5	134101353	134101608
chr5	134397094	134397481
chr5	134422148	134422407
chr5	134469850	134470064
chr5	134701692	134701804
chr5	135251936	135252213
chr5	135496177	135496579
chr5	135534941	135535094
chr5	136132170	136132474
chr5	137091713	137091888
chr5	137287599	137287786
chr5	137396267	137396454
chr5	137396551	137396794
chr5	137923517	137923785
chr5	137938787	137938968
chr5	138065816	138066036
chr5	138306449	138306610
chr5	138314085	138314332
chr5	138511471	138511680
chr5	138512465	138512637
chr5	138561544	138561725
chr5	138637651	138637818
chr5	138803059	138803278
chr5	138986662	138986781
chr5	139053613	139053752
chr5	139066148	139066391
chr5	139068704	139068979
chr5	139534803	139535052
chr5	139662757	139663067
chr5	139760418	139760568
chr5	139924234	139924525
chr5	140007372	140007782
chr5	140024119	140024327
chr5	140024456	140024592
chr5	140024608	140024729
chr5	140363909	140364126
chr5	141113936	141114078
chr5	141283237	141283440
chr5	141872571	141872725
chr5	142542851	142543042
chr5	142773284	142773431
chr5	142948902	142949123
chr5	143033777	143033985
chr5	143184586	143184846
chr5	143499530	143499643
chr5	144055305	144055515
chr5	145247102	145247224
chr5	145296313	145296539
chr5	145297901	145298070
chr5	145542204	145542677
chr5	146178641	146178854
chr5	146238026	146238147
chr5	146238442	146238566
chr5	147507253	147507450
chr5	148909728	148910018
chr5	148910021	148910221
chr5	149091058	149091225
chr5	149264799	149264945
chr5	149360291	149360587
chr5	149435615	149435720
chr5	149609611	149609806
chr5	149819052	149819202
chr5	149832682	149832840
chr5	151016004	151016135
chr5	152988979	152989159
chr5	153647034	153647181
chr5	153719019	153719207
chr5	153755680	153755823
chr5	154428390	154428853
chr5	155087684	155087937
chr5	156616734	156616952
chr5	157218571	157218839
chr5	157481432	157481558
chr5	157535675	157535876
chr5	157535879	157536107
chr5	157954046	157954155
chr5	157954316	157954484
chr5	159276245	159276414
chr5	159368514	159368800
chr5	159547714	159547987
chr5	159559311	159559534
chr5	160283456	160283717
chr5	161456119	161456370
chr5	161630689	161630845
chr5	161953539	161953754
chr5	162211867	162211987
chr5	162865068	162865287
chr5	162925550	162925703
chr5	165443184	165443484
chr5	166409654	166409907
chr5	166915506	166915648
chr5	167629672	167629923
chr5	167675600	167675921
chr5	167694407	167694549
chr5	167706208	167706434
chr5	167712894	167713168
chr5	167719436	167719731
chr5	167846897	167847099
chr5	167939342	167939454
chr5	168029996	168030213
chr5	168030557	168030759
chr5	168041701	168041881
chr5	168057012	168057234
chr5	168350902	168351004
chr5	168907935	168908203
chr5	169186291	169186453
chr5	169270088	169270219
chr5	169707746	169707938
chr5	169839201	169839361
chr5	170958003	170958136
chr5	171356644	171356782
chr5	171365306	171365561
chr5	171366145	171366306
chr5	171462602	171462744
chr5	171547149	171547327
chr5	171547937	171548107
chr5	171867700	171867885
chr5	172129721	172129877
chr5	172131106	172131215
chr5	172405270	172405442
chr5	172415605	172415863
chr5	172417284	172417421
chr5	172651789	172651979
chr5	172675807	172675953
chr5	172686393	172686567
chr5	172812798	172813302
chr5	172815173	172815276
chr5	172915029	172915124
chr5	172950691	172950883
chr5	172974925	172975118
chr5	172975294	172975416
chr5	172986140	172986300
chr5	173001899	173002051
chr5	173079386	173079592
chr5	173127550	173127949
chr5	173166425	173166607
chr5	173181978	173182274
chr5	173189560	173189672
chr5	173231902	173232154
chr5	173329236	173329441
chr5	173564643	173564780
chr5	173821143	173821294
chr5	173863321	173863543
chr5	173984765	173984975
chr5	174002694	174002909
chr5	174085913	174086070
chr5	174096971	174097106
chr5	174441316	174441512
chr5	174697357	174697517
chr5	174743112	174743288
chr5	174803898	174804046
chr5	174804691	174804848
chr5	175103365	175103588
chr5	175163870	175164056
chr5	175231346	175231631
chr5	175234640	175234754
chr5	175720549	175721122
chr5	175747254	175747410
chr5	175747956	175748076
chr5	175748117	175748258
chr5	175751216	175751404
chr5	175775330	175775490
chr5	175806798	175806905
chr5	175812409	175812607
chr5	175896851	175897069
chr5	176007858	176008057
chr5	176168832	176169069
chr5	176383124	176383280
chr5	176807622	176807831
chr5	176876544	176876674
chr5	176951630	176952395
chr5	177436260	177436494
chr5	177436757	177436888
chr5	177441722	177441982
chr5	177446003	177446205
chr5	177450349	177450974
chr5	177474134	177474520
chr5	177476186	177476350
chr5	177489859	177490078
chr5	177490105	177490258
chr5	177490301	177490415
chr5	177490934	177491052
chr5	177501616	177501825
chr5	177512546	177512721
chr5	177513334	177513835
chr5	177750599	177750724
chr5	177776897	177777160
chr5	177788603	177788886
chr5	177890254	177890373
chr5	178190236	178190489
chr5	178214380	178214566
chr5	178419656	178419915
chr5	178910692	178910918
chr5	178918597	178918848
chr5	179038134	179038491
chr5	179058014	179058293
chr5	179060014	179060162
chr5	179093371	179093534
chr5	179251865	179252052
chr5	179431685	179431926
chr5	179444876	179445112
chr5	179489174	179489382
chr5	179853721	179853853
chr5	179885085	179885372
chr5	180498256	180498482
chr5	180606385	180606547
chr6	268824	269078
chr6	274080	274256
chr6	637989	638246
chr6	1230993	1231188
chr6	1422691	1422890
chr6	1552891	1553106
chr6	1554373	1554516
chr6	1554546	1554716
chr6	1555793	1556032
chr6	1616093	1616261
chr6	1631946	1632076
chr6	1632134	1632281
chr6	2916688	2916876
chr6	3084586	3084808
chr6	3142128	3142303
chr6	3243346	3243650
chr6	3283356	3283510
chr6	3308676	3308829
chr6	3340103	3340268
chr6	3377416	3377611
chr6	3389768	3389900
chr6	3403052	3403284
chr6	3670379	3670526
chr6	3794036	3794248
chr6	3829295	3829443
chr6	4189631	4189838
chr6	4225894	4226118
chr6	4434851	4435119
chr6	4435511	4435800
chr6	4552373	4552789
chr6	4552810	4552961
chr6	4659343	4659551
chr6	4722429	4722570
chr6	4722574	4722835
chr6	4753330	4753473
chr6	4780902	4781047
chr6	4896207	4896394
chr6	4948632	4948751
chr6	5196310	5196460
chr6	6670422	6670668
chr6	6693818	6694183
chr6	6695523	6695689
chr6	6748801	6749166
chr6	6770528	6770710
chr6	6905868	6906165
chr6	6981269	6981532
chr6	6996144	6996378
chr6	6997443	6997574
chr6	7052614	7053302
chr6	7067042	7067184
chr6	7146369	7146625
chr6	7162395	7162562
chr6	7212744	7212973
chr6	7216040	7216235
chr6	7364452	7364598
chr6	7376944	7377162
chr6	7425125	7425278
chr6	7464780	7464968
chr6	7477554	7477797
chr6	7485913	7486053
chr6	7487842	7488002
chr6	7492238	7492447
chr6	7535253	7535709
chr6	7536355	7536586
chr6	7717686	7717788
chr6	7855220	7855397
chr6	7855696	7855862
chr6	7856803	7856926
chr6	7859645	7859845
chr6	7914660	7914885
chr6	8380103	8380211
chr6	9692428	9692573
chr6	10235586	10235790
chr6	10255311	10255473
chr6	10424642	10424961
chr6	10456005	10456183
chr6	10521752	10521979
chr6	10534162	10534330
chr6	10559755	10559881
chr6	10831042	10831406
chr6	10946724	10946951
chr6	11201370	11201542
chr6	11337940	11338140
chr6	11498133	11498433
chr6	11501050	11501309
chr6	11522880	11523016
chr6	11603800	11604161
chr6	11710450	11710629
chr6	11803481	11803705
chr6	12117633	12117817
chr6	12432432	12432635
chr6	12478029	12478142
chr6	12889130	12889258
chr6	13031907	13032129
chr6	13278176	13278363
chr6	13329511	13329634
chr6	13435977	13436097
chr6	13585217	13585365
chr6	13681974	13682198
chr6	13719245	13719418
chr6	13724079	13724449
chr6	14179398	14179566
chr6	14318978	14319217
chr6	14595056	14595231
chr6	14841020	14841186
chr6	14848629	14848776
chr6	14852281	14852466
chr6	14867031	14867194
chr6	14917518	14917719
chr6	14972163	14972442
chr6	15038468	15038692
chr6	15059997	15060172
chr6	15092746	15092881
chr6	15256684	15256873
chr6	15352795	15352973
chr6	15355148	15355315
chr6	15564111	15564378
chr6	15612768	15613042
chr6	15730053	15730209
chr6	15768648	15768780
chr6	15799905	15800081
chr6	16021505	16021628
chr6	16101729	16101953
chr6	16239228	16239442
chr6	16874411	16874661
chr6	16940426	16940559
chr6	16957924	16958155
chr6	17162943	17163121
chr6	17389865	17389987
chr6	17474268	17474424
chr6	17709132	17709404
chr6	17814989	17815353
chr6	17830138	17830372
chr6	17925651	17925823
chr6	18096600	18096717
chr6	18247247	18247380
chr6	18262812	18263011
chr6	18263068	18263348
chr6	18601868	18602090
chr6	18929048	18929246
chr6	19134367	19134630
chr6	19312991	19313176
chr6	19562774	19562945
chr6	19580568	19580877
chr6	19946319	19947042
chr6	19986249	19986497
chr6	20000495	20000828
chr6	20012745	20012931
chr6	20309115	20309270
chr6	20318388	20318673
chr6	20509584	20509772
chr6	20510511	20510920
chr6	20985575	20986087
chr6	21130563	21130834
chr6	21211903	21212089
chr6	21529475	21529694
chr6	21542099	21542225
chr6	21636048	21636335
chr6	21698674	21698894
chr6	21703971	21704753
chr6	21705476	21705624
chr6	21706845	21707107
chr6	21818491	21818703
chr6	21841011	21841233
chr6	22034293	22034458
chr6	22249440	22249726
chr6	22256240	22256532
chr6	22345036	22345339
chr6	22357169	22357457
chr6	22471378	22471611
chr6	22935037	22935194
chr6	22936409	22936701
chr6	23515995	23516188
chr6	24141638	24141824
chr6	24382749	24382973
chr6	24391976	24392163
chr6	24449494	24449700
chr6	24655593	24655731
chr6	24938019	24938148
chr6	25019353	25019472
chr6	25387917	25388202
chr6	25608140	25608356
chr6	25790870	25791083
chr6	25948600	25948762
chr6	26264709	26265050
chr6	26266369	26266507
chr6	26280168	26280323
chr6	26291479	26291699
chr6	26348901	26349132
chr6	26393561	26393734
chr6	26421823	26421973
chr6	26628750	26629008
chr6	26704905	26705324
chr6	26768015	26768157
chr6	27095408	27096085
chr6	27208425	27208580
chr6	27355482	27355691
chr6	27464354	27464754
chr6	27555250	27555433
chr6	27594184	27594383
chr6	27624304	27624473
chr6	27677767	27677976
chr6	27692905	27693071
chr6	27693167	27693326
chr6	27814154	27814382
chr6	27940731	27941009
chr6	27978807	27979066
chr6	28156446	28157051
chr6	28212986	28213285
chr6	28327470	28327609
chr6	28327944	28328181
chr6	28939535	28939699
chr6	28971185	28971468
chr6	28998893	28999226
chr6	29431517	29431694
chr6	30401482	30401654
chr6	30632628	30633041
chr6	30633302	30633484
chr6	30646843	30647127
chr6	30693101	30693341
chr6	30748457	30748627
chr6	30959637	30959839
chr6	31273750	31273893
chr6	31479690	31479789
chr6	31616835	31617146
chr6	31617297	31617473
chr6	31618060	31618235
chr6	31779099	31779242
chr6	31891307	31891525
chr6	31893477	31893649
chr6	31906397	31906490
chr6	31910159	31910404
chr6	31911746	31911927
chr6	32016089	32016230
chr6	32047170	32047400
chr6	32047670	32048381
chr6	32139257	32139406
chr6	32635473	32635746
chr6	32642785	32642942
chr6	32970847	32971120
chr6	33048729	33048932
chr6	33284184	33284357
chr6	33325038	33325190
chr6	33375918	33376099
chr6	33377436	33377640
chr6	33485979	33486294
chr6	33493143	33493399
chr6	33515827	33516036
chr6	33530100	33530465
chr6	33793172	33793359
chr6	33807573	33807858
chr6	33892834	33892989
chr6	34066686	34066917
chr6	34100960	34101156
chr6	34103029	34103192
chr6	34208384	34208516
chr6	34220276	34220482
chr6	34255794	34256021
chr6	34486330	34486517
chr6	34523810	34523903
chr6	34531675	34531920
chr6	34541471	34541615
chr6	34541667	34541935
chr6	34579813	34580028
chr6	34651122	34651308
chr6	34749729	34749853
chr6	34772575	34772956
chr6	35140880	35141090
chr6	36002307	36002503
chr6	36196741	36196959
chr6	36197893	36198235
chr6	36442321	36442563
chr6	36499438	36499626
chr6	36621938	36622106
chr6	36622261	36622398
chr6	36623111	36623327
chr6	36633579	36633718
chr6	36692588	36692811
chr6	36754228	36754613
chr6	36754925	36755185
chr6	36810362	36810542
chr6	36828014	36828130
chr6	36847009	36847232
chr6	37131557	37131834
chr6	37178191	37178335
chr6	37179165	37179424
chr6	37213340	37213502
chr6	37253073	37253240
chr6	37257544	37257695
chr6	37575258	37575525
chr6	37621951	37622141
chr6	37774005	37774367
chr6	37884075	37884256
chr6	37896025	37896274
chr6	37899165	37899312
chr6	38126215	38126355
chr6	38337886	38338163
chr6	38715702	38715897
chr6	39273488	39273704
chr6	39279624	39279943
chr6	39342648	39342829
chr6	39345789	39346101
chr6	39491752	39491947
chr6	39740024	39740220
chr6	39982964	39983222
chr6	39999221	39999325
chr6	40188142	40188291
chr6	40413801	40414008
chr6	40469370	40469722
chr6	40472738	40472892
chr6	40628828	40628946
chr6	41448683	41448969
chr6	41535447	41535645
chr6	41612698	41612872
chr6	41622547	41622919
chr6	41623224	41623496
chr6	41666991	41667306
chr6	41673349	41673496
chr6	41686465	41686650
chr6	41754981	41755163
chr6	41997506	41997637
chr6	42014361	42014495
chr6	42016623	42016938
chr6	42121424	42121626
chr6	42164021	42164156
chr6	42197278	42197504
chr6	42293609	42293789
chr6	42479112	42479342
chr6	42495669	42495819
chr6	42588527	42588671
chr6	42743814	42743953
chr6	42822567	42823002
chr6	42955124	42955453
chr6	43089750	43090015
chr6	43135017	43135398
chr6	43258094	43258298
chr6	43322277	43322546
chr6	43503533	43503857
chr6	43592232	43592355
chr6	43848028	43848178
chr6	43856789	43856943
chr6	44122968	44123162
chr6	44232183	44232445
chr6	44313180	44313338
chr6	44934818	44935046
chr6	45118069	45118231
chr6	45373140	45373287
chr6	45451207	45451323
chr6	45499500	45499702
chr6	45553086	45553264
chr6	45580921	45581092
chr6	45611865	45612145
chr6	45631669	45631944
chr6	45789974	45790174
chr6	45865000	45865115
chr6	45911447	45911699
chr6	46246394	46246484
chr6	47125633	47125883
chr6	47318273	47318469
chr6	47384847	47385001
chr6	47865995	47866105
chr6	49538785	49539131
chr6	49626217	49626399
chr6	50896620	50896910
chr6	51194420	51194601
chr6	51194791	51194959
chr6	51445849	51446061
chr6	51462808	51463027
chr6	52325252	52325456
chr6	52392755	52392977
chr6	52440763	52440912
chr6	52488115	52488284
chr6	52546199	52546372
chr6	52630348	52630501
chr6	52664610	52664846
chr6	52776513	52776690
chr6	52984710	52984912
chr6	53321612	53321833
chr6	53332563	53332754
chr6	53766112	53766269
chr6	53768399	53768695
chr6	53768726	53768947
chr6	53768983	53769183
chr6	53987077	53987371
chr6	54691424	54691636
chr6	54696902	54697005
chr6	54820163	54820347
chr6	55081790	55081920
chr6	55612093	55612274
chr6	55872648	55872880
chr6	55912837	55913045
chr6	56220021	56220225
chr6	57002198	57002383
chr6	57103687	57103822
chr6	57290139	57290323
chr6	57490617	57490766
chr6	57830763	57830899
chr6	58548302	58548520
chr6	58881729	58881780
chr6	58883330	58883386
chr6	62803893	62804024
chr6	63249575	63249717
chr6	64366098	64366232
chr6	64632069	64632198
chr6	65080465	65080652
chr6	65271143	65271443
chr6	65770994	65771176
chr6	65831550	65831696
chr6	66405410	66405621
chr6	66409450	66409564
chr6	66438536	66438807
chr6	66813675	66813895
chr6	67367210	67367449
chr6	67853180	67853446
chr6	68058980	68059218
chr6	68446277	68446536
chr6	68972951	68973060
chr6	69063913	69064042
chr6	69264687	69264945
chr6	69325807	69325991
chr6	70872299	70872418
chr6	71179567	71179724
chr6	71179766	71179934
chr6	71333230	71333392
chr6	72907282	72907559
chr6	73382927	73383211
chr6	73406537	73406717
chr6	73409780	73409980
chr6	74229328	74229480
chr6	74854427	74854656
chr6	75735619	75735841
chr6	75736460	75736638
chr6	76290858	76291175
chr6	76291234	76291393
chr6	76515289	76515391
chr6	76515568	76516311
chr6	76922085	76922258
chr6	77185423	77185566
chr6	79443225	79443345
chr6	79845224	79845363
chr6	80000081	80000219
chr6	80016768	80016893
chr6	80303733	80303948
chr6	80336763	80337141
chr6	80367276	80367801
chr6	80776799	80777026
chr6	80873506	80873663
chr6	80948051	80948266
chr6	81083496	81083736
chr6	81242992	81243145
chr6	81254678	81254885
chr6	82517170	82517411
chr6	82573323	82573490
chr6	82582921	82583241
chr6	82604493	82604619
chr6	82664381	82664577
chr6	82706254	82706486
chr6	82843390	82843507
chr6	83043675	83043882
chr6	83129388	83129598
chr6	83335124	83335309
chr6	83505273	83505427
chr6	83599324	83599519
chr6	83775109	83775386
chr6	83803466	83803701
chr6	83818305	83818540
chr6	84964274	84964400
chr6	85112920	85113129
chr6	85529179	85529312
chr6	86127830	86128007
chr6	86409343	86409488
chr6	86410473	86410751
chr6	86445640	86445918
chr6	87362173	87362378
chr6	87482194	87482435
chr6	87921392	87921597
chr6	88174008	88174224
chr6	88188031	88188231
chr6	88240159	88240293
chr6	88356071	88356299
chr6	88356307	88356963
chr6	88467869	88468563
chr6	88485449	88485544
chr6	88562215	88562422
chr6	89848161	89848319
chr6	90276270	90276396
chr6	90347815	90348063
chr6	90405453	90405578
chr6	90586031	90586423
chr6	91200659	91200851
chr6	91353567	91353949
chr6	91658770	91658985
chr6	92273184	92273549
chr6	92442394	92442519
chr6	92511003	92511314
chr6	92548370	92548547
chr6	92790044	92790196
chr6	92801080	92801274
chr6	92892558	92892898
chr6	92960239	92960454
chr6	93007711	93007872
chr6	93138365	93138603
chr6	93698705	93698896
chr6	94185863	94186414
chr6	96132296	96132491
chr6	96261984	96262132
chr6	96708459	96708622
chr6	96751317	96751750
chr6	97451938	97452167
chr6	97608545	97608733
chr6	98135015	98135273
chr6	98594851	98595084
chr6	99329901	99330134
chr6	99501947	99502113
chr6	99685536	99685751
chr6	100069973	100070250
chr6	100345347	100345563
chr6	100838002	100838198
chr6	101278947	101279096
chr6	101624116	101624306
chr6	101736314	101736514
chr6	101948638	101948826
chr6	101950116	101950296
chr6	102828322	102828529
chr6	103753138	103753331
chr6	104936611	104936767
chr6	105325891	105326164
chr6	106068088	106068324
chr6	106547019	106547270
chr6	106689343	106689488
chr6	106695355	106695526
chr6	106880204	106880498
chr6	106915855	106916035
chr6	107129224	107129345
chr6	107184107	107184275
chr6	107303061	107303244
chr6	107306246	107306491
chr6	107306506	107306682
chr6	107328039	107328334
chr6	107337040	107337314
chr6	107543607	107543838
chr6	107993159	107993329
chr6	108401593	108401763
chr6	108628613	108628880
chr6	108689826	108689943
chr6	108722963	108723134
chr6	108971226	108971427
chr6	108986435	108986853
chr6	108989596	108989735
chr6	108998478	108998700
chr6	109022658	109022901
chr6	109050910	109051039
chr6	109112670	109113137
chr6	109140979	109141192
chr6	109144857	109145041
chr6	109160694	109160859
chr6	109278078	109278238
chr6	109347793	109347960
chr6	109371956	109372123
chr6	109376351	109376505
chr6	109436888	109437122
chr6	109523205	109523525
chr6	109523785	109523996
chr6	109724401	109724751
chr6	109772123	109772388
chr6	109777622	109777754
chr6	109809093	109809297
chr6	109809621	109809841
chr6	109809858	109810040
chr6	109865034	109865176
chr6	110118295	110118493
chr6	110607417	110607558
chr6	110678816	110678997
chr6	110982919	110983238
chr6	111164980	111165062
chr6	111242356	111242549
chr6	111243048	111243398
chr6	111302284	111302622
chr6	111304067	111304276
chr6	111386499	111386713
chr6	111828173	111828368
chr6	111852410	111852556
chr6	111910583	111910889
chr6	111958827	111959031
chr6	112438794	112439073
chr6	113209307	113209489
chr6	113548752	113548950
chr6	114022712	114022882
chr6	114174617	114174754
chr6	114195965	114196234
chr6	114597517	114597707
chr6	114770434	114770635
chr6	114939676	114939827
chr6	115052100	115052359
chr6	115361263	115361472
chr6	115630288	115630541
chr6	116397535	116397684
chr6	116657119	116657417
chr6	116707477	116707716
chr6	116985807	116985941
chr6	116998743	116998896
chr6	116999534	116999720
chr6	117369682	117369881
chr6	117983187	117983456
chr6	119078525	119078679
chr6	119297386	119297544
chr6	119711605	119711815
chr6	119712152	119712426
chr6	119809615	119809836
chr6	120294715	120294883
chr6	120755584	120755792
chr6	120769189	120769424
chr6	121550372	121550708
chr6	121585572	121585794
chr6	121599993	121600176
chr6	121797026	121797214
chr6	122043187	122043415
chr6	122839061	122839278
chr6	122972787	122972981
chr6	123044632	123044911
chr6	123151943	123152081
chr6	123234021	123234353
chr6	123453983	123454172
chr6	123454207	123454417
chr6	123481811	123481968
chr6	125161984	125162188
chr6	125560744	125560902
chr6	125566514	125566715
chr6	125668808	125669027
chr6	125726137	125726229
chr6	125948252	125948397
chr6	126004667	126004793
chr6	126080288	126080489
chr6	126110404	126110679
chr6	126144362	126144588
chr6	126403759	126403940
chr6	126702771	126703119
chr6	127463639	127463886
chr6	127706206	127706419
chr6	127825277	127825465
chr6	128370736	128370915
chr6	128829249	128829420
chr6	128933297	128933567
chr6	128961547	128961849
chr6	129864374	129864524
chr6	129998945	129999158
chr6	130410544	130410688
chr6	130659819	130660048
chr6	131422446	131422601
chr6	131426241	131426406
chr6	131568766	131568939
chr6	132014755	132014909
chr6	132318791	132318971
chr6	132526765	132526894
chr6	133547763	133547912
chr6	133899849	133899999
chr6	134763813	134763953
chr6	134800349	134800432
chr6	134809499	134809664
chr6	134879997	134880202
chr6	134892823	134893094
chr6	135007630	135007897
chr6	135153084	135153352
chr6	135217624	135217807
chr6	135417539	135417850
chr6	135545274	135545484
chr6	135860360	135860731
chr6	136214445	136214561
chr6	137016970	137017220
chr6	138314310	138314553
chr6	138750488	138750692
chr6	138789435	138789563
chr6	138935191	138935424
chr6	139392249	139392619
chr6	139429825	139430003
chr6	139727954	139728190
chr6	139894081	139894280
chr6	139902683	139902926
chr6	139913300	139913523
chr6	139950371	139950698
chr6	139951129	139951361
chr6	140071863	140072028
chr6	140116540	140116699
chr6	140128723	140128950
chr6	140242708	140243208
chr6	140244902	140245077
chr6	140340528	140341211
chr6	140729881	140730225
chr6	140825609	140826019
chr6	141672201	141672474
chr6	142663254	142663386
chr6	142664014	142664216
chr6	142665229	142665481
chr6	143133845	143133989
chr6	143208810	143208890
chr6	143305714	143305956
chr6	143308200	143308396
chr6	143310383	143310651
chr6	143423659	143423811
chr6	143662533	143662642
chr6	144036521	144036786
chr6	144040726	144040914
chr6	144108345	144108522
chr6	144205609	144205830
chr6	144205939	144206235
chr6	144206543	144206682
chr6	144316018	144316198
chr6	144457806	144458112
chr6	144459048	144459340
chr6	144512571	144512750
chr6	144627121	144627398
chr6	144628900	144629087
chr6	144647599	144647770
chr6	144649749	144650229
chr6	144694498	144694642
chr6	144708408	144708568
chr6	144811836	144812038
chr6	145361994	145362178
chr6	146658580	146658798
chr6	146887403	146887574
chr6	147444252	147444357
chr6	147565798	147566042
chr6	148100985	148101187
chr6	148101458	148101644
chr6	148402035	148402292
chr6	148705897	148706078
chr6	148708074	148708273
chr6	149394845	149395082
chr6	149424207	149424369
chr6	149445667	149445846
chr6	149450887	149451040
chr6	149503463	149503675
chr6	149613762	149614046
chr6	149664051	149664234
chr6	150080929	150081129
chr6	150301554	150301753
chr6	150368257	150368576
chr6	150492696	150492834
chr6	150696487	150696728
chr6	150755408	150755572
chr6	151390729	151390951
chr6	151672152	151672366
chr6	151752444	151752675
chr6	151857001	151857286
chr6	151898094	151898317
chr6	152031677	152032027
chr6	152052468	152052614
chr6	152069313	152069488
chr6	152171654	152172145
chr6	152263883	152264044
chr6	152635148	152635313
chr6	153405923	153406073
chr6	153578129	153578407
chr6	154025902	154026138
chr6	154656011	154656217
chr6	155095522	155095670
chr6	155858045	155858242
chr6	156346921	156347141
chr6	157050887	157051354
chr6	157082756	157082952
chr6	157139723	157140117
chr6	157157959	157158075
chr6	157246618	157246729
chr6	157343393	157343656
chr6	157720983	157721209
chr6	157771366	157771639
chr6	158006350	158006496
chr6	158165219	158165435
chr6	158241933	158242093
chr6	158265321	158265496
chr6	158301257	158301478
chr6	158323363	158323486
chr6	158343381	158343619
chr6	158390621	158390917
chr6	158584989	158585188
chr6	158857839	158858008
chr6	159190938	159191084
chr6	159210186	159210358
chr6	159714819	159715028
chr6	160028506	160028677
chr6	161332324	161332492
chr6	163068683	163069059
chr6	163754023	163754263
chr6	163754466	163754875
chr6	163756692	163757139
chr6	163783455	163783624
chr6	164087048	164087223
chr6	164162393	164162486
chr6	164286919	164287106
chr6	164624544	164624823
chr6	166961368	166961715
chr6	167155747	167155883
chr6	167267765	167267927
chr6	167331742	167331992
chr6	168194871	168195011
chr6	169150720	169150832
chr6	169482512	169482695
chr6	169512048	169512275
chr6	169594195	169594484
chr6	169893236	169893430
chr6	169937276	169937452
chr6	169942815	169943012
chr6	170376519	170376757
chr6	170443615	170443819
chr6	170447062	170447225
chr6	170705204	170705533
chr6	170735517	170735935
chr7	263088	263257
chr7	286669	286787
chr7	519689	519826
chr7	524071	524326
chr7	534001	534167
chr7	536074	536261
chr7	543454	543613
chr7	546136	546304
chr7	575866	575996
chr7	637394	637651
chr7	674888	675067
chr7	733672	733850
chr7	745082	745246
chr7	884314	884529
chr7	887542	887703
chr7	890252	890552
chr7	894440	894680
chr7	951787	952160
chr7	960007	960243
chr7	981587	981793
chr7	1014219	1014367
chr7	1050186	1050360
chr7	1102604	1102785
chr7	1103345	1103529
chr7	1105667	1105892
chr7	1143987	1144165
chr7	1465022	1465171
chr7	1565292	1565508
chr7	1604598	1604790
chr7	1744076	1744241
chr7	1892777	1892872
chr7	1900011	1900223
chr7	1952771	1952940
chr7	2057982	2058137
chr7	2140968	2141102
chr7	2179181	2179414
chr7	2199479	2199660
chr7	2199867	2200026
chr7	2206011	2206171
chr7	2209712	2209904
chr7	2211408	2211554
chr7	2215376	2215567
chr7	2238273	2238620
chr7	2249058	2249359
chr7	2307386	2307575
chr7	2320054	2320215
chr7	2360131	2360313
chr7	2360983	2361086
chr7	2381311	2381576
chr7	2440483	2440744
chr7	2545622	2545872
chr7	2565047	2565364
chr7	2696622	2696754
chr7	2764060	2764216
chr7	2815195	2815419
chr7	2850832	2851042
chr7	2867092	2867243
chr7	2876782	2877016
chr7	2933389	2933579
chr7	3006890	3007196
chr7	3153182	3153360
chr7	3250774	3250960
chr7	3365265	3365440
chr7	3400084	3400293
chr7	3767734	3768086
chr7	4267250	4267480
chr7	4647853	4648029
chr7	4782122	4782623
chr7	4831332	4831483
chr7	4840858	4841014
chr7	4847205	4847394
chr7	4980772	4981048
chr7	5051982	5052202
chr7	5052327	5052478
chr7	5095257	5095414
chr7	5183917	5184031
chr7	5305635	5305877
chr7	5364120	5364272
chr7	5431748	5431868
chr7	5463786	5463947
chr7	5478901	5479041
chr7	5519790	5520121
chr7	5592644	5592783
chr7	6001459	6001633
chr7	6087525	6087723
chr7	6109265	6109443
chr7	6328963	6329095
chr7	6416293	6416569
chr7	6583447	6583809
chr7	6627806	6628000
chr7	7105765	7106116
chr7	7267580	7267792
chr7	7428787	7428983
chr7	7572862	7573028
chr7	7646556	7646759
chr7	7647112	7647281
chr7	7647733	7647897
chr7	7768152	7768365
chr7	7768723	7768931
chr7	8002789	8003073
chr7	8267930	8268176
chr7	10379318	10379485
chr7	10945895	10946234
chr7	10973425	10973603
chr7	11481449	11481576
chr7	12216847	12217111
chr7	12217253	12217539
chr7	12440296	12440459
chr7	12576306	12576543
chr7	12644471	12644623
chr7	12693909	12694240
chr7	12846105	12846216
chr7	13420860	13421024
chr7	14693020	14693201
chr7	16086332	16086518
chr7	16652370	16652609
chr7	16652846	16653051
chr7	16759540	16759973
chr7	16898396	16898639
chr7	16928093	16928263
chr7	16995986	16996195
chr7	16996395	16996525
chr7	17027476	17027642
chr7	17306026	17306148
chr7	17311118	17311263
chr7	17414755	17414960
chr7	20514315	20514465
chr7	20918431	20918597
chr7	22331372	22331537
chr7	23187716	23187880
chr7	23187953	23188424
chr7	23577131	23577400
chr7	25130949	25131117
chr7	25131400	25131537
chr7	25131572	25131753
chr7	25319907	25320094
chr7	26098138	26098364
chr7	26194768	26194989
chr7	26369696	26369954
chr7	26387990	26388179
chr7	26663350	26663516
chr7	26870425	26870918
chr7	27102249	27102388
chr7	27102560	27102754
chr7	27142090	27142261
chr7	27190457	27190678
chr7	27353168	27353332
chr7	27647144	27647370
chr7	28039007	28039191
chr7	28051085	28051238
chr7	29106067	29106202
chr7	29489465	29489721
chr7	29534855	29535057
chr7	29571101	29571293
chr7	29821603	29821775
chr7	29887857	29888112
chr7	30291760	30292394
chr7	30452102	30452274
chr7	30510435	30510781
chr7	30711250	30711470
chr7	31071494	31071714
chr7	31446806	31447002
chr7	31834778	31834922
chr7	31927506	31927691
chr7	32223151	32223365
chr7	32496428	32496661
chr7	32734248	32734446
chr7	32898643	32898850
chr7	32911975	32912092
chr7	32942905	32943168
chr7	32963498	32963649
chr7	33068541	33068728
chr7	33197543	33197752
chr7	33783717	33783873
chr7	33857200	33857453
chr7	33981091	33981219
chr7	34043154	34043308
chr7	34140154	34140297
chr7	34181469	34181668
chr7	34242247	34242366
chr7	34405897	34406092
chr7	34510885	34511009
chr7	34754630	34754889
chr7	35701325	35701534
chr7	36053514	36053621
chr7	36159510	36159731
chr7	36287087	36287256
chr7	36296247	36296441
chr7	37033825	37033944
chr7	37268005	37268171
chr7	38914894	38915113
chr7	39572376	39572551
chr7	39956706	39956891
chr7	40140097	40140257
chr7	41016624	41016884
chr7	41046144	41046296
chr7	41061238	41061447
chr7	41065648	41065796
chr7	41072036	41072243
chr7	41230613	41230897
chr7	41232617	41232774
chr7	41452798	41453076
chr7	41579149	41579602
chr7	41983588	41983784
chr7	42486029	42486197
chr7	42499624	42499958
chr7	42580160	42580355
chr7	42838893	42839237
chr7	43183892	43184090
chr7	43734842	43735035
chr7	43735824	43736006
chr7	43771045	43771217
chr7	44050643	44050789
chr7	44088957	44089192
chr7	44156493	44156760
chr7	44469635	44469823
chr7	44550274	44550436
chr7	44580403	44580584
chr7	44588044	44588230
chr7	44588652	44588987
chr7	44602069	44602300
chr7	44612472	44612785
chr7	44754796	44754968
chr7	44755232	44755345
chr7	44755531	44755680
chr7	44891589	44891932
chr7	44992698	44993183
chr7	45079179	45079359
chr7	45117612	45118025
chr7	45159445	45159687
chr7	45549690	45549867
chr7	45926712	45927032
chr7	46249532	46249812
chr7	46331758	46331935
chr7	46354027	46354190
chr7	46360758	46360977
chr7	46376227	46376352
chr7	46418639	46418780
chr7	46499447	46499638
chr7	46597456	46597618
chr7	46719951	46720174
chr7	46892715	46893042
chr7	46938953	46939166
chr7	47343881	47343979
chr7	47386989	47387232
chr7	47481937	47482040
chr7	47490027	47490327
chr7	47577421	47577579
chr7	47584691	47585016
chr7	47586615	47586860
chr7	47611273	47611438
chr7	47660066	47660227
chr7	47765306	47765508
chr7	47802591	47802771
chr7	47813980	47814200
chr7	48628217	48628366
chr7	50806547	50806944
chr7	51351891	51351992
chr7	51352534	51352688
chr7	51393060	51393257
chr7	51809492	51809647
chr7	53779750	53779967
chr7	54577519	54577708
chr7	54581500	54581725
chr7	54714017	54714227
chr7	54794231	54794605
chr7	55168293	55168514
chr7	55400509	55400729
chr7	55401352	55401818
chr7	55475885	55476116
chr7	55559843	55560007
chr7	55568610	55568789
chr7	55588051	55588227
chr7	55679837	55680013
chr7	56100461	56100598
chr7	56141297	56141580
chr7	57380778	57380995
chr7	57487499	57487735
chr7	57735450	57735578
chr7	57931911	57932202
chr7	61262839	61262906
chr7	61605508	61605558
chr7	61606213	61606264
chr7	61620385	61620443
chr7	61659237	61659292
chr7	62191369	62191631
chr7	62998812	62998940
chr7	63023843	63023960
chr7	63025030	63025221
chr7	63278895	63279022
chr7	63592773	63592984
chr7	63660519	63660897
chr7	63660963	63661138
chr7	63713239	63713496
chr7	63737134	63737434
chr7	64103969	64104153
chr7	64104570	64104740
chr7	64371781	64372004
chr7	64412657	64412796
chr7	65070948	65071050
chr7	65111530	65111824
chr7	65202283	65202528
chr7	65408782	65408973
chr7	65410597	65410824
chr7	65453684	65453881
chr7	65627155	65627303
chr7	65785319	65785460
chr7	65842396	65842584
chr7	65915876	65916087
chr7	65990668	65990938
chr7	67285962	67286108
chr7	67326745	67326924
chr7	67833931	67834143
chr7	67834144	67834338
chr7	68331245	68331509
chr7	68700664	68700851
chr7	68883314	68883419
chr7	68883495	68883681
chr7	68902660	68902835
chr7	68939733	68939899
chr7	69520141	69520301
chr7	69626339	69626606
chr7	69682379	69682652
chr7	69702002	69702219
chr7	69796887	69797115
chr7	69798110	69798306
chr7	70550774	70550970
chr7	71163886	71164019
chr7	71937975	71938169
chr7	72033360	72033588
chr7	72408262	72408403
chr7	72630387	72630685
chr7	72676532	72676742
chr7	72717541	72717827
chr7	72736139	72736365
chr7	72861907	72862161
chr7	72903132	72903336
chr7	73226533	73226664
chr7	73627460	73627696
chr7	73638929	73639137
chr7	73687827	73688069
chr7	74910079	74910162
chr7	75106707	75106833
chr7	75195507	75195702
chr7	75239336	75239539
chr7	75360264	75360553
chr7	75419010	75419211
chr7	75442698	75442958
chr7	75454568	75454772
chr7	75458350	75458573
chr7	75502370	75502500
chr7	75515699	75515912
chr7	75774519	75774729
chr7	75825832	75826015
chr7	76589118	76589288
chr7	77005673	77005874
chr7	77163146	77163391
chr7	77689716	77689952
chr7	78809303	78809463
chr7	79515257	79515337
chr7	79674181	79674325
chr7	79703608	79703838
chr7	79948522	79948731
chr7	80385808	80386009
chr7	80389651	80389785
chr7	80410137	80410338
chr7	80939279	80939420
chr7	81826737	81826944
chr7	82422176	82422412
chr7	82935795	82936025
chr7	83014925	83015170
chr7	83152316	83152536
chr7	84003585	84003789
chr7	84003865	84004053
chr7	86135122	86135331
chr7	86619268	86619412
chr7	86812397	86812645
chr7	87091999	87092152
chr7	88376595	88376797
chr7	88494983	88495206
chr7	88647922	88648114
chr7	90019873	90020090
chr7	90046790	90046894
chr7	90507396	90507536
chr7	90731056	90731255
chr7	90980375	90980590
chr7	91524668	91524839
chr7	91602422	91602696
chr7	91712681	91712993
chr7	91714050	91714201
chr7	91994730	91994874
chr7	92185276	92185606
chr7	92460152	92460483
chr7	92716830	92717055
chr7	93470899	93471082
chr7	93471359	93471803
chr7	94124292	94124421
chr7	94375375	94375546
chr7	94554633	94554829
chr7	95598842	95599048
chr7	96177336	96177523
chr7	96491519	96491762
chr7	97645645	97645908
chr7	97718996	97719205
chr7	97821850	97822091
chr7	98091887	98092029
chr7	98287031	98287166
chr7	98457912	98458128
chr7	98577923	98578155
chr7	98597922	98598157
chr7	98810135	98810394
chr7	98874792	98874993
chr7	98901715	98901887
chr7	98907153	98907307
chr7	98987460	98987715
chr7	99061636	99061797
chr7	99128768	99128959
chr7	99355111	99355310
chr7	99390916	99391031
chr7	99585014	99585215
chr7	99683068	99683262
chr7	99881486	99881599
chr7	99914726	99914841
chr7	99981347	99981547
chr7	100039686	100039955
chr7	100041242	100041411
chr7	100109249	100109384
chr7	100123732	100123862
chr7	100239248	100239457
chr7	100331571	100331766
chr7	100365037	100365194
chr7	100442167	100442364
chr7	100515127	100515578
chr7	100515868	100516042
chr7	100646749	100646864
chr7	100832338	100832500
chr7	101032199	101032362
chr7	101247509	101247918
chr7	101286508	101286632
chr7	101388926	101389255
chr7	101393090	101393208
chr7	101411981	101412222
chr7	101414527	101414624
chr7	101426750	101426923
chr7	101434576	101434738
chr7	101527785	101528063
chr7	101547002	101547152
chr7	101583298	101583455
chr7	101716944	101717322
chr7	101719494	101719688
chr7	102173254	102173366
chr7	102176432	102176635
chr7	102303534	102303689
chr7	102576574	102576795
chr7	102576967	102577106
chr7	102708130	102708277
chr7	102708342	102708687
chr7	102772293	102772601
chr7	102775204	102775426
chr7	102775484	102775621
chr7	103588212	103588369
chr7	103634668	103634897
chr7	104411520	104411733
chr7	104434542	104434717
chr7	104858054	104858321
chr7	105067592	105067749
chr7	105067810	105068038
chr7	105188836	105189041
chr7	105198094	105198233
chr7	105303859	105304048
chr7	105314109	105314340
chr7	105467271	105467410
chr7	105580042	105580179
chr7	105711620	105711752
chr7	105711856	105712143
chr7	106054643	106054837
chr7	106372108	106372257
chr7	107071249	107071392
chr7	107380212	107380411
chr7	107627169	107627346
chr7	107629580	107629732
chr7	107674158	107674286
chr7	107803884	107804226
chr7	107812398	107812612
chr7	107995906	107996128
chr7	108041387	108041900
chr7	109314596	109314731
chr7	109431228	109431435
chr7	109514428	109514718
chr7	111212503	111212725
chr7	111300747	111300871
chr7	111356639	111356872
chr7	111587859	111588055
chr7	111850361	111850501
chr7	111877798	111877954
chr7	111877969	111878127
chr7	111932807	111933065
chr7	112102472	112102652
chr7	112367450	112367749
chr7	112915351	112915470
chr7	113145148	113145335
chr7	113384578	113384737
chr7	114349695	114349811
chr7	114356825	114356987
chr7	114527396	114527544
chr7	114806429	114806549
chr7	114877166	114877357
chr7	114938747	114939007
chr7	115642061	115642250
chr7	115669577	115669740
chr7	115700840	115701063
chr7	115845300	115845454
chr7	115853672	115853898
chr7	115853900	115854085
chr7	115879783	115879887
chr7	115927164	115927359
chr7	116153474	116153636
chr7	116208286	116208653
chr7	116765453	116765614
chr7	116808761	116808930
chr7	117181417	117181581
chr7	117611157	117611299
chr7	118182338	118182553
chr7	119537655	119537844
chr7	120848390	120848569
chr7	120873915	120874133
chr7	120972006	120972395
chr7	121717868	121718005
chr7	121960074	121960266
chr7	122323941	122324119
chr7	122669849	122670096
chr7	123087704	123087920
chr7	123198649	123198873
chr7	123394316	123394563
chr7	123461902	123462116
chr7	123598777	123598894
chr7	124419976	124420170
chr7	126474900	126475054
chr7	126819974	126820129
chr7	126820233	126820402
chr7	127015842	127016065
chr7	127079574	127079780
chr7	127412294	127412567
chr7	127448810	127449002
chr7	127487428	127487554
chr7	127633695	127633881
chr7	127687345	127687579
chr7	127770806	127770984
chr7	127888744	127888996
chr7	127896908	127896976
chr7	127901785	127901869
chr7	127904443	127904613
chr7	127958283	127958526
chr7	128166365	128166701
chr7	128318146	128318342
chr7	128828499	128828707
chr7	129205885	129206028
chr7	129226527	129226677
chr7	129376638	129376771
chr7	129385817	129386008
chr7	129396859	129396974
chr7	129404915	129405087
chr7	129632065	129632356
chr7	129780410	129780652
chr7	129800818	129800987
chr7	129891005	129891148
chr7	130188835	130189070
chr7	130274823	130274973
chr7	130442153	130442389
chr7	130445093	130445356
chr7	130445374	130445462
chr7	130662654	130662781
chr7	130663628	130663798
chr7	130962096	130962283
chr7	131187398	131187600
chr7	131267609	131267928
chr7	131452615	131452815
chr7	131480736	131480965
chr7	131844367	131844539
chr7	132091276	132091407
chr7	132401810	132401936
chr7	132416461	132416669
chr7	132417229	132417429
chr7	132417501	132417722
chr7	132665111	132665302
chr7	132769437	132769574
chr7	132865193	132865379
chr7	133651970	133652152
chr7	134302068	134302260
chr7	134546656	134546944
chr7	134844829	134844976
chr7	135312486	135312717
chr7	135312732	135312903
chr7	137289539	137289718
chr7	137314523	137314797
chr7	137336204	137336403
chr7	137336474	137336645
chr7	137504901	137505194
chr7	137578805	137579008
chr7	137580549	137580796
chr7	137639410	137639649
chr7	137795056	137795292
chr7	137797291	137797566
chr7	138090827	138090980
chr7	138111850	138111998
chr7	138225989	138226208
chr7	138271925	138272059
chr7	138370867	138371117
chr7	138371311	138371454
chr7	138403899	138404096
chr7	138453515	138453673
chr7	138566608	138566778
chr7	138566968	138567207
chr7	139123075	139123328
chr7	139124375	139124499
chr7	139124996	139125129
chr7	139145284	139145449
chr7	139297393	139297646
chr7	139346991	139347205
chr7	139577410	139577634
chr7	139744311	139744467
chr7	140269832	140270278
chr7	140271222	140271441
chr7	140338900	140339158
chr7	140352623	140352775
chr7	140360557	140360785
chr7	140360852	140361085
chr7	140685994	140686179
chr7	141009568	141009880
chr7	141752825	141752939
chr7	142096397	142096575
chr7	142391193	142391368
chr7	142631123	142631289
chr7	142695836	142696011
chr7	142708544	142708724
chr7	143210806	143211064
chr7	143229414	143229558
chr7	143438452	143438581
chr7	146064926	146065101
chr7	146760188	146760443
chr7	147134344	147134523
chr7	147583473	147583620
chr7	147667867	147668019
chr7	147786324	147786619
chr7	148092365	148092654
chr7	148198094	148198308
chr7	148212802	148213114
chr7	148268940	148269328
chr7	148393265	148393391
chr7	148393494	148393683
chr7	148418313	148418537
chr7	148454910	148455080
chr7	148455707	148455864
chr7	148482136	148482427
chr7	148932610	148932847
chr7	149166891	149167088
chr7	149190725	149190884
chr7	150391034	150391236
chr7	150408890	150409050
chr7	150757784	150757999
chr7	150847870	150848019
chr7	150848189	150848385
chr7	151017673	151017866
chr7	151123457	151123714
chr7	151124467	151124724
chr7	151151062	151151255
chr7	151187521	151187689
chr7	151203449	151203597
chr7	151258336	151258492
chr7	151763884	151764058
chr7	151903042	151903430
chr7	151903468	151903772
chr7	151916500	151916659
chr7	152027949	152028119
chr7	152088192	152088439
chr7	152088473	152088655
chr7	152432075	152432273
chr7	152521477	152521649
chr7	154279450	154279631
chr7	154351627	154351805
chr7	154426414	154426529
chr7	154649904	154650051
chr7	154686198	154686430
chr7	154855338	154855572
chr7	154943558	154943659
chr7	154943907	154944075
chr7	155062352	155062489
chr7	155130210	155130407
chr7	155294550	155294796
chr7	155297545	155297732
chr7	155303726	155303950
chr7	155346492	155346835
chr7	155439242	155439405
chr7	155541007	155541200
chr7	155591381	155591580
chr7	155946429	155946578
chr7	156002111	156002296
chr7	156126123	156126781
chr7	156437177	156437274
chr7	156495925	156496194
chr7	156504657	156504856
chr7	156532786	156533021
chr7	156919781	156919979
chr7	157161558	157161712
chr7	157755636	157755885
chr7	157836500	157836666
chr7	157859639	157859804
chr7	157881230	157881471
chr7	158004884	158005020
chr7	158010325	158010479
chr7	158011668	158011808
chr7	158268970	158269110
chr7	158338978	158339118
chr7	158349387	158349572
chr7	158629743	158629960
chr7	158630202	158630404
chr8	346861	347197
chr8	404378	404519
chr8	425625	425809
chr8	495671	495826
chr8	627416	627708
chr8	2414265	2414417
chr8	3628079	3628337
chr8	4244840	4245027
chr8	6308765	6308869
chr8	6422035	6422200
chr8	8276190	8276395
chr8	8280876	8281134
chr8	8318642	8318861
chr8	8336589	8336775
chr8	8337745	8337981
chr8	8356736	8357001
chr8	8373912	8374073
chr8	8897912	8898176
chr8	9045300	9045460
chr8	9450717	9451011
chr8	9949093	9949242
chr8	10689342	10689507
chr8	10734638	10734991
chr8	11698230	11698384
chr8	12844733	12844945
chr8	12853284	12853473
chr8	13058798	13058987
chr8	13094932	13095135
chr8	13178481	13178589
chr8	13561106	13561486
chr8	17148251	17148543
chr8	17149336	17149518
chr8	17223296	17223465
chr8	17288928	17289105
chr8	17872208	17872407
chr8	17985214	17985490
chr8	17986404	17986747
chr8	18690625	18690795
chr8	19385180	19385359
chr8	20737795	20738045
chr8	20962845	20963023
chr8	21476493	21476731
chr8	21585788	21585926
chr8	21588846	21589043
chr8	22009262	22009424
chr8	22158518	22158768
chr8	22671200	22671340
chr8	23267555	23267759
chr8	23316636	23316871
chr8	23442996	23443229
chr8	25098631	25098792
chr8	25161776	25161976
chr8	25371103	25371318
chr8	25372784	25372944
chr8	25528269	25528421
chr8	26048776	26049021
chr8	26200068	26200269
chr8	26206476	26206645
chr8	26369552	26369779
chr8	26431252	26431460
chr8	26899867	26900092
chr8	27238840	27239106
chr8	27239113	27239331
chr8	27530480	27530832
chr8	27615681	27615959
chr8	28242735	28242924
chr8	28615767	28615889
chr8	28798197	28798418
chr8	28994680	28994871
chr8	29264946	29265124
chr8	29265401	29265631
chr8	29443030	29443310
chr8	29469848	29470060
chr8	29493349	29493716
chr8	29508742	29508939
chr8	29568913	29569096
chr8	29577517	29577718
chr8	29578591	29578754
chr8	29578776	29579022
chr8	29632689	29632902
chr8	29634912	29635203
chr8	29640204	29640340
chr8	29651861	29652063
chr8	29670267	29670453
chr8	29976236	29976515
chr8	30059239	30059504
chr8	30072822	30073058
chr8	30364000	30364230
chr8	30502830	30503008
chr8	30508344	30508716
chr8	30531286	30531425
chr8	30634614	30634835
chr8	30679975	30680160
chr8	31276016	31276176
chr8	33005074	33005225
chr8	33448774	33449006
chr8	33461816	33462233
chr8	33724928	33725081
chr8	37121434	37121747
chr8	37205820	37206001
chr8	37279711	37279938
chr8	37486342	37486479
chr8	37671544	37671706
chr8	37675241	37675428
chr8	37714410	37714550
chr8	37714633	37714881
chr8	37875726	37875897
chr8	38082478	38082649
chr8	38877806	38878056
chr8	38973602	38973828
chr8	38974130	38974302
chr8	39084860	39085135
chr8	39447889	39448133
chr8	40015153	40015423
chr8	40874378	40874596
chr8	41769143	41769333
chr8	42315036	42315300
chr8	42870514	42870810
chr8	42872157	42872343
chr8	43030041	43030369
chr8	43913881	43913932
chr8	48617452	48617635
chr8	48812937	48813105
chr8	49035109	49035341
chr8	49445361	49445544
chr8	49507961	49508162
chr8	49589139	49589507
chr8	49661536	49661669
chr8	49746946	49747172
chr8	49863849	49864025
chr8	50001084	50001192
chr8	50454383	50454574
chr8	50870733	50870877
chr8	51570871	51571039
chr8	53790333	53790618
chr8	54768269	54768421
chr8	54807611	54807923
chr8	54917606	54917856
chr8	55097826	55097976
chr8	55176401	55176604
chr8	55210222	55210565
chr8	57177341	57177514
chr8	57395200	57395369
chr8	57969512	57969717
chr8	59064712	59064954
chr8	59070567	59070801
chr8	59154172	59154457
chr8	61728620	61728835
chr8	61729003	61729127
chr8	62170553	62170713
chr8	63320196	63320416
chr8	63718654	63718817
chr8	64165192	64165314
chr8	66053090	66053262
chr8	66622080	66622512
chr8	66769443	66769684
chr8	66916816	66917047
chr8	66917241	66917521
chr8	66987850	66988001
chr8	67541715	67541969
chr8	67616888	67617110
chr8	67687203	67687423
chr8	67688669	67688806
chr8	67742279	67742494
chr8	67787132	67787286
chr8	68000277	68000523
chr8	68134032	68134143
chr8	68137392	68137634
chr8	68417257	68417460
chr8	68449658	68449866
chr8	68503860	68504014
chr8	68807077	68807242
chr8	68812015	68812248
chr8	68812269	68812565
chr8	69652310	69652509
chr8	69774134	69774344
chr8	69811165	69811372
chr8	69834788	69834933
chr8	69838818	69838970
chr8	69928192	69928597
chr8	69929439	69929558
chr8	70002271	70002451
chr8	70718484	70718684
chr8	70909125	70909336
chr8	71312400	71312636
chr8	71476554	71476826
chr8	71478485	71478645
chr8	71531147	71531324
chr8	71567950	71568139
chr8	71607689	71607843
chr8	71682093	71682419
chr8	72290695	72290854
chr8	72324174	72324314
chr8	73082173	73082316
chr8	74083931	74084166
chr8	74368369	74368550
chr8	74389651	74389825
chr8	74405672	74405890
chr8	74850777	74850904
chr8	74953896	74954123
chr8	74954176	74954384
chr8	75047439	75047701
chr8	75051335	75051526
chr8	75413038	75413296
chr8	75425125	75425340
chr8	76756253	76756488
chr8	78075446	78075661
chr8	78108596	78108839
chr8	78862090	78862346
chr8	79081242	79081480
chr8	79591021	79591222
chr8	80842824	80843056
chr8	81272965	81273130
chr8	81332103	81332321
chr8	81422715	81422941
chr8	81560125	81560282
chr8	81560423	81560699
chr8	81560948	81561868
chr8	81562514	81562771
chr8	81704991	81705128
chr8	81948080	81948263
chr8	81949368	81949521
chr8	82051424	82051721
chr8	82474993	82475214
chr8	82917305	82917361
chr8	83098238	83098404
chr8	83480928	83481182
chr8	84625566	84625713
chr8	85074659	85074864
chr8	86271333	86271561
chr8	86378563	86378749
chr8	86574256	86574452
chr8	86616982	86617213
chr8	86651544	86651652
chr8	86652135	86652514
chr8	86652693	86652801
chr8	86911686	86911897
chr8	86922724	86922889
chr8	87232809	87232969
chr8	87255263	87255411
chr8	87258193	87258415
chr8	87263744	87263885
chr8	87339880	87340165
chr8	87388443	87388655
chr8	87401921	87402401
chr8	87589659	87589880
chr8	87603935	87604106
chr8	87635263	87635412
chr8	87848750	87848907
chr8	88387502	88387731
chr8	88875165	88875363
chr8	89279390	89279656
chr8	89408470	89408632
chr8	89412932	89413085
chr8	90314798	90315000
chr8	90335243	90335388
chr8	90798068	90798268
chr8	90839327	90839733
chr8	90882712	90882947
chr8	90918960	90919118
chr8	90982468	90982702
chr8	90984215	90984330
chr8	91000757	91000954
chr8	91065064	91065292
chr8	91083663	91083940
chr8	91162798	91163061
chr8	91317676	91317862
chr8	91657112	91657228
chr8	91752477	91752639
chr8	91774322	91774621
chr8	91835656	91835846
chr8	91994304	91994492
chr8	91996165	91996338
chr8	91999049	91999246
chr8	92053458	92053647
chr8	92121903	92122011
chr8	92150891	92151141
chr8	92151320	92151880
chr8	92151884	92152201
chr8	92152779	92152856
chr8	92678375	92678641
chr8	92762169	92762336
chr8	93184040	93184347
chr8	93668851	93669048
chr8	93687289	93687513
chr8	93813534	93813789
chr8	93937211	93937398
chr8	94130466	94130661
chr8	94183934	94184202
chr8	94207135	94207364
chr8	94274983	94275214
chr8	94485951	94486188
chr8	94836198	94836353
chr8	95122124	95122380
chr8	95140782	95140973
chr8	95174111	95174424
chr8	95237395	95237553
chr8	95323685	95323954
chr8	95403649	95403868
chr8	95466372	95466804
chr8	95499262	95499374
chr8	95581175	95581399
chr8	95635447	95635723
chr8	95720825	95721055
chr8	95738578	95738748
chr8	95749519	95749688
chr8	95800851	95801066
chr8	95971305	95971462
chr8	95976005	95976315
chr8	95999619	95999827
chr8	96066271	96066393
chr8	96106915	96107168
chr8	96118524	96118786
chr8	96153136	96153335
chr8	96167226	96167534
chr8	96211414	96211537
chr8	96219096	96219416
chr8	96259562	96259721
chr8	96291480	96291775
chr8	96349710	96350175
chr8	96351400	96351677
chr8	97343230	97343602
chr8	97437753	97437872
chr8	97491259	97491541
chr8	97576043	97576285
chr8	97578235	97578457
chr8	97705606	97705840
chr8	97726833	97727174
chr8	97800338	97800504
chr8	97905585	97905833
chr8	98011554	98011709
chr8	98059389	98059554
chr8	98207702	98207846
chr8	98347814	98348023
chr8	98358925	98359248
chr8	98611242	98611381
chr8	98834117	98834299
chr8	98857151	98857289
chr8	98857307	98857537
chr8	98892473	98892598
chr8	98912945	98913113
chr8	99011249	99011357
chr8	99126658	99126813
chr8	99126990	99127099
chr8	99410339	99410645
chr8	99636327	99636586
chr8	99681626	99681761
chr8	99739709	99739923
chr8	99774943	99775133
chr8	99913433	99913547
chr8	99915103	99915319
chr8	99916820	99916976
chr8	100004652	100004801
chr8	100027610	100027717
chr8	100031705	100031959
chr8	100095155	100095386
chr8	100787254	100787543
chr8	100893053	100893307
chr8	100925036	100925299
chr8	101022734	101022881
chr8	101231388	101231609
chr8	101231858	101232179
chr8	101318141	101318300
chr8	101319863	101319993
chr8	101390126	101390374
chr8	101460220	101460364
chr8	101524098	101524269
chr8	101573335	101573890
chr8	101640572	101640669
chr8	101790786	101790963
chr8	101801469	101801679
chr8	101906107	101906273
chr8	101932037	101932207
chr8	101940808	101940948
chr8	102014409	102014527
chr8	102042023	102042307
chr8	102108826	102109046
chr8	102132645	102132846
chr8	102177117	102177359
chr8	102208322	102208653
chr8	102245349	102245450
chr8	102286098	102286271
chr8	102288114	102288300
chr8	102337264	102337435
chr8	102369507	102369672
chr8	102381283	102381512
chr8	102457322	102457540
chr8	102568068	102568185
chr8	102571909	102572134
chr8	102575741	102576345
chr8	102593854	102594075
chr8	102646964	102647078
chr8	102647090	102647200
chr8	102688737	102689167
chr8	102846665	102846862
chr8	102872374	102872548
chr8	102887313	102887519
chr8	102905102	102905259
chr8	102952545	102952714
chr8	102973122	102973441
chr8	103209496	103209652
chr8	103260784	103260985
chr8	103312661	103312910
chr8	103319861	103319957
chr8	103319977	103320357
chr8	103320599	103320777
chr8	103340956	103341167
chr8	103398374	103398604
chr8	103412670	103412912
chr8	103492713	103492838
chr8	103494374	103494573
chr8	103593262	103593417
chr8	103638576	103638742
chr8	103666235	103666395
chr8	103674026	103674159
chr8	103682793	103682979
chr8	103683098	103683275
chr8	103728826	103728985
chr8	103735933	103736555
chr8	103868008	103868126
chr8	103870721	103870852
chr8	103890388	103890547
chr8	103903103	103903236
chr8	103945477	103945860
chr8	104011396	104011596
chr8	104102103	104102267
chr8	104335531	104335686
chr8	104375500	104375667
chr8	104452939	104453274
chr8	104496461	104496582
chr8	104583227	104583354
chr8	105305060	105305255
chr8	105768008	105768177
chr8	105813616	105813730
chr8	106223798	106224007
chr8	107023247	107023405
chr8	107500602	107500707
chr8	107739679	107740030
chr8	107948155	107948368
chr8	108094350	108094583
chr8	108366105	108366247
chr8	109376688	109376839
chr8	109483293	109483470
chr8	109578013	109578275
chr8	109786129	109786296
chr8	110116383	110116512
chr8	110415905	110416136
chr8	110490281	110490485
chr8	110620818	110621014
chr8	110621699	110621876
chr8	111435140	111435295
chr8	111911959	111912163
chr8	112233928	112234149
chr8	112832334	112832504
chr8	113456067	113456266
chr8	114308964	114309126
chr8	114442435	114442615
chr8	114516250	114516535
chr8	115519811	115519985
chr8	116236035	116236182
chr8	116275902	116276198
chr8	116403272	116403450
chr8	116491369	116491638
chr8	116747770	116747999
chr8	116748189	116748548
chr8	116805819	116806024
chr8	116860557	116860755
chr8	116871681	116871786
chr8	117031483	117031851
chr8	117160402	117160738
chr8	117161366	117161514
chr8	117167610	117167761
chr8	117277549	117277732
chr8	117400975	117401141
chr8	117432817	117433112
chr8	117438205	117438372
chr8	117521777	117521921
chr8	117524722	117524947
chr8	117526164	117526364
chr8	117529659	117529840
chr8	117554814	117555033
chr8	117884240	117884659
chr8	117921386	117921563
chr8	118473309	118473436
chr8	118674508	118674776
chr8	118698024	118698258
chr8	118999171	118999330
chr8	119093870	119094059
chr8	119192164	119192362
chr8	119204087	119204340
chr8	119703249	119703431
chr8	120290548	120290726
chr8	120785401	120785676
chr8	120937045	120937225
chr8	121064039	121064188
chr8	121064288	121064525
chr8	121154667	121154866
chr8	121519382	121519510
chr8	121525906	121526008
chr8	122214401	122214564
chr8	122308835	122309049
chr8	122402862	122402969
chr8	122536190	122536394
chr8	122720844	122721009
chr8	122721278	122721512
chr8	122721602	122721774
chr8	122723119	122723272
chr8	122751311	122751418
chr8	122830680	122830832
chr8	123242305	123242520
chr8	123312121	123312268
chr8	123649889	123650179
chr8	123764808	123765001
chr8	123836839	123837018
chr8	123857834	123858054
chr8	123864460	123864586
chr8	123867282	123867395
chr8	123867419	123867808
chr8	123946447	123946537
chr8	123991292	123991387
chr8	124004660	124004899
chr8	124017502	124017720
chr8	124051647	124051802
chr8	124123247	124123409
chr8	124123659	124124077
chr8	124235128	124235333
chr8	124239025	124239652
chr8	124240104	124240197
chr8	124240330	124240564
chr8	124322591	124322833
chr8	124358707	124358956
chr8	124392236	124392418
chr8	124569610	124569836
chr8	124622301	124622493
chr8	124645324	124645618
chr8	124645687	124645793
chr8	124743521	124743690
chr8	124770951	124771068
chr8	124771072	124771208
chr8	124905282	124905428
chr8	124959493	124959599
chr8	125088495	125088756
chr8	125129811	125129961
chr8	125144186	125144325
chr8	125251913	125252057
chr8	125333138	125333398
chr8	125336284	125336451
chr8	125368569	125368791
chr8	125522176	125522323
chr8	125532187	125532370
chr8	125532450	125532569
chr8	125532607	125532733
chr8	125555671	125555838
chr8	125591744	125591930
chr8	125620248	125620419
chr8	125620648	125620824
chr8	125662343	125662712
chr8	125667340	125667505
chr8	125786196	125786347
chr8	125807793	125808058
chr8	125808200	125808368
chr8	125936016	125936162
chr8	126042576	126042914
chr8	126081581	126081890
chr8	126126948	126127116
chr8	126148291	126148418
chr8	126154493	126154714
chr8	126192336	126192529
chr8	126207867	126208004
chr8	126341870	126342095
chr8	126358329	126358473
chr8	126360568	126360752
chr8	126362364	126362549
chr8	126460497	126460629
chr8	126492163	126492397
chr8	126516094	126516357
chr8	126594722	126594912
chr8	126598106	126598275
chr8	126628449	126628794
chr8	126715171	126715371
chr8	126724464	126724563
chr8	126921447	126921560
chr8	127569675	127569870
chr8	127639027	127639526
chr8	127661479	127661650
chr8	127691158	127691287
chr8	127691337	127691547
chr8	128116980	128117156
chr8	128290255	128290449
chr8	128388843	128389075
chr8	128560195	128560426
chr8	128574060	128574236
chr8	128749565	128749805
chr8	128821111	128821383
chr8	128823590	128823886
chr8	128824463	128824824
chr8	128833315	128833432
chr8	128864145	128864334
chr8	128875344	128875526
chr8	128877905	128878059
chr8	128884226	128884459
chr8	128914720	128914896
chr8	128935517	128935687
chr8	128935688	128935818
chr8	128958318	128958512
chr8	128965796	128966059
chr8	128971509	128971739
chr8	128987450	128987640
chr8	128993327	128993444
chr8	129028904	129029182
chr8	129030830	129031147
chr8	129051583	129051733
chr8	129139187	129139327
chr8	129145867	129146084
chr8	129169985	129170393
chr8	129172560	129172676
chr8	129172677	129172859
chr8	129249873	129250062
chr8	129283339	129283552
chr8	129461968	129462127
chr8	129636627	129636799
chr8	129659603	129659829
chr8	129752021	129752233
chr8	129873709	129873892
chr8	130532160	130532418
chr8	130541224	130541380
chr8	130612873	130613084
chr8	130620635	130620787
chr8	130642549	130642858
chr8	130976029	130976211
chr8	131021594	131021935
chr8	131065423	131065599
chr8	131065793	131065988
chr8	131066790	131066948
chr8	131078066	131078235
chr8	131123979	131124190
chr8	131393858	131394015
chr8	131438753	131438875
chr8	131439172	131439541
chr8	131440190	131440335
chr8	131461141	131461452
chr8	131525193	131525590
chr8	132198969	132199142
chr8	132985696	132985942
chr8	132998053	132998202
chr8	133628542	133628671
chr8	133856606	133856851
chr8	133943924	133944143
chr8	133980642	133980737
chr8	133987657	133987830
chr8	134114725	134115090
chr8	134157674	134157883
chr8	134264091	134264226
chr8	134289542	134289717
chr8	134299295	134299578
chr8	134331264	134331471
chr8	134374952	134375066
chr8	134529619	134529754
chr8	134648852	134649050
chr8	134650242	134650423
chr8	134776649	134777091
chr8	134804276	134804501
chr8	134814476	134814647
chr8	134911889	134911997
chr8	134932580	134932727
chr8	134939670	134939828
chr8	134990504	134990724
chr8	135001222	135001405
chr8	135035846	135035983
chr8	135098236	135098415
chr8	135104917	135105086
chr8	135106091	135106221
chr8	136545816	136545989
chr8	136935263	136935414
chr8	136980566	136980735
chr8	137069395	137069527
chr8	139341672	139341836
chr8	139589254	139589383
chr8	139767725	139767857
chr8	140733540	140733762
chr8	140780093	140780228
chr8	140793418	140793581
chr8	140824625	140824802
chr8	140837686	140837762
chr8	140845690	140845857
chr8	140904360	140904567
chr8	140989276	140989499
chr8	140989991	140990236
chr8	141006528	141006659
chr8	141179779	141179953
chr8	141228377	141228540
chr8	141252849	141253062
chr8	141365097	141365232
chr8	141401581	141401741
chr8	141422567	141422857
chr8	141834499	141834651
chr8	141900775	141901027
chr8	141914225	141914463
chr8	142081283	142081526
chr8	142097708	142097889
chr8	142134406	142134709
chr8	142208172	142208450
chr8	142387491	142387613
chr8	142532543	142532716
chr8	142595968	142596146
chr8	142649026	142649217
chr8	142782374	142782519
chr8	142804423	142804576
chr8	143077882	143078114
chr8	143086035	143086181
chr8	143086688	143086867
chr8	143111108	143111281
chr8	143196748	143196924
chr8	143199059	143199284
chr8	143209793	143209934
chr8	143226985	143227305
chr8	143381962	143382117
chr8	143462602	143462761
chr8	143470765	143470924
chr8	143531546	143531715
chr8	143848182	143848414
chr8	143861806	143861972
chr8	143867354	143867484
chr8	144170702	144170959
chr8	144205710	144205926
chr8	144270417	144270698
chr8	144282387	144282531
chr8	144323775	144324058
chr8	144367102	144367245
chr8	144392287	144392464
chr8	144420438	144420595
chr8	144488685	144488798
chr8	144521741	144522052
chr8	144561244	144561477
chr8	144694427	144695086
chr8	144722692	144722890
chr8	144769599	144769738
chr8	144788758	144789065
chr8	144914949	144915277
chr8	144967399	144967792
chr8	144978250	144978473
chr8	145040444	145040534
chr8	145051082	145051276
chr8	145088322	145088456
chr8	145089324	145089533
chr8	145097708	145098036
chr8	145098955	145099152
chr8	145099892	145100121
chr8	145124055	145124408
chr8	145130517	145130675
chr8	145132513	145132701
chr8	145205874	145206065
chr8	145209649	145209880
chr8	145210118	145210261
chr8	145222068	145222375
chr8	145485099	145485218
chr8	145486617	145486840
chr8	145521666	145521799
chr8	145641175	145641316
chr8	145704299	145704415
chr8	145713132	145713412
chr8	145713667	145713917
chr8	145982192	145982302
chr8	145995531	145995638
chr8	146024029	146024209
chr8	146049644	146049845
chr9	326079	326221
chr9	326252	326499
chr9	672974	673181
chr9	744170	744447
chr9	1115819	1116021
chr9	1391040	1391329
chr9	2232455	2232658
chr9	2615551	2615728
chr9	2834096	2834492
chr9	2998164	2998474
chr9	3503357	3503578
chr9	3516633	3516904
chr9	3730791	3730923
chr9	3817242	3817610
chr9	3856263	3856385
chr9	3972123	3972288
chr9	4287744	4287980
chr9	4621002	4621173
chr9	4784103	4784301
chr9	4923496	4923737
chr9	4974315	4974526
chr9	5829334	5829536
chr9	5997601	5997890
chr9	6005394	6005872
chr9	6071520	6071782
chr9	6575178	6575403
chr9	6671623	6671855
chr9	6747495	6747809
chr9	7332313	7332447
chr9	7789735	7789973
chr9	8847916	8848098
chr9	8994933	8995177
chr9	12706927	12707158
chr9	12764792	12765033
chr9	13084398	13084647
chr9	13437006	13437169
chr9	13863310	13863498
chr9	14112765	14112928
chr9	14228547	14228778
chr9	14255366	14255560
chr9	14302502	14302644
chr9	14305996	14306226
chr9	14312176	14312372
chr9	14683329	14683622
chr9	14853492	14853705
chr9	15008296	15008441
chr9	15031465	15031611
chr9	15286101	15286268
chr9	15296151	15296525
chr9	15297021	15297333
chr9	16342695	16342889
chr9	16638749	16638947
chr9	17511612	17511773
chr9	17805784	17806039
chr9	18139792	18139944
chr9	18310112	18310241
chr9	19092277	19092445
chr9	19211444	19211647
chr9	19221214	19221432
chr9	19369661	19370108
chr9	19395910	19396095
chr9	19472023	19472184
chr9	19957680	19957838
chr9	20613083	20613300
chr9	20673967	20674369
chr9	20923260	20923427
chr9	21241282	21241434
chr9	22521108	22521292
chr9	23588982	23589341
chr9	23811933	23812151
chr9	25509463	25509651
chr9	25667949	25668146
chr9	27188252	27188464
chr9	27327984	27328108
chr9	29198767	29198965
chr9	30881436	30881577
chr9	32374986	32375145
chr9	32991432	32991827
chr9	33066333	33066935
chr9	33211201	33211513
chr9	33500866	33500998
chr9	33501003	33501296
chr9	33806903	33807056
chr9	33958367	33958482
chr9	34001040	34001332
chr9	34013232	34013360
chr9	34038390	34038530
chr9	34116308	34116695
chr9	34318438	34318851
chr9	34420998	34421247
chr9	34448599	34448795
chr9	34503918	34504155
chr9	35105844	35106015
chr9	35605461	35605595
chr9	35659540	35659736
chr9	35721890	35722044
chr9	36081818	36082002
chr9	36784709	36784949
chr9	37069962	37070152
chr9	37110414	37111133
chr9	37412529	37412694
chr9	37774322	37774541
chr9	37893451	37893601
chr9	37893609	37893837
chr9	37998156	37998414
chr9	38057311	38057476
chr9	38057634	38057898
chr9	38216568	38216759
chr9	38253028	38253244
chr9	38566433	38566613
chr9	45246960	45247176
chr9	66226728	66226910
chr9	66232908	66232987
chr9	66293802	66293880
chr9	66585126	66585247
chr9	67902666	67902727
chr9	69729861	69729942
chr9	70305651	70305844
chr9	70891718	70891976
chr9	71564446	71564689
chr9	71940035	71940242
chr9	72223112	72223276
chr9	72224955	72225238
chr9	72284159	72284379
chr9	72295307	72295507
chr9	72406404	72406639
chr9	72447448	72447751
chr9	73015161	73015399
chr9	73346739	73346943
chr9	73572934	73573066
chr9	74167462	74167646
chr9	74169085	74169356
chr9	74201426	74201646
chr9	74765259	74765413
chr9	74942098	74942259
chr9	75074206	75074616
chr9	76756676	76756861
chr9	77428331	77428513
chr9	78261199	78261341
chr9	78264126	78264533
chr9	78324361	78324590
chr9	78609462	78609563
chr9	78966816	78967018
chr9	79444240	79444492
chr9	79456049	79456204
chr9	79468500	79468947
chr9	79479181	79479359
chr9	79540223	79540378
chr9	79540480	79540580
chr9	79835946	79836094
chr9	79837176	79837386
chr9	80040477	80040915
chr9	80040995	80041114
chr9	80126967	80127189
chr9	80526822	80527023
chr9	80676393	80676664
chr9	81166960	81167130
chr9	81376413	81376696
chr9	81491341	81491541
chr9	81564363	81564630
chr9	81573001	81573220
chr9	81611558	81611839
chr9	81899855	81899993
chr9	81991636	81991775
chr9	81991835	81991961
chr9	82143297	82143373
chr9	83340300	83340483
chr9	83354237	83354557
chr9	83409743	83409949
chr9	83460925	83461128
chr9	83461549	83461748
chr9	83461781	83462038
chr9	83468095	83468275
chr9	83522568	83522794
chr9	83647385	83647572
chr9	83647818	83647968
chr9	83866686	83866771
chr9	84095632	84096106
chr9	84136972	84137127
chr9	84336699	84336922
chr9	84744304	84744511
chr9	84839490	84839682
chr9	84846529	84846927
chr9	84865881	84866070
chr9	84972005	84972239
chr9	85023374	85023490
chr9	85127250	85127401
chr9	85512599	85513139
chr9	86059808	86059933
chr9	86620464	86620617
chr9	87109270	87109492
chr9	87288039	87288286
chr9	87348053	87348158
chr9	87545828	87545988
chr9	87931940	87932111
chr9	88086746	88087075
chr9	88431592	88431776
chr9	88513752	88513870
chr9	88545975	88546297
chr9	88698963	88699172
chr9	88862724	88862897
chr9	88953141	88953478
chr9	89142574	89142845
chr9	89191387	89191693
chr9	89270709	89270845
chr9	89306899	89307038
chr9	89375280	89375467
chr9	89375703	89376021
chr9	89447570	89447790
chr9	89464788	89464953
chr9	89479439	89479526
chr9	89536437	89536592
chr9	89779083	89779399
chr9	89871318	89871431
chr9	90061307	90061570
chr9	90154384	90154543
chr9	90159987	90160084
chr9	90183202	90183373
chr9	90334627	90335146
chr9	90336637	90336807
chr9	90581507	90581876
chr9	90795772	90796077
chr9	91116188	91116488
chr9	91188328	91188543
chr9	91240293	91240549
chr9	91302786	91303072
chr9	91341429	91341638
chr9	91802314	91802529
chr9	91898944	91899165
chr9	91901193	91901424
chr9	91902275	91902464
chr9	92103457	92103720
chr9	92257656	92257837
chr9	92348383	92348582
chr9	92357508	92357705
chr9	92415108	92415237
chr9	92603306	92603443
chr9	92604217	92604448
chr9	92749146	92749306
chr9	92750341	92750497
chr9	93055746	93055908
chr9	93091421	93091697
chr9	93115135	93115326
chr9	93163373	93163468
chr9	93823306	93823487
chr9	93917333	93917815
chr9	93954026	93954209
chr9	93965253	93965431
chr9	94128021	94128234
chr9	94420794	94421089
chr9	94457212	94457387
chr9	94468485	94468641
chr9	94540802	94541037
chr9	94566234	94566422
chr9	94714117	94714344
chr9	94776650	94776825
chr9	94897289	94897455
chr9	94897461	94897630
chr9	94898636	94899032
chr9	94934778	94935050
chr9	94935354	94935575
chr9	94935762	94936047
chr9	94986231	94986475
chr9	95003730	95003873
chr9	95009638	95009826
chr9	95115254	95115398
chr9	95181238	95181450
chr9	95254969	95255124
chr9	95255310	95255950
chr9	95377821	95378016
chr9	95833077	95833270
chr9	95968487	95968765
chr9	95999815	95999968
chr9	96052709	96052934
chr9	96060864	96061068
chr9	96061195	96061371
chr9	96080526	96080730
chr9	96176263	96176468
chr9	96261766	96261957
chr9	96340042	96340227
chr9	96341580	96341937
chr9	96355881	96356031
chr9	96433251	96433415
chr9	96441608	96441936
chr9	96496260	96496582
chr9	96581240	96581492
chr9	96592887	96593064
chr9	96618333	96618512
chr9	96669363	96669598
chr9	96722155	96722285
chr9	96722408	96722690
chr9	96728628	96728860
chr9	96792214	96792335
chr9	96793959	96794160
chr9	96794251	96794429
chr9	96807078	96807666
chr9	96808433	96808733
chr9	96810254	96810398
chr9	96810444	96810712
chr9	96850567	96850829
chr9	96850859	96851219
chr9	96872833	96873086
chr9	96894366	96894605
chr9	97228217	97228646
chr9	97300868	97300998
chr9	97308991	97309183
chr9	97310061	97310674
chr9	97310987	97311504
chr9	97313120	97313359
chr9	97495749	97495867
chr9	97843228	97843404
chr9	97857547	97857814
chr9	98200745	98200959
chr9	98215906	98216105
chr9	98221141	98221324
chr9	98221336	98221648
chr9	98225818	98225932
chr9	98253106	98253415
chr9	98456711	98457072
chr9	98474839	98475010
chr9	98655927	98656262
chr9	98660101	98660471
chr9	98815867	98816023
chr9	98848356	98848695
chr9	98864483	98864694
chr9	99303889	99304123
chr9	99330682	99330895
chr9	99499348	99499563
chr9	99784730	99784924
chr9	99841123	99841355
chr9	99920586	99920711
chr9	99948262	99948472
chr9	100005359	100005521
chr9	100057150	100057292
chr9	100202084	100202371
chr9	100237597	100237728
chr9	100245747	100245977
chr9	100255856	100256005
chr9	100354577	100354726
chr9	100388202	100388437
chr9	100406411	100406592
chr9	100409951	100410119
chr9	100503711	100503969
chr9	100511838	100511972
chr9	100598029	100598395
chr9	101023505	101023865
chr9	101102103	101102307
chr9	101110043	101110254
chr9	101138206	101138404
chr9	101461408	101461570
chr9	101504598	101504788
chr9	101623344	101623840
chr9	101624265	101624498
chr9	101624573	101624782
chr9	101625220	101625414
chr9	101708962	101709133
chr9	101709203	101709400
chr9	101859530	101859743
chr9	102154598	102154830
chr9	102154920	102155261
chr9	102228617	102228798
chr9	104114906	104115075
chr9	104230467	104230703
chr9	105180300	105180530
chr9	105730578	105730851
chr9	105920526	105920678
chr9	106410572	106410729
chr9	106671048	106671309
chr9	106770484	106770662
chr9	106953644	106953762
chr9	106968642	106968849
chr9	107045252	107045390
chr9	107386035	107386188
chr9	107713637	107713753
chr9	107713791	107714085
chr9	107757955	107758164
chr9	107981420	107981592
chr9	108019259	108019436
chr9	108308662	108308803
chr9	108438633	108438903
chr9	108557936	108558073
chr9	108666298	108666511
chr9	108666608	108666739
chr9	108694830	108695036
chr9	108755326	108755490
chr9	108768533	108768760
chr9	108817549	108817681
chr9	108933522	108933986
chr9	108995541	108995654
chr9	109045941	109046296
chr9	109062944	109063085
chr9	109153851	109154124
chr9	109240932	109241099
chr9	109349917	109350177
chr9	109422078	109422339
chr9	109430710	109431028
chr9	109439825	109439974
chr9	109477110	109477287
chr9	109542728	109542945
chr9	109607287	109607682
chr9	109621873	109622070
chr9	109775882	109776013
chr9	109876690	109876996
chr9	109895944	109896200
chr9	109944633	109944779
chr9	110073871	110074153
chr9	110074204	110074499
chr9	110246664	110246784
chr9	110275308	110275455
chr9	110275544	110275653
chr9	110495650	110495804
chr9	110736405	110736666
chr9	110814447	110814676
chr9	110814740	110814969
chr9	110815005	110815468
chr9	110920713	110920887
chr9	110982733	110982984
chr9	111175052	111175344
chr9	111553516	111553669
chr9	111708973	111709223
chr9	111892183	111892399
chr9	112000021	112000280
chr9	112057520	112057808
chr9	112058947	112059179
chr9	113214447	113214688
chr9	113286625	113286790
chr9	113401347	113401614
chr9	113429825	113429950
chr9	113433824	113434103
chr9	113659641	113659772
chr9	113694380	113694560
chr9	113699880	113700098
chr9	113867938	113868360
chr9	114136629	114136818
chr9	114263808	114263997
chr9	114288234	114288473
chr9	114288791	114288912
chr9	114334152	114334314
chr9	114552948	114553141
chr9	114591181	114591345
chr9	114634125	114634270
chr9	114939667	114939907
chr9	114970390	114970636
chr9	114999275	114999391
chr9	115023380	115023513
chr9	115077613	115078003
chr9	115151854	115152029
chr9	115343214	115343417
chr9	115422716	115422869
chr9	115456473	115456608
chr9	115776030	115776200
chr9	116026539	116026642
chr9	116268141	116268316
chr9	116304373	116304592
chr9	116308022	116308270
chr9	116360307	116360728
chr9	116421401	116421581
chr9	116458406	116458501
chr9	116672083	116672261
chr9	116710107	116710312
chr9	118293400	118293675
chr9	118299369	118299545
chr9	118712403	118712611
chr9	118733656	118733827
chr9	118824133	118824274
chr9	119208459	119208674
chr9	119253359	119253541
chr9	121214530	121214819
chr9	121765152	121765314
chr9	121765937	121766188
chr9	122382129	122382399
chr9	122515400	122515781
chr9	122595735	122595960
chr9	122662700	122662874
chr9	122670506	122670620
chr9	122678615	122678930
chr9	122836764	122836946
chr9	122877167	122877366
chr9	123171884	123171984
chr9	123201888	123202054
chr9	123301655	123301893
chr9	123519608	123519828
chr9	123804282	123804449
chr9	123872991	123873158
chr9	123961580	123961757
chr9	124066606	124067120
chr9	124611408	124611615
chr9	124617666	124617826
chr9	124706512	124706783
chr9	124742807	124743102
chr9	124743377	124743556
chr9	125069774	125069957
chr9	125071081	125071209
chr9	125151370	125151685
chr9	125674031	125674201
chr9	125731501	125731726
chr9	125735580	125735876
chr9	126061658	126061988
chr9	126576173	126576360
chr9	126581517	126581680
chr9	126671055	126671265
chr9	126742457	126742658
chr9	126944773	126945026
chr9	127001591	127001857
chr9	127002523	127002970
chr9	127043728	127043920
chr9	127074970	127075146
chr9	127110796	127111075
chr9	127176208	127176338
chr9	127178392	127178535
chr9	127241046	127241251
chr9	127241253	127241487
chr9	127262934	127263044
chr9	127275210	127275354
chr9	127303209	127303333
chr9	127316637	127316829
chr9	127337864	127338048
chr9	127340158	127340348
chr9	127352329	127352565
chr9	127407609	127407818
chr9	127435293	127435485
chr9	127548719	127548964
chr9	127550822	127551077
chr9	127561208	127561392
chr9	127691819	127692235
chr9	128467256	128467430
chr9	128475692	128476011
chr9	128524398	128524576
chr9	128606932	128607259
chr9	128607393	128607624
chr9	128788182	128788357
chr9	128993465	128993664
chr9	129039993	129040214
chr9	129046910	129047036
chr9	129047166	129047337
chr9	129138851	129139028
chr9	129204330	129204493
chr9	129225808	129225981
chr9	129226060	129227069
chr9	129340559	129340717
chr9	129368491	129368919
chr9	129370260	129370629
chr9	129413996	129414283
chr9	129517134	129517289
chr9	129517685	129517823
chr9	129517989	129518286
chr9	129605629	129605753
chr9	129733579	129733941
chr9	129767695	129767904
chr9	129771892	129772145
chr9	129775786	129775900
chr9	129779174	129779386
chr9	129789298	129789582
chr9	129803366	129803524
chr9	129809814	129809968
chr9	129813633	129813855
chr9	129849339	129849635
chr9	129871211	129871413
chr9	130100142	130100378
chr9	130173166	130173462
chr9	130258137	130258365
chr9	130259032	130259172
chr9	130306586	130306795
chr9	130307387	130307610
chr9	130413100	130413342
chr9	130458188	130458367
chr9	130459148	130459256
chr9	130461942	130462047
chr9	130486440	130486586
chr9	130492281	130492470
chr9	130526058	130526435
chr9	130573416	130573665
chr9	130589878	130590046
chr9	130599305	130599477
chr9	130631571	130631737
chr9	130632003	130632243
chr9	130684514	130684749
chr9	130749386	130749590
chr9	130750645	130750752
chr9	130830009	130830145
chr9	130854738	130854996
chr9	130883053	130883318
chr9	130969458	130969651
chr9	130978796	130979070
chr9	130983936	130984125
chr9	131004996	131005210
chr9	131005253	131005430
chr9	131060533	131060878
chr9	131070872	131071074
chr9	131080649	131080753
chr9	131127038	131127361
chr9	131130501	131130677
chr9	131136177	131136813
chr9	131136864	131136985
chr9	131149933	131150196
chr9	131151597	131151804
chr9	131216446	131216662
chr9	131239143	131239607
chr9	131290292	131290588
chr9	131297228	131297392
chr9	131359504	131359605
chr9	131411091	131411313
chr9	131411315	131411526
chr9	131412348	131412565
chr9	131428189	131428354
chr9	131557883	131558056
chr9	131654727	131654912
chr9	131680641	131680816
chr9	131689998	131690125
chr9	131764968	131765207
chr9	131826884	131827048
chr9	131855823	131856101
chr9	131989365	131989601
chr9	132273768	132273953
chr9	132443992	132444253
chr9	132546403	132546628
chr9	132577610	132577905
chr9	132690486	132690674
chr9	132975370	132975568
chr9	132990582	132991057
chr9	133107382	133107582
chr9	133260601	133260811
chr9	133262518	133262665
chr9	133396222	133396725
chr9	133424927	133425056
chr9	133500712	133500846
chr9	133945027	133945292
chr9	133979421	133979577
chr9	134022411	134022568
chr9	134027384	134027616
chr9	134323718	134323873
chr9	134672438	134672520
chr9	134743235	134743735
chr9	134896152	134896261
chr9	135192704	135192933
chr9	135203688	135203869
chr9	135590536	135590730
chr9	135690352	135690491
chr9	135736115	135736257
chr9	135781118	135781323
chr9	135835174	135835329
chr9	135846234	135846758
chr9	135879878	135880102
chr9	135880348	135880517
chr9	135922840	135923045
chr9	135991831	135992073
chr9	136020190	136020394
chr9	136358844	136359167
chr9	136388385	136388634
chr9	136399439	136399606
chr9	136410646	136410982
chr9	136418775	136418965
chr9	136419055	136419291
chr9	136487175	136487385
chr9	136673536	136673774
chr9	136839431	136839608
chr9	137055071	137055315
chr9	137119761	137119898
chr9	137184280	137184517
chr9	137425421	137425623
chr9	137448569	137448671
chr9	137728789	137728971
chr9	137937406	137937587
chr9	137937628	137937876
chr9	137938143	137938346
chr9	137939672	137939829
chr9	137958277	137958426
chr9	137958568	137958957
chr9	137983689	137983798
chr9	137992101	137992749
chr9	138006905	138007047
chr9	138203138	138203240
chr9	138497225	138497493
chr9	138626013	138626168
chr9	138641166	138641368
chr9	138645395	138645541
chr9	138707694	138708018
chr9	138708249	138708444
chr9	138815521	138815678
chr9	138862402	138862569
chr9	138896917	138897123
chr9	138916749	138916999
chr9	139010660	139010943
chr9	139012079	139012206
chr9	139212282	139212643
chr9	139213506	139213687
chr9	139219494	139219644
chr9	139314970	139315193
chr9	139455604	139455945
chr9	139607069	139607322
chr9	139621427	139621568
chr9	139633818	139633996
chr9	139679052	139679173
chr9	139697137	139697328
chr9	139899739	139899951
chr9	139905221	139905326
chr9	140029214	140029356
chr9	140111999	140112188
chr10	214325	214420
chr10	463023	463179
chr10	471996	472179
chr10	473272	473452
chr10	553386	553532
chr10	566611	566810
chr10	582893	583372
chr10	649612	649795
chr10	713680	713869
chr10	719382	719540
chr10	811463	811687
chr10	814890	815180
chr10	1021364	1021523
chr10	1084030	1084222
chr10	1085278	1085547
chr10	1092824	1093037
chr10	1204904	1205103
chr10	1301120	1301396
chr10	1390111	1390271
chr10	1480770	1481024
chr10	1498007	1498160
chr10	2040340	2040575
chr10	3281112	3281336
chr10	3397033	3397180
chr10	3426681	3426987
chr10	3487765	3487982
chr10	3494074	3494263
chr10	3500277	3500764
chr10	3501171	3501673
chr10	3509490	3509653
chr10	3514575	3514774
chr10	3540659	3540769
chr10	3558084	3558328
chr10	3565990	3566160
chr10	3571432	3571561
chr10	3617135	3617480
chr10	3617607	3617946
chr10	3654685	3655006
chr10	3655339	3655554
chr10	3795468	3795562
chr10	3802831	3802989
chr10	3809187	3809597
chr10	3814654	3814934
chr10	3815504	3815840
chr10	3815936	3816503
chr10	3818797	3818987
chr10	3863306	3863456
chr10	3968355	3968565
chr10	3978528	3978698
chr10	4202917	4203213
chr10	4302293	4302542
chr10	4311845	4312092
chr10	4312127	4312236
chr10	4312658	4312788
chr10	4312994	4313266
chr10	4313285	4313528
chr10	4386801	4386971
chr10	4483191	4483370
chr10	4484862	4485050
chr10	4573417	4573805
chr10	4693935	4694149
chr10	4694256	4694400
chr10	4768368	4768517
chr10	4799062	4799256
chr10	5142554	5142672
chr10	5479783	5480020
chr10	5480701	5480874
chr10	5531492	5531684
chr10	5576315	5576674
chr10	5578041	5578180
chr10	5584175	5584315
chr10	5686284	5686461
chr10	5705491	5705716
chr10	5741761	5742170
chr10	5742352	5742505
chr10	5761649	5761906
chr10	5766854	5767101
chr10	5767969	5768129
chr10	5825807	5826026
chr10	5895998	5896129
chr10	5914892	5915332
chr10	5960222	5960383
chr10	5971762	5972014
chr10	6290706	6290863
chr10	6481039	6481228
chr10	6481262	6481576
chr10	6925394	6925621
chr10	7047274	7047436
chr10	7060140	7060324
chr10	7193927	7194049
chr10	7247896	7248047
chr10	7467303	7467441
chr10	8129735	8129917
chr10	8134122	8134433
chr10	8135831	8136243
chr10	8137388	8137602
chr10	8138066	8138386
chr10	8139589	8139709
chr10	8139754	8139888
chr10	8139963	8140074
chr10	8140361	8141019
chr10	8141333	8141529
chr10	8141841	8142509
chr10	8143316	8143594
chr10	8143708	8144237
chr10	8145448	8145721
chr10	8150955	8151279
chr10	8157461	8157798
chr10	8158031	8158199
chr10	8159005	8159251
chr10	8161640	8161982
chr10	8167129	8167299
chr10	8185246	8185435
chr10	8297758	8297916
chr10	8431875	8432139
chr10	8489457	8490144
chr10	8626433	8626628
chr10	8626664	8626824
chr10	8710409	8710577
chr10	8752573	8752724
chr10	8784102	8784856
chr10	8834280	8834778
chr10	8872449	8872621
chr10	8898013	8898198
chr10	8950128	8950453
chr10	8954859	8955149
chr10	8989713	8989983
chr10	8993429	8993659
chr10	9075871	9076076
chr10	9120376	9120668
chr10	9232275	9232494
chr10	9509283	9509469
chr10	10138995	10139206
chr10	11013420	11013552
chr10	11187408	11187619
chr10	11693711	11693848
chr10	11798021	11798393
chr10	11931667	11931880
chr10	12347683	12348043
chr10	12415659	12415903
chr10	12687597	12687854
chr10	12699493	12699764
chr10	13266335	13266535
chr10	13381513	13381764
chr10	13384151	13384291
chr10	14267583	14267810
chr10	14438303	14438435
chr10	14489591	14489862
chr10	14625112	14625237
chr10	14685450	14686095
chr10	14687282	14687452
chr10	14919758	14920075
chr10	14920166	14920323
chr10	14921002	14921187
chr10	14921409	14921657
chr10	14960070	14960463
chr10	14961443	14961669
chr10	15036221	15036475
chr10	15095742	15096036
chr10	15166463	15166712
chr10	15178850	15179035
chr10	15179566	15180113
chr10	15383482	15383620
chr10	15610289	15610401
chr10	16237817	16238000
chr10	17132355	17132478
chr10	17144979	17145231
chr10	17311885	17312054
chr10	17535372	17535494
chr10	17726129	17726344
chr10	19461037	19461316
chr10	20162225	20162387
chr10	20317750	20317966
chr10	20618060	20618284
chr10	20880778	20880999
chr10	20952142	20952285
chr10	21072994	21073154
chr10	21412824	21413074
chr10	21463951	21464168
chr10	21495975	21496188
chr10	21502521	21502761
chr10	21523466	21523801
chr10	21594695	21594900
chr10	21679285	21679581
chr10	21845194	21845456
chr10	21851982	21852217
chr10	21855324	21855613
chr10	21862849	21863016
chr10	21863508	21863960
chr10	22080135	22080348
chr10	22322451	22322685
chr10	22331425	22331779
chr10	22523627	22523847
chr10	22558056	22558542
chr10	22580628	22580856
chr10	22580863	22581064
chr10	22581190	22581452
chr10	22581762	22581982
chr10	22644663	22644790
chr10	22645493	22645748
chr10	22645920	22646084
chr10	22669905	22670169
chr10	22842977	22843088
chr10	22870919	22871184
chr10	22912663	22912863
chr10	22961973	22962200
chr10	22962298	22962435
chr10	23043016	23043286
chr10	23184047	23184239
chr10	23410169	23410409
chr10	24537646	24538001
chr10	24538843	24539051
chr10	24567448	24567730
chr10	25053494	25053627
chr10	25318923	25319088
chr10	25345552	25345699
chr10	25503602	25503738
chr10	25713648	25713813
chr10	26042198	26042356
chr10	26437632	26437748
chr10	27311154	27311328
chr10	27339866	27340048
chr10	27482888	27483095
chr10	27483809	27484017
chr10	27698833	27699091
chr10	27866183	27866436
chr10	28088510	28088740
chr10	28194203	28194467
chr10	28464296	28464511
chr10	28734185	28734326
chr10	28995868	28996151
chr10	29007596	29007767
chr10	29007954	29008193
chr10	29014139	29014358
chr10	29220039	29220176
chr10	29268726	29268845
chr10	29326791	29326991
chr10	29428294	29428437
chr10	29431716	29431912
chr10	29434538	29434868
chr10	29919229	29919367
chr10	29959375	29959698
chr10	30120977	30121211
chr10	30141540	30141676
chr10	31205243	31205404
chr10	32115435	32115560
chr10	32258318	32258544
chr10	32290839	32290998
chr10	32384901	32385153
chr10	32675829	32676173
chr10	32906576	32906730
chr10	32980495	32980716
chr10	33287074	33287318
chr10	33334385	33334894
chr10	33376674	33376879
chr10	33452698	33452966
chr10	33662977	33663596
chr10	33725413	33725608
chr10	33838336	33838676
chr10	34128316	34128532
chr10	34130738	34130997
chr10	34378803	34379005
chr10	34546525	34546782
chr10	34615426	34615535
chr10	34661213	34661352
chr10	34734685	34735027
chr10	34857066	34857218
chr10	35142875	35143023
chr10	35143043	35143203
chr10	35234555	35234745
chr10	35283093	35283565
chr10	35633644	35633927
chr10	35664625	35664968
chr10	36348828	36349048
chr10	37650944	37651182
chr10	38186542	38186789
chr10	38339900	38340222
chr10	38912140	38912195
chr10	39152763	39152814
chr10	39165559	39165651
chr10	39193001	39193057
chr10	41683379	41683433
chr10	41685151	41685210
chr10	41710712	41710763
chr10	41711280	41711355
chr10	41713385	41713444
chr10	41714919	41715006
chr10	41715794	41715876
chr10	41718157	41718245
chr10	41719936	41720019
chr10	41720615	41720699
chr10	41738277	41738330
chr10	41849586	41849669
chr10	41849993	41850043
chr10	41851052	41851109
chr10	41855482	41855538
chr10	41916809	41916861
chr10	42368140	42368321
chr10	42368617	42368742
chr10	42453974	42454213
chr10	42454326	42454547
chr10	42597849	42598621
chr10	42598713	42598903
chr10	42756667	42757025
chr10	42775980	42776084
chr10	42853607	42853810
chr10	42860279	42860458
chr10	42897582	42897791
chr10	42954345	42954505
chr10	43165536	43165838
chr10	43211516	43211734
chr10	43223169	43223380
chr10	43505171	43505488
chr10	43738222	43738424
chr10	43886974	43887210
chr10	44116603	44116833
chr10	44140780	44140917
chr10	44149952	44150136
chr10	44199943	44200400
chr10	44329209	44329367
chr10	44617447	44617663
chr10	44679610	44679796
chr10	46466575	46466741
chr10	46512822	46513003
chr10	47949166	47949328
chr10	47998757	47998935
chr10	48929786	48929867
chr10	49185190	49185347
chr10	49332599	49332799
chr10	49537989	49538159
chr10	49666626	49666806
chr10	49699266	49699429
chr10	50640155	50640556
chr10	50667952	50668174
chr10	51242489	51242712
chr10	51846298	51846463
chr10	51931646	51931974
chr10	52053985	52054162
chr10	52057953	52058205
chr10	52827582	52827705
chr10	53129039	53129361
chr10	53129710	53129907
chr10	53496247	53496484
chr10	53739870	53740078
chr10	53743389	53743650
chr10	54745603	54745749
chr10	56136781	56136943
chr10	57791137	57791366
chr10	57791381	57791612
chr10	58212323	58212551
chr10	60170812	60170979
chr10	61118676	61118827
chr10	61284592	61284768
chr10	61323949	61324172
chr10	61335212	61335520
chr10	61396913	61397141
chr10	62278438	62278724
chr10	62374424	62374549
chr10	62700547	62700730
chr10	62839565	62839780
chr10	63329979	63330219
chr10	63478864	63479174
chr10	63698312	63698464
chr10	63698645	63698839
chr10	63844243	63844331
chr10	63853879	63854031
chr10	64699033	64699184
chr10	64896025	64896326
chr10	64950478	64950710
chr10	65059703	65059910
chr10	65060500	65060747
chr10	65101065	65101250
chr10	65966992	65967106
chr10	66527093	66527220
chr10	67171201	67171409
chr10	67330280	67330472
chr10	68056103	68056376
chr10	68936275	68936457
chr10	69095357	69095539
chr10	69209216	69209621
chr10	69989944	69990087
chr10	70150791	70151028
chr10	70151253	70151465
chr10	70386320	70386521
chr10	70553810	70553984
chr10	70571225	70571382
chr10	70609808	70610148
chr10	70748799	70748910
chr10	70805116	70805326
chr10	70815297	70815437
chr10	70883659	70883906
chr10	70888285	70888460
chr10	70888571	70888734
chr10	71161009	71161215
chr10	71514043	71514255
chr10	71663054	71663252
chr10	71972383	71972598
chr10	72246065	72246492
chr10	72415746	72415904
chr10	72564825	72564974
chr10	72716778	72717022
chr10	72777849	72778060
chr10	72810683	72810804
chr10	72822844	72823052
chr10	73210592	73210722
chr10	73645957	73646228
chr10	73727673	73727879
chr10	73804443	73804598
chr10	74055171	74055351
chr10	74055828	74056049
chr10	74123010	74123192
chr10	74132770	74132920
chr10	74540736	74540934
chr10	74676637	74676753
chr10	74788485	74788748
chr10	74843055	74843308
chr10	74925347	74925514
chr10	75054791	75055075
chr10	75055124	75055394
chr10	75055793	75056045
chr10	75159880	75160164
chr10	75202131	75202425
chr10	75204585	75204804
chr10	75215892	75216223
chr10	75240919	75241155
chr10	75318732	75318942
chr10	75537132	75537280
chr10	75580213	75580671
chr10	75606362	75606610
chr10	75606630	75606818
chr10	75664403	75664620
chr10	76194084	76194242
chr10	76254023	76254232
chr10	76256913	76257050
chr10	76331265	76331520
chr10	76451577	76452026
chr10	76529189	76529448
chr10	76541512	76541659
chr10	76542033	76542171
chr10	76805661	76805803
chr10	76830687	76830865
chr10	76833015	76833184
chr10	76942138	76942501
chr10	77050617	77050787
chr10	78860406	78860557
chr10	78881460	78881635
chr10	78887903	78888077
chr10	78915726	78915830
chr10	79012414	79012559
chr10	79275022	79275200
chr10	79287090	79287353
chr10	79317760	79318071
chr10	79355298	79355486
chr10	79741378	79741499
chr10	80032145	80032287
chr10	80051362	80051568
chr10	80289655	80289885
chr10	80358194	80358468
chr10	80379875	80380050
chr10	80499177	80499581
chr10	80499636	80499839
chr10	80500478	80500762
chr10	80500876	80501316
chr10	80558399	80558640
chr10	80609484	80609655
chr10	80669983	80670372
chr10	80673078	80673249
chr10	81921026	81921317
chr10	82204729	82204902
chr10	82254990	82255155
chr10	82641043	82641277
chr10	83208838	83209152
chr10	83435154	83435361
chr10	85356263	85356421
chr10	85711438	85711658
chr10	85979753	85979905
chr10	86972035	86972305
chr10	87414059	87414237
chr10	87539519	87539650
chr10	88004216	88004431
chr10	88150147	88150317
chr10	88456106	88456260
chr10	88505393	88505731
chr10	88506875	88507121
chr10	88758219	88758363
chr10	88842580	88842785
chr10	88845066	88845357
chr10	89612041	89612482
chr10	89612555	89613751
chr10	89881025	89881138
chr10	90003851	90004058
chr10	90137042	90137166
chr10	90615070	90615205
chr10	91043262	91043539
chr10	91393792	91394011
chr10	91394571	91394878
chr10	91394958	91395073
chr10	91671178	91671312
chr10	92082282	92082437
chr10	92157058	92157261
chr10	92249034	92249216
chr10	93243183	93243396
chr10	93673360	93673599
chr10	93823952	93824168
chr10	93939460	93939589
chr10	93988540	93988798
chr10	93989965	93990228
chr10	95133815	95133958
chr10	95184703	95185252
chr10	95215885	95216023
chr10	95230472	95230829
chr10	95838697	95838840
chr10	96064322	96064565
chr10	96996663	96996786
chr10	98074321	98074537
chr10	98470629	98470843
chr10	98551342	98551493
chr10	98582011	98582166
chr10	98592957	98593139
chr10	98823002	98823139
chr10	99084145	99084461
chr10	99086753	99086952
chr10	99087189	99087371
chr10	99111403	99111533
chr10	99183883	99184043
chr10	99195393	99195561
chr10	99196164	99196330
chr10	99212456	99212610
chr10	99247467	99247703
chr10	99279574	99279767
chr10	99292058	99292193
chr10	99293013	99293187
chr10	99316373	99316513
chr10	99884274	99884503
chr10	100110937	100111057
chr10	100145778	100145980
chr10	100164827	100165036
chr10	100890946	100891133
chr10	100995978	100996127
chr10	101056730	101056951
chr10	101371103	101371362
chr10	101527759	101527931
chr10	101714663	101714774
chr10	101716024	101716438
chr10	101936111	101936449
chr10	102097065	102097294
chr10	103188608	103188878
chr10	103337573	103337723
chr10	103459830	103460064
chr10	104394085	104394286
chr10	104460466	104460718
chr10	104583932	104584186
chr10	104695601	104695775
chr10	104836606	104836849
chr10	105015559	105015760
chr10	105535841	105536060
chr10	105658171	105658281
chr10	105681260	105681401
chr10	105716602	105716886
chr10	106018639	106018911
chr10	106081307	106081510
chr10	106230638	106230900
chr10	106293041	106293207
chr10	106517526	106517779
chr10	108730948	108731189
chr10	108919279	108919587
chr10	111177230	111177491
chr10	111530821	111531055
chr10	112103622	112103748
chr10	112237295	112237467
chr10	112572773	112573028
chr10	112668413	112668599
chr10	112669830	112670234
chr10	112775063	112775254
chr10	112826787	112826884
chr10	112856915	112857042
chr10	114554114	114554298
chr10	114561826	114562011
chr10	114700546	114700767
chr10	114701101	114701255
chr10	114785548	114785702
chr10	114823429	114823670
chr10	115083118	115083373
chr10	115307734	115307961
chr10	115428373	115428519
chr10	115429969	115430312
chr10	115792713	115792957
chr10	116052285	116052496
chr10	116099423	116099970
chr10	116116947	116117067
chr10	116301206	116301610
chr10	116373509	116373734
chr10	116373788	116373917
chr10	116569198	116569364
chr10	116688122	116688334
chr10	116921235	116921439
chr10	117414304	117414731
chr10	117659567	117659738
chr10	118024048	118024251
chr10	118546856	118546997
chr10	118599154	118599320
chr10	118626999	118627177
chr10	118657165	118657443
chr10	119240018	119240306
chr10	119324115	119324302
chr10	119360270	119360432
chr10	120014447	120014659
chr10	120503618	120504013
chr10	120505499	120505658
chr10	120506933	120507098
chr10	120549379	120549599
chr10	120756319	120756608
chr10	120772779	120772955
chr10	120779629	120779800
chr10	120830598	120830856
chr10	121114538	121114688
chr10	121261317	121261553
chr10	121345795	121345954
chr10	121413494	121413728
chr10	121437684	121437801
chr10	121641827	121642067
chr10	122601010	122601401
chr10	122746390	122746770
chr10	122995256	122995696
chr10	123052146	123052370
chr10	123259413	123259561
chr10	123261644	123261752
chr10	123303490	123303718
chr10	123329215	123329425
chr10	123347369	123347644
chr10	123677319	123677534
chr10	123677961	123678113
chr10	123678213	123678401
chr10	123812730	123812864
chr10	123890236	123890372
chr10	124260371	124260555
chr10	124703499	124703709
chr10	124904193	124904381
chr10	124904410	124904746
chr10	124930268	124930482
chr10	124953371	124953589
chr10	124954522	124954775
chr10	124974698	124974920
chr10	125051213	125051333
chr10	125116123	125116310
chr10	125127484	125127841
chr10	125471582	125471780
chr10	125510222	125510372
chr10	125510502	125510728
chr10	125791594	125791819
chr10	125813288	125813456
chr10	125940922	125941108
chr10	125956767	125956928
chr10	126057604	126057803
chr10	126064746	126065100
chr10	126140257	126140458
chr10	126173882	126174093
chr10	126480198	126480409
chr10	126480797	126481014
chr10	126543034	126543173
chr10	126545974	126546147
chr10	126595091	126595462
chr10	126693625	126693835
chr10	126747034	126747175
chr10	126841089	126841484
chr10	127013368	127013529
chr10	127101770	127101926
chr10	127126815	127127017
chr10	127317209	127317427
chr10	127373349	127373615
chr10	127398172	127398444
chr10	127574262	127574465
chr10	127575254	127575393
chr10	127579834	127579941
chr10	127662924	127663115
chr10	127737199	127737366
chr10	127839037	127839344
chr10	128065952	128066142
chr10	128066518	128066831
chr10	128466936	128467036
chr10	128482080	128482231
chr10	128583619	128583827
chr10	129596869	129597213
chr10	130108034	130108181
chr10	130204888	130205025
chr10	130719551	130719784
chr10	131094152	131094367
chr10	131395102	131395251
chr10	132484132	132484343
chr10	132773740	132773891
chr10	133497547	133497803
chr10	133661270	133661445
chr10	133843531	133843689
chr10	133995010	133995436
chr10	134061474	134061636
chr10	134182601	134182734
chr10	134199652	134199928
chr10	134202953	134203089
chr10	134238674	134239157
chr10	134254798	134255006
chr10	134497311	134497492
chr10	134709011	134709214
chr10	134921768	134922018
chr10	135125024	135125211
chr11	383335	383516
chr11	496705	497136
chr11	596421	596681
chr11	799450	799596
chr11	799732	800112
chr11	831941	832156
chr11	866711	866822
chr11	1277030	1277237
chr11	1677262	1677410
chr11	1683357	1683489
chr11	1750417	1750704
chr11	1808665	1808869
chr11	1813608	1813834
chr11	2146904	2147122
chr11	2147333	2147497
chr11	2171084	2171355
chr11	2271859	2272056
chr11	2355750	2356062
chr11	3623713	3623863
chr11	3962854	3963050
chr11	4042491	4042654
chr11	5869106	5869272
chr11	6459095	6459407
chr11	6581057	6581214
chr11	6582199	6582402
chr11	7491806	7491963
chr11	8661048	8661261
chr11	8667158	8667409
chr11	8889772	8890023
chr11	8942156	8942830
chr11	8943035	8943252
chr11	9081672	9081952
chr11	9258884	9259067
chr11	9341590	9341741
chr11	9437892	9438056
chr11	9438364	9438608
chr11	9438617	9438864
chr11	9511170	9511509
chr11	9550882	9551082
chr11	9591702	9591974
chr11	10160038	10160235
chr11	10284522	10284684
chr11	10835361	10835649
chr11	11290985	11291158
chr11	11432939	11433198
chr11	11509765	11509931
chr11	11877589	11877772
chr11	11972167	11972342
chr11	12025853	12025985
chr11	12097069	12097221
chr11	12104834	12105018
chr11	12115103	12115269
chr11	12137853	12137977
chr11	12206976	12207241
chr11	12223650	12223797
chr11	12258414	12258594
chr11	12259405	12259555
chr11	12259761	12259926
chr11	12651810	12652148
chr11	12702052	12702235
chr11	12778201	12778538
chr11	13051314	13051500
chr11	13185442	13185653
chr11	13928164	13928366
chr11	15623415	15623660
chr11	15980214	15980361
chr11	16871918	16872197
chr11	16960637	16960774
chr11	17055777	17056108
chr11	17056343	17056527
chr11	17988333	17988517
chr11	17991252	17991529
chr11	18300196	18300477
chr11	18372707	18372816
chr11	18505007	18505153
chr11	18566545	18566898
chr11	18612218	18612800
chr11	19529098	19529214
chr11	19690878	19691079
chr11	20013832	20014164
chr11	20090472	20090667
chr11	21001740	21001943
chr11	21120309	21120440
chr11	22603841	22604146
chr11	24759520	24759729
chr11	26073615	26073763
chr11	27103090	27103238
chr11	27144301	27144448
chr11	27340948	27341290
chr11	27341350	27341541
chr11	27450303	27450472
chr11	27484822	27484951
chr11	27621180	27621364
chr11	27697344	27697549
chr11	28085553	28086106
chr11	28088677	28088796
chr11	28088799	28089094
chr11	28321531	28321680
chr11	29823234	29823395
chr11	30301041	30301296
chr11	30499466	30499649
chr11	30562438	30562669
chr11	30563992	30564222
chr11	30631842	30631972
chr11	30846645	30846832
chr11	32836974	32837147
chr11	33288888	33289094
chr11	33298196	33298373
chr11	33650087	33650277
chr11	34031506	34031719
chr11	34083376	34083501
chr11	34085203	34085365
chr11	34151680	34151864
chr11	34230753	34230984
chr11	34274783	34274939
chr11	34310719	34310940
chr11	34491691	34491957
chr11	34515822	34516084
chr11	34548695	34548844
chr11	34549097	34549312
chr11	34564888	34565039
chr11	34618454	34618793
chr11	34646253	34646424
chr11	34646532	34646706
chr11	34894720	34894939
chr11	35076166	35076325
chr11	35117290	35117477
chr11	35117485	35117836
chr11	35124214	35124424
chr11	35367978	35368364
chr11	35369007	35369387
chr11	35369605	35369799
chr11	35369993	35370211
chr11	35641243	35641454
chr11	35872368	35872596
chr11	35999603	35999755
chr11	36069104	36069271
chr11	37209059	37209287
chr11	37591045	37591224
chr11	38067978	38068196
chr11	40007633	40007883
chr11	40661210	40661449
chr11	41763016	41763191
chr11	42044375	42044599
chr11	42267214	42267369
chr11	43174134	43174260
chr11	43564540	43564730
chr11	44156558	44156746
chr11	44562965	44563169
chr11	44958210	44958349
chr11	45225790	45225915
chr11	45377305	45377540
chr11	45785434	45785612
chr11	45788391	45788532
chr11	45826769	45827018
chr11	45858731	45858948
chr11	45874650	45874804
chr11	45895909	45896092
chr11	45896905	45897056
chr11	46033986	46034177
chr11	46154612	46154838
chr11	46221227	46221522
chr11	46221594	46221803
chr11	46252061	46252348
chr11	46382875	46383051
chr11	46679369	46679657
chr11	46915034	46915284
chr11	46963161	46963409
chr11	47097265	47097351
chr11	47117331	47117521
chr11	47154381	47154624
chr11	47172425	47172584
chr11	47192982	47193222
chr11	47193332	47193495
chr11	47194648	47194859
chr11	47221504	47221652
chr11	47226650	47226780
chr11	47530509	47530698
chr11	47543513	47543774
chr11	47543853	47544032
chr11	47693028	47693142
chr11	47746667	47746886
chr11	47826334	47826581
chr11	47826674	47826810
chr11	47958582	47959023
chr11	47959028	47959173
chr11	48512369	48512554
chr11	48761706	48761755
chr11	48766856	48766919
chr11	48811391	48811442
chr11	49261526	49261695
chr11	49280622	49280820
chr11	49720213	49720392
chr11	49802747	49802851
chr11	50086476	50086628
chr11	50705896	50705991
chr11	51424976	51425026
chr11	51447884	51447934
chr11	56307565	56307816
chr11	56802276	56802420
chr11	57236736	57236913
chr11	57364683	57364820
chr11	58101168	58101406
chr11	59139727	59140084
chr11	59193455	59193736
chr11	59279753	59279891
chr11	60438704	60438810
chr11	60466239	60466493
chr11	60545753	60545943
chr11	60577314	60577526
chr11	60689152	60689281
chr11	60857023	60857170
chr11	60880190	60880315
chr11	60886149	60886430
chr11	61005107	61005244
chr11	61012800	61012903
chr11	61409335	61409498
chr11	61492283	61492547
chr11	61549545	61549714
chr11	62080420	62080594
chr11	62134131	62134272
chr11	62170741	62170935
chr11	62188657	62188871
chr11	62295679	62295984
chr11	62363272	62363854
chr11	62867321	62867515
chr11	63040604	63040757
chr11	63138128	63138368
chr11	63138394	63138557
chr11	63146399	63146630
chr11	63165918	63166095
chr11	63291561	63291826
chr11	63371369	63371747
chr11	63462087	63462301
chr11	63479595	63479822
chr11	63481848	63481970
chr11	63510815	63510983
chr11	63705725	63705865
chr11	63710747	63710873
chr11	63757996	63758151
chr11	63764738	63765051
chr11	63791452	63791774
chr11	63794309	63794493
chr11	63808975	63809246
chr11	63837692	63837808
chr11	63859337	63859507
chr11	64211179	64211393
chr11	64217023	64217190
chr11	64241124	64241266
chr11	64302731	64302867
chr11	64367448	64367627
chr11	64368037	64368225
chr11	64373604	64373856
chr11	64403146	64403455
chr11	64613646	64613792
chr11	64646092	64646725
chr11	64659218	64659396
chr11	64669875	64670017
chr11	64705753	64705949
chr11	64706391	64706549
chr11	64707231	64707431
chr11	64733259	64733422
chr11	64786328	64786574
chr11	64910588	64910759
chr11	64925624	64925812
chr11	64944014	64944227
chr11	64966477	64966683
chr11	64996199	64996361
chr11	65022297	65022597
chr11	65022913	65023263
chr11	65187211	65187393
chr11	65244735	65245014
chr11	65311126	65311281
chr11	65334096	65334390
chr11	65486060	65486370
chr11	65575837	65576683
chr11	65593801	65594066
chr11	65605742	65605874
chr11	65648787	65649094
chr11	65650807	65651059
chr11	65793488	65793687
chr11	65813656	65813863
chr11	65868810	65869336
chr11	66162665	66162973
chr11	66242476	66242599
chr11	66268909	66269111
chr11	66367943	66368212
chr11	66442009	66442262
chr11	66480740	66480913
chr11	66521247	66521418
chr11	66564354	66564501
chr11	66578714	66578938
chr11	66580098	66580270
chr11	66584258	66584447
chr11	66586335	66586501
chr11	66644210	66644384
chr11	66800057	66800319
chr11	66812472	66812652
chr11	66836788	66836950
chr11	66916187	66916675
chr11	66966873	66967059
chr11	66988007	66988232
chr11	67527698	67527857
chr11	67528062	67528220
chr11	67562889	67563072
chr11	67587475	67587686
chr11	67588761	67588910
chr11	67602247	67602482
chr11	67642990	67643148
chr11	67645163	67645294
chr11	67645662	67646009
chr11	67674367	67674502
chr11	67738393	67738610
chr11	67795565	67795723
chr11	67796366	67796662
chr11	67865031	67865198
chr11	67912944	67913155
chr11	67985235	67985450
chr11	68123442	68123573
chr11	68208440	68208645
chr11	68287478	68287607
chr11	68430130	68430312
chr11	68585084	68585301
chr11	68627658	68627859
chr11	68639121	68639380
chr11	68639807	68640024
chr11	68661043	68661278
chr11	68797134	68797385
chr11	68801246	68801431
chr11	68821106	68821285
chr11	68821495	68821690
chr11	68944556	68944770
chr11	69004544	69004724
chr11	69005530	69005705
chr11	69111490	69111683
chr11	69162252	69162492
chr11	69164198	69164328
chr11	69415178	69415450
chr11	69416781	69416898
chr11	69468538	69468689
chr11	69630079	69630224
chr11	69727358	69727534
chr11	69736068	69736326
chr11	69759349	69759579
chr11	69805855	69806112
chr11	69922209	69922358
chr11	69965979	69966143
chr11	69980996	69981146
chr11	70468521	70468685
chr11	70473184	70473306
chr11	70541649	70542095
chr11	70638127	70638317
chr11	70641027	70641392
chr11	70814521	70814911
chr11	70837169	70837463
chr11	70842755	70843000
chr11	70855212	70855361
chr11	70876741	70877000
chr11	70956465	70956564
chr11	70976784	70976931
chr11	71316959	71317179
chr11	71428448	71428684
chr11	71468464	71468721
chr11	71468974	71469253
chr11	71490945	71491088
chr11	71501489	71501606
chr11	71613397	71613606
chr11	72171387	72171626
chr11	72175354	72175474
chr11	72461665	72461850
chr11	72529528	72529893
chr11	72574591	72574767
chr11	72582685	72582831
chr11	72723665	72723830
chr11	73048773	73048938
chr11	73265155	73265613
chr11	73371654	73371810
chr11	73457853	73458136
chr11	73715944	73716076
chr11	73882727	73882878
chr11	73981139	73981318
chr11	74238112	74238302
chr11	74531503	74531694
chr11	74722517	74722772
chr11	74761299	74761472
chr11	74775747	74775921
chr11	74981404	74981590
chr11	75179935	75180113
chr11	75180857	75181070
chr11	75203151	75203331
chr11	75545476	75545606
chr11	75595509	75595612
chr11	75624974	75625164
chr11	75769927	75770113
chr11	75833608	75833901
chr11	75940213	75940494
chr11	76424342	76424526
chr11	76777466	76777636
chr11	76904114	76904300
chr11	77467899	77468401
chr11	77527979	77528231
chr11	77574644	77574864
chr11	77786075	77786405
chr11	77962894	77963236
chr11	78190169	78190435
chr11	78237692	78237849
chr11	78449126	78449367
chr11	79425361	79425624
chr11	79496200	79496425
chr11	79553328	79553641
chr11	79671740	79671975
chr11	79711190	79711450
chr11	79891293	79891469
chr11	80586180	80586450
chr11	81317729	81317886
chr11	81922750	81922967
chr11	82246976	82247175
chr11	82290177	82290320
chr11	82460946	82461065
chr11	82477871	82478070
chr11	82481499	82481653
chr11	82544855	82545026
chr11	82549309	82549421
chr11	83060068	83060228
chr11	83104365	83104549
chr11	83826310	83826451
chr11	84060101	84060341
chr11	84156836	84156983
chr11	84236674	84236815
chr11	84376419	84376569
chr11	84984808	84985008
chr11	85016445	85016607
chr11	85016776	85016998
chr11	85017001	85017177
chr11	85052505	85052674
chr11	85084052	85084249
chr11	85146795	85147006
chr11	85233271	85233417
chr11	85278819	85279077
chr11	85457081	85457306
chr11	85633047	85633222
chr11	85845177	85845426
chr11	85848396	85848534
chr11	86095301	86095484
chr11	86165268	86165448
chr11	86179039	86179165
chr11	86388705	86389005
chr11	86411547	86411752
chr11	86689703	86689892
chr11	87791531	87791756
chr11	87807188	87807387
chr11	88436536	88436701
chr11	88706628	88706802
chr11	89048260	89048381
chr11	89915014	89915177
chr11	91028628	91028891
chr11	91443421	91443612
chr11	94141180	94141346
chr11	94457422	94457592
chr11	94545535	94545703
chr11	94604316	94604555
chr11	95162613	95162784
chr11	95163126	95163296
chr11	95296822	95297123
chr11	95468896	95469092
chr11	95495491	95495645
chr11	95518055	95518207
chr11	95616130	95616479
chr11	95715589	95715758
chr11	95764728	95765060
chr11	96203503	96203779
chr11	99607311	99607515
chr11	100063107	100063323
chr11	100063648	100063732
chr11	100502779	100503031
chr11	100505453	100505704
chr11	100675092	100675266
chr11	100814227	100814377
chr11	100815514	100815739
chr11	101048464	101048600
chr11	101383610	101383740
chr11	101386946	101387219
chr11	101605611	101605801
chr11	101694507	101694648
chr11	104953669	104953852
chr11	106631141	106631353
chr11	107512276	107512530
chr11	107597054	107597316
chr11	107843346	107843605
chr11	107968736	107968997
chr11	109742100	109742482
chr11	109843566	109843723
chr11	110150577	110150854
chr11	111313257	111313370
chr11	111399119	111399309
chr11	112963223	112963354
chr11	114847437	114847680
chr11	114880055	114880316
chr11	114891623	114891827
chr11	114920307	114920460
chr11	114923031	114923189
chr11	115112333	115112434
chr11	115773697	115773856
chr11	116149141	116149331
chr11	116348762	116349006
chr11	116473650	116473986
chr11	116598207	116598437
chr11	116690460	116690660
chr11	116704305	116704593
chr11	116813547	116813690
chr11	116930535	116930753
chr11	117079085	117079275
chr11	117093773	117094252
chr11	117101146	117101242
chr11	117162449	117162640
chr11	117452958	117453176
chr11	117518728	117518919
chr11	117639681	117639903
chr11	117651284	117651459
chr11	117777166	117777371
chr11	117777444	117777597
chr11	117791853	117792024
chr11	117999009	117999222
chr11	118285238	118285473
chr11	118286424	118286671
chr11	118298137	118298358
chr11	118300646	118300943
chr11	118334537	118334614
chr11	118443451	118443717
chr11	118736989	118737290
chr11	119104741	119104935
chr11	119202788	119203004
chr11	119254992	119255223
chr11	119283844	119284029
chr11	119544786	119544995
chr11	120408512	120408696
chr11	122031427	122031607
chr11	124048683	124048938
chr11	124048983	124049212
chr11	125643935	125644395
chr11	125780610	125780753
chr11	125784752	125784883
chr11	127396801	127397081
chr11	127823789	127823950
chr11	128751538	128751708
chr11	129203891	129204061
chr11	129236835	129237096
chr11	129378550	129379014
chr11	129499171	129499488
chr11	129823774	129823934
chr11	129824018	129824253
chr11	129924702	129924876
chr11	130029092	130029276
chr11	130201812	130202096
chr11	133742074	133742314
chr11	133760917	133761097
chr11	133954951	133955265
chr11	133962576	133962802
chr11	133983387	133983595
chr12	368680	368841
chr12	368897	369196
chr12	731667	731817
chr12	1311907	1312112
chr12	1545962	1546155
chr12	1561032	1561253
chr12	1641412	1641592
chr12	1816181	1816365
chr12	1816383	1816540
chr12	1887665	1887845
chr12	1916323	1916546
chr12	1929278	1929460
chr12	2027981	2028199
chr12	2032652	2032765
chr12	2139454	2139737
chr12	2265878	2266138
chr12	3123995	3124154
chr12	3447687	3447824
chr12	3493862	3494079
chr12	3500302	3500606
chr12	3621106	3621425
chr12	3727955	3728095
chr12	3843296	3843522
chr12	4517826	4517959
chr12	4628428	4628626
chr12	5603143	5603285
chr12	6063979	6064121
chr12	6068444	6068707
chr12	6173429	6173621
chr12	6179728	6180264
chr12	6201689	6201881
chr12	6241740	6241873
chr12	6244226	6244378
chr12	6257500	6257833
chr12	6264019	6264204
chr12	6316149	6316314
chr12	6431674	6431832
chr12	6581105	6581259
chr12	6642450	6642654
chr12	6642669	6642995
chr12	6831763	6831896
chr12	6949627	6949947
chr12	6950011	6950289
chr12	7371825	7372011
chr12	7981955	7982131
chr12	8070957	8071160
chr12	8993239	8993490
chr12	9076525	9076730
chr12	9317094	9317250
chr12	10537822	10537974
chr12	10657149	10657690
chr12	11214922	11215151
chr12	11693156	11693435
chr12	11840065	11840281
chr12	12246992	12247227
chr12	12310748	12311318
chr12	12401722	12401925
chr12	12448233	12448493
chr12	12605152	12605480
chr12	12627113	12627321
chr12	12762350	12762555
chr12	12864189	12864482
chr12	12937173	12937379
chr12	13035005	13035331
chr12	13088502	13088662
chr12	13142848	13143137
chr12	13145398	13145534
chr12	13146313	13146538
chr12	13209702	13209905
chr12	13240947	13241078
chr12	13450601	13450810
chr12	13481862	13482037
chr12	14284379	14284720
chr12	14300096	14300339
chr12	14461030	14461231
chr12	14820868	14821061
chr12	14913242	14913371
chr12	15680607	15680809
chr12	15834137	15834372
chr12	15900274	15900473
chr12	15955672	15955884
chr12	16650488	16650699
chr12	18038850	18039002
chr12	19175266	19175562
chr12	19332989	19333159
chr12	19490573	19490734
chr12	20530521	20530747
chr12	21293004	21293207
chr12	21495821	21496124
chr12	21770355	21770483
chr12	22063137	22063383
chr12	22378917	22379162
chr12	22379370	22379530
chr12	22715052	22715274
chr12	23059064	23059303
chr12	23629902	23630037
chr12	24134985	24135304
chr12	24618817	24619024
chr12	24674733	24674902
chr12	25294393	25294576
chr12	25295052	25295313
chr12	25430814	25431216
chr12	25502187	25502381
chr12	25562936	25563172
chr12	25568625	25568871
chr12	25617482	25617690
chr12	26003859	26004177
chr12	26167121	26167252
chr12	26198134	26198302
chr12	26240283	26240489
chr12	26414449	26414633
chr12	27066578	27066838
chr12	27066897	27067109
chr12	27224166	27224380
chr12	27377092	27377437
chr12	27532825	27532943
chr12	27786857	27787045
chr12	27829202	27829382
chr12	28234459	28234628
chr12	29425247	29425602
chr12	29813904	29814086
chr12	29827395	29827672
chr12	30046734	30046972
chr12	30324855	30325003
chr12	30346826	30347028
chr12	31368249	31368432
chr12	31704009	31704187
chr12	31793703	31793887
chr12	32004417	32004644
chr12	32013516	32013687
chr12	32444384	32444568
chr12	32579589	32579769
chr12	32941339	32941462
chr12	33055979	33056166
chr12	33137937	33138078
chr12	33268213	33268386
chr12	33451428	33451625
chr12	33632355	33632541
chr12	33846329	33846551
chr12	34023698	34023981
chr12	36303451	36303507
chr12	36340369	36340418
chr12	38300690	38300958
chr12	38475618	38475868
chr12	38483385	38483558
chr12	38510983	38511206
chr12	38993106	38993401
chr12	39748179	39748272
chr12	40409226	40409384
chr12	40719350	40719528
chr12	40918765	40918932
chr12	41006031	41006523
chr12	41164375	41164527
chr12	41249985	41250230
chr12	41267559	41267825
chr12	41332184	41332425
chr12	41409836	41409971
chr12	41437007	41437590
chr12	41503834	41503982
chr12	41970991	41971174
chr12	42485501	42485703
chr12	43556273	43556598
chr12	43870688	43870791
chr12	43897641	43897834
chr12	43914646	43914906
chr12	43940511	43940685
chr12	43979303	43979466
chr12	44111306	44111539
chr12	44170698	44170860
chr12	44229671	44229859
chr12	44407717	44407969
chr12	44408703	44408826
chr12	44669843	44670029
chr12	44670055	44670209
chr12	44947023	44947189
chr12	44947312	44947594
chr12	44950018	44950227
chr12	44979168	44979347
chr12	45051841	45052132
chr12	45063693	45064386
chr12	45135778	45135960
chr12	45153729	45154117
chr12	45173608	45174117
chr12	45189348	45189541
chr12	45345190	45345304
chr12	45448943	45449102
chr12	45713844	45713998
chr12	45865029	45865195
chr12	45868892	45869048
chr12	46566670	46566886
chr12	46682819	46683079
chr12	46703078	46703481
chr12	46785678	46785856
chr12	46799537	46799700
chr12	47030326	47030679
chr12	47030721	47031068
chr12	47031143	47031578
chr12	47396616	47396935
chr12	47397387	47397594
chr12	47810885	47811025
chr12	48303206	48303429
chr12	48322573	48322715
chr12	48643012	48643317
chr12	48790809	48790923
chr12	48861822	48862037
chr12	48882167	48882316
chr12	48891841	48892054
chr12	48902499	48902779
chr12	48962838	48963234
chr12	48997279	48997621
chr12	49080762	49081396
chr12	49081581	49081758
chr12	49124523	49124764
chr12	49185825	49186049
chr12	49186177	49186294
chr12	49212896	49213123
chr12	49252441	49252664
chr12	49277530	49277684
chr12	49280495	49280718
chr12	49316675	49316769
chr12	49321626	49321732
chr12	49491013	49491183
chr12	49517165	49517400
chr12	49668759	49668917
chr12	49675259	49675377
chr12	49704808	49705062
chr12	49732112	49732338
chr12	49763686	49763906
chr12	49765729	49765866
chr12	49774502	49774687
chr12	49918241	49918465
chr12	49919071	49919446
chr12	49955252	49955436
chr12	50072166	50072364
chr12	50489297	50489495
chr12	50508031	50508323
chr12	50662726	50662895
chr12	50677628	50677788
chr12	50712986	50713243
chr12	50827489	50827684
chr12	50828784	50829010
chr12	50852683	50852792
chr12	50860871	50861056
chr12	50863350	50863558
chr12	50866309	50866458
chr12	50871014	50871219
chr12	50872328	50872561
chr12	50887360	50887482
chr12	50892793	50893021
chr12	50927449	50927757
chr12	50960421	50960833
chr12	50961005	50961210
chr12	51025107	51025306
chr12	51212582	51212851
chr12	51266064	51266304
chr12	51298588	51298784
chr12	51481009	51481336
chr12	51540232	51540425
chr12	51551553	51551747
chr12	51582381	51582508
chr12	51586481	51586666
chr12	51588104	51588299
chr12	51588369	51588513
chr12	51625032	51625187
chr12	51626170	51626317
chr12	51633511	51633705
chr12	51655688	51655876
chr12	51673602	51673728
chr12	51686958	51687148
chr12	51932711	51932879
chr12	51975429	51975702
chr12	51975775	51975961
chr12	52059256	52059395
chr12	52306357	52306649
chr12	52500894	52501088
chr12	52619493	52619664
chr12	52620657	52620784
chr12	52621766	52621910
chr12	52624747	52624950
chr12	52632998	52633321
chr12	52868645	52868827
chr12	53636243	53636413
chr12	54497272	54497463
chr12	54510872	54511018
chr12	54579397	54579533
chr12	54608074	54608256
chr12	54654303	54654590
chr12	54687003	54687218
chr12	54722288	54722427
chr12	54722665	54722912
chr12	54796813	54796927
chr12	54832470	54832637
chr12	54839068	54839345
chr12	54868811	54869046
chr12	55167644	55167780
chr12	55326008	55326126
chr12	55326272	55326436
chr12	55367435	55367634
chr12	55405435	55405705
chr12	55665882	55666159
chr12	55689155	55689276
chr12	55845905	55846062
chr12	56271739	56271961
chr12	56435811	56436051
chr12	56451824	56451944
chr12	56526076	56526290
chr12	56622076	56622255
chr12	56706553	56706727
chr12	56747813	56747971
chr12	57630825	57631055
chr12	57756085	57756308
chr12	57845183	57845411
chr12	58314120	58314327
chr12	58393675	58393836
chr12	58653602	58653993
chr12	58751818	58752017
chr12	58752052	58752262
chr12	58781880	58782108
chr12	60037364	60037633
chr12	60107915	60108068
chr12	60192649	60192782
chr12	60939399	60939643
chr12	60940736	60940958
chr12	60940961	60941199
chr12	61115282	61115524
chr12	61147130	61147297
chr12	61147335	61147440
chr12	61205112	61205349
chr12	61546948	61547115
chr12	61553471	61553759
chr12	61613941	61614144
chr12	61736805	61737022
chr12	61747060	61747198
chr12	62525081	62525639
chr12	62525987	62526124
chr12	62526278	62526607
chr12	62526739	62526868
chr12	62599092	62599302
chr12	62658654	62658823
chr12	62690089	62690396
chr12	62690456	62690589
chr12	62763358	62763519
chr12	62936018	62936221
chr12	63084556	63084866
chr12	63132111	63132272
chr12	63132484	63132640
chr12	63231961	63232178
chr12	63289833	63289991
chr12	63305266	63305565
chr12	63352954	63353155
chr12	63376173	63376389
chr12	63399358	63399540
chr12	63505250	63505557
chr12	63571749	63571885
chr12	63574139	63574329
chr12	63655333	63655459
chr12	63849388	63849769
chr12	63850364	63850606
chr12	63962976	63963136
chr12	64266361	64266529
chr12	64283557	64283801
chr12	64800607	64800777
chr12	65103468	65103619
chr12	65944808	65944944
chr12	65950310	65950442
chr12	66035054	66035266
chr12	66111043	66111262
chr12	66115022	66115293
chr12	66164392	66164588
chr12	67012003	67012374
chr12	67012603	67012741
chr12	67290117	67290523
chr12	67341650	67341844
chr12	67487626	67487827
chr12	68283121	68283256
chr12	68369104	68369336
chr12	68513861	68514011
chr12	68517327	68517432
chr12	68729832	68729972
chr12	68734495	68734655
chr12	69164627	69164786
chr12	69196392	69196507
chr12	69413894	69414088
chr12	70158376	70158631
chr12	70343061	70343275
chr12	70519552	70519685
chr12	72063723	72063903
chr12	72064066	72064300
chr12	72483771	72483951
chr12	72723531	72723797
chr12	73218314	73218462
chr12	73552176	73552303
chr12	74191579	74191768
chr12	74258191	74258374
chr12	74304276	74304486
chr12	74386411	74386944
chr12	74391568	74391707
chr12	74392342	74392621
chr12	74405549	74405721
chr12	74464587	74464772
chr12	74601935	74602179
chr12	74623950	74624165
chr12	74670803	74670990
chr12	74712550	74712681
chr12	75203209	75203404
chr12	75217931	75218121
chr12	75266810	75266901
chr12	75548839	75548967
chr12	75631143	75631363
chr12	75681476	75681672
chr12	75849553	75849778
chr12	75983091	75983282
chr12	75983401	75983578
chr12	75983650	75984096
chr12	76458109	76458323
chr12	76498156	76498427
chr12	76533350	76533505
chr12	76850241	76850414
chr12	76914741	76914954
chr12	76920884	76921072
chr12	77645042	77645177
chr12	77781529	77781678
chr12	77940705	77940978
chr12	77963500	77963734
chr12	78080948	78081182
chr12	78433282	78433447
chr12	78467465	78467682
chr12	78606721	78606949
chr12	78609731	78609906
chr12	78851791	78851919
chr12	78852022	78852296
chr12	78853665	78853877
chr12	78969684	78969950
chr12	78986217	78986357
chr12	79231173	79231396
chr12	81087842	81087989
chr12	81605747	81605870
chr12	81725323	81725468
chr12	81827003	81827217
chr12	81849278	81849556
chr12	82982270	82982474
chr12	83312355	83312470
chr12	84395207	84395385
chr12	84699761	84699920
chr12	85294141	85294262
chr12	85568326	85568562
chr12	85641364	85641575
chr12	85756805	85756942
chr12	85888737	85888898
chr12	85939366	85939537
chr12	86075792	86075920
chr12	86118201	86118365
chr12	87059769	87059908
chr12	87116279	87116434
chr12	87343312	87343577
chr12	87911183	87911338
chr12	87977052	87977199
chr12	88015187	88015306
chr12	88035368	88035573
chr12	88173927	88174144
chr12	88273275	88273464
chr12	88442426	88442595
chr12	88484740	88484847
chr12	88627532	88627824
chr12	88680668	88680919
chr12	88687119	88687355
chr12	88777473	88777676
chr12	88791699	88791849
chr12	90306536	90306752
chr12	90495901	90496118
chr12	90546531	90546773
chr12	90802215	90802399
chr12	90926032	90926166
chr12	90926773	90926996
chr12	90988273	90988472
chr12	90998485	90998655
chr12	91421516	91421654
chr12	91491662	91491818
chr12	91965075	91965323
chr12	92062983	92063433
chr12	92295728	92295862
chr12	92418645	92418900
chr12	92442935	92443080
chr12	92469234	92469397
chr12	92481754	92481918
chr12	92490187	92490394
chr12	92595053	92596127
chr12	93307790	93307953
chr12	93352197	93352406
chr12	93354075	93354275
chr12	93479007	93479208
chr12	93533794	93533976
chr12	93595892	93596109
chr12	93741132	93741340
chr12	93940379	93940615
chr12	94031807	94031997
chr12	94134780	94135066
chr12	94236224	94236480
chr12	94391418	94391666
chr12	94391949	94392191
chr12	94509200	94509320
chr12	94636050	94636235
chr12	94953418	94953616
chr12	95221713	95221857
chr12	95576060	95576287
chr12	95950535	95950743
chr12	96405527	96405767
chr12	96485662	96485936
chr12	96634660	96634767
chr12	96793015	96793221
chr12	97055256	97055460
chr12	97250584	97250817
chr12	97289385	97289668
chr12	97418249	97418418
chr12	97432968	97433206
chr12	97511382	97511747
chr12	97562866	97563045
chr12	98961428	98961624
chr12	99059936	99060013
chr12	99117548	99117757
chr12	99118428	99118975
chr12	100127715	100127995
chr12	100198136	100198397
chr12	100325843	100326219
chr12	100377768	100378006
chr12	100526354	100526595
chr12	100615203	100616008
chr12	100616306	100616572
chr12	100637636	100637797
chr12	101037658	101037806
chr12	101384278	101384426
chr12	101603694	101603947
chr12	101658172	101658302
chr12	102167494	102167669
chr12	102413661	102413969
chr12	102553358	102553566
chr12	102676773	102677004
chr12	102848892	102848982
chr12	102874681	102874831
chr12	102880641	102880756
chr12	102981873	102982081
chr12	102982606	102982821
chr12	103119602	103119763
chr12	103204811	103204958
chr12	103585537	103585775
chr12	103589841	103590067
chr12	104018949	104019218
chr12	104132799	104132979
chr12	104286986	104287160
chr12	104472223	104472513
chr12	104778747	104778925
chr12	104779044	104779326
chr12	104814645	104814791
chr12	104850387	104850542
chr12	104853182	104853390
chr12	104919189	104919320
chr12	105020747	105020907
chr12	105055878	105056134
chr12	105056363	105056626
chr12	105056649	105056743
chr12	105276317	105276525
chr12	105767887	105768022
chr12	105874173	105874444
chr12	105874456	105874765
chr12	105904667	105904817
chr12	106238007	106238316
chr12	106347297	106347525
chr12	106603459	106604063
chr12	106821528	106821866
chr12	107031174	107031308
chr12	107333442	107333668
chr12	107478992	107479146
chr12	107686102	107686282
chr12	107974720	107974924
chr12	107984186	107984406
chr12	108145324	108145495
chr12	108398780	108398909
chr12	108399413	108399668
chr12	108399807	108399968
chr12	108400041	108400199
chr12	108917890	108918091
chr12	108918117	108918573
chr12	108921599	108922047
chr12	109192131	109192350
chr12	109202682	109202824
chr12	109203853	109204003
chr12	109204060	109204459
chr12	109280716	109280917
chr12	109325284	109325559
chr12	109325643	109325864
chr12	109577091	109577231
chr12	109775803	109776066
chr12	110680506	110680639
chr12	110763941	110764481
chr12	110992253	110992381
chr12	111030131	111030419
chr12	111048314	111048515
chr12	111262499	111262648
chr12	111331256	111331482
chr12	111838659	111838852
chr12	111885855	111886051
chr12	112145424	112145598
chr12	112221826	112222149
chr12	112257002	112257146
chr12	112326762	112327012
chr12	113605739	113605981
chr12	113692648	113692830
chr12	113766035	113766150
chr12	113791774	113791938
chr12	114166746	114166878
chr12	114284536	114284866
chr12	114299096	114299238
chr12	114355221	114355359
chr12	114403516	114403697
chr12	114717000	114717230
chr12	115185699	115185863
chr12	115188623	115188810
chr12	115197871	115198313
chr12	115258815	115259124
chr12	115464181	115464305
chr12	115481563	115481732
chr12	115620081	115620326
chr12	115739644	115740014
chr12	116253939	116254204
chr12	116289061	116289209
chr12	117124481	117124706
chr12	117293215	117293399
chr12	117293479	117293715
chr12	117293944	117294257
chr12	117294624	117295544
chr12	118098640	118098760
chr12	118313971	118314117
chr12	118401599	118401946
chr12	118567839	118568086
chr12	118590146	118590347
chr12	118590501	118590688
chr12	118632566	118632764
chr12	118912370	118912534
chr12	119001807	119002238
chr12	119015119	119015328
chr12	119039682	119039811
chr12	119086593	119086726
chr12	119153975	119154125
chr12	119179838	119179993
chr12	119390902	119391022
chr12	119524771	119524959
chr12	119652602	119652696
chr12	119723474	119723651
chr12	119772186	119772411
chr12	119825475	119825658
chr12	120088637	120088784
chr12	120149451	120149622
chr12	120274329	120274490
chr12	120436068	120436289
chr12	120594816	120594986
chr12	120677145	120677388
chr12	120811947	120812168
chr12	120913110	120913205
chr12	120943189	120943318
chr12	120943322	120943573
chr12	120944967	120945316
chr12	120949296	120949419
chr12	120957508	120957865
chr12	120985299	120985433
chr12	121002852	121003052
chr12	121241764	121241950
chr12	121276354	121276676
chr12	121276682	121276812
chr12	121436025	121436230
chr12	121456531	121456622
chr12	121471930	121472320
chr12	121550837	121551111
chr12	121776545	121776752
chr12	121780921	121781199
chr12	121781217	121781498
chr12	121800443	121800700
chr12	121802807	121802968
chr12	121803529	121803727
chr12	121803817	121804019
chr12	121825884	121825999
chr12	121946563	121946758
chr12	122016747	122016993
chr12	122025058	122025386
chr12	122025586	122026111
chr12	122040806	122041033
chr12	122091688	122091831
chr12	122096187	122096332
chr12	122115744	122115996
chr12	122120687	122120870
chr12	122121357	122121570
chr12	122126416	122126556
chr12	122201849	122202237
chr12	122213762	122213934
chr12	122282995	122283482
chr12	122283604	122283847
chr12	122320919	122321099
chr12	122439085	122439306
chr12	122486939	122487153
chr12	122496335	122496469
chr12	122549091	122549284
chr12	122635527	122635722
chr12	122696483	122696655
chr12	122762604	122762777
chr12	123022212	123022404
chr12	123078394	123078563
chr12	123087709	123087979
chr12	123282684	123282866
chr12	123314916	123315104
chr12	123344223	123344383
chr12	123389101	123389281
chr12	123485492	123485740
chr12	123504592	123504734
chr12	123531498	123531602
chr12	123568637	123568843
chr12	123568918	123569109
chr12	123610043	123610169
chr12	123616410	123616592
chr12	123637377	123637561
chr12	123706672	123706927
chr12	123718262	123718437
chr12	123733815	123734021
chr12	123760453	123760550
chr12	123771272	123771474
chr12	123878823	123878974
chr12	123879796	123879953
chr12	123916307	123916474
chr12	123966919	123967200
chr12	123967607	123967850
chr12	124044848	124044997
chr12	124381821	124382059
chr12	124596073	124596200
chr12	124902915	124903099
chr12	125976736	125976953
chr12	126536055	126536267
chr12	127581685	127581932
chr12	127695568	127695826
chr12	128061057	128061231
chr12	128937648	128937800
chr12	129102569	129102833
chr12	129148457	129148833
chr12	129337349	129337529
chr12	130210223	130210391
chr12	130269396	130269508
chr12	130335723	130335844
chr12	130436647	130436849
chr12	130686082	130686288
chr12	130752869	130753151
chr12	130762257	130762455
chr12	130846792	130846988
chr12	130881624	130881793
chr12	130904731	130904878
chr12	130906347	130906467
chr12	130910954	130911758
chr12	130913862	130914042
chr12	130914194	130914491
chr12	130920519	130920633
chr12	130933768	130933998
chr12	130952634	130952824
chr12	130973823	130974046
chr12	130979475	130979632
chr12	130979724	130979861
chr12	131224394	131224615
chr12	131502044	131502217
chr12	131532633	131533187
chr12	131577968	131578274
chr12	131647138	131647381
chr12	131797813	131798064
chr12	131815297	131815482
chr12	131974282	131974528
chr12	132073520	132073765
chr12	132166073	132166269
chr13	18662421	18662579
chr13	19094426	19094661
chr13	19105535	19105864
chr13	19106047	19106231
chr13	19106444	19106725
chr13	19267012	19267242
chr13	19302130	19302284
chr13	19590637	19590825
chr13	19592886	19593082
chr13	19647186	19647408
chr13	19954640	19954845
chr13	19978153	19978393
chr13	19998217	19998635
chr13	20039343	20039468
chr13	20039496	20039798
chr13	20245494	20245651
chr13	20374533	20374656
chr13	20374753	20375099
chr13	20486871	20487136
chr13	20624446	20624598
chr13	20798386	20798696
chr13	20930636	20930853
chr13	20937899	20938085
chr13	21109430	21109561
chr13	21284897	21285061
chr13	21314437	21314589
chr13	21659744	21659863
chr13	21919746	21919851
chr13	22176947	22177175
chr13	22387899	22388097
chr13	22399168	22399368
chr13	22437405	22437681
chr13	22684775	22685027
chr13	22898982	22899285
chr13	23199534	23199717
chr13	23621806	23622048
chr13	23634530	23634701
chr13	23689775	23689997
chr13	24209267	24209496
chr13	24394495	24394654
chr13	25243323	25243588
chr13	25349931	25350125
chr13	25354129	25354336
chr13	25461049	25461211
chr13	25494661	25494977
chr13	25612323	25612597
chr13	25726299	25726512
chr13	26229197	26229426
chr13	26258968	26259116
chr13	26473724	26473898
chr13	26655175	26655424
chr13	26723269	26723552
chr13	27092884	27093257
chr13	27094210	27094389
chr13	27325287	27325390
chr13	27472909	27473082
chr13	27507323	27507603
chr13	27537058	27537243
chr13	27611794	27611983
chr13	28002925	28003056
chr13	28131370	28131534
chr13	28222327	28222507
chr13	28965992	28966226
chr13	29015436	29015595
chr13	29066438	29066608
chr13	29066893	29067103
chr13	29067570	29067749
chr13	29230860	29231107
chr13	29317626	29317833
chr13	29319960	29320173
chr13	29320765	29320992
chr13	29321152	29321322
chr13	29544844	29545022
chr13	29778849	29779140
chr13	29779890	29780167
chr13	29867364	29867486
chr13	29889966	29890103
chr13	30215099	30215342
chr13	30215699	30215831
chr13	30518050	30518214
chr13	30525441	30525616
chr13	30648082	30648332
chr13	31459780	31459950
chr13	31707249	31707476
chr13	31787327	31787512
chr13	31900209	31900366
chr13	32052987	32053176
chr13	32457063	32457270
chr13	32562709	32562969
chr13	32592080	32592291
chr13	33009210	33009387
chr13	33013683	33014080
chr13	33164742	33164969
chr13	33169265	33169379
chr13	33259587	33259737
chr13	33375065	33375245
chr13	33597241	33597359
chr13	33673749	33673969
chr13	33679622	33679790
chr13	33863279	33863472
chr13	33891085	33891322
chr13	34044116	34044297
chr13	34100185	34100313
chr13	34249294	34249476
chr13	34413526	34413759
chr13	34414542	34414739
chr13	35188600	35188912
chr13	35769887	35770084
chr13	35981613	35981819
chr13	36312806	36313085
chr13	37572891	37573086
chr13	38002727	38002980
chr13	38107318	38107431
chr13	38156911	38157292
chr13	39072977	39073098
chr13	39388107	39388378
chr13	39907193	39907343
chr13	40059204	40059297
chr13	40139279	40139437
chr13	40262055	40262320
chr13	40489430	40489566
chr13	40531766	40532066
chr13	40666582	40666918
chr13	40703253	40703474
chr13	41519735	41520036
chr13	41530770	41530926
chr13	41743403	41743588
chr13	42025865	42026039
chr13	42631176	42631305
chr13	42776638	42776820
chr13	43071516	43071732
chr13	43210255	43210428
chr13	43270096	43270285
chr13	43525455	43525687
chr13	43580665	43580948
chr13	43613943	43614197
chr13	43614417	43614706
chr13	43654061	43654299
chr13	43713901	43714084
chr13	43895193	43895338
chr13	43908350	43908578
chr13	44047862	44048011
chr13	44289691	44289843
chr13	44439878	44440156
chr13	44592549	44593105
chr13	44593485	44593771
chr13	44813250	44813784
chr13	45018482	45018690
chr13	45303353	45303522
chr13	45363783	45363989
chr13	45615401	45615661
chr13	45654005	45654185
chr13	46018398	46018552
chr13	46018590	46018793
chr13	46024968	46025281
chr13	46152134	46152262
chr13	46184265	46184470
chr13	46184748	46184927
chr13	46192329	46192494
chr13	46730642	46730745
chr13	47304681	47304915
chr13	47776587	47776809
chr13	48004374	48004531
chr13	48582327	48582551
chr13	48786045	48786425
chr13	48915553	48915732
chr13	48916684	48916907
chr13	49100405	49100580
chr13	49408872	49409311
chr13	49553209	49553440
chr13	49602845	49603149
chr13	49621250	49621807
chr13	49747651	49747858
chr13	49772155	49772269
chr13	49791807	49792005
chr13	50001628	50001851
chr13	50116331	50116583
chr13	50272622	50272793
chr13	50381622	50381996
chr13	50924064	50924327
chr13	51063302	51063605
chr13	51274005	51274174
chr13	51483480	51483729
chr13	51666140	51666286
chr13	51810394	51810558
chr13	51922116	51922327
chr13	53251155	53251357
chr13	53682563	53682761
chr13	54226855	54227067
chr13	54702744	54702991
chr13	55136517	55136677
chr13	57103664	57103812
chr13	57104293	57104537
chr13	58075764	58076017
chr13	59798578	59798775
chr13	59807787	59808002
chr13	62520939	62521106
chr13	62597093	62597246
chr13	63108659	63108833
chr13	63649008	63649232
chr13	64291319	64291474
chr13	64990476	64990603
chr13	65785024	65785224
chr13	66238920	66239092
chr13	66703116	66703607
chr13	67305846	67305987
chr13	68158408	68158792
chr13	69721513	69721696
chr13	69864040	69864231
chr13	70027220	70027394
chr13	70757969	70758095
chr13	72425040	72425170
chr13	72432676	72432913
chr13	72534188	72534390
chr13	72605842	72606011
chr13	72721396	72721594
chr13	72900944	72901118
chr13	73016432	73016548
chr13	74266804	74267009
chr13	74690104	74690309
chr13	74953154	74953349
chr13	74954052	74954421
chr13	75232404	75232622
chr13	76139792	76139983
chr13	76801505	76801856
chr13	77881467	77881602
chr13	78878673	78878884
chr13	79114878	79115011
chr13	79812565	79813123
chr13	81547915	81548224
chr13	81734781	81735054
chr13	81886263	81886476
chr13	82131871	82132111
chr13	82830546	82830725
chr13	83909127	83909384
chr13	85449096	85449257
chr13	86059113	86059386
chr13	86175466	86175635
chr13	87057677	87057826
chr13	88193910	88194141
chr13	89401734	89401845
chr13	89595616	89595804
chr13	89906179	89906417
chr13	90698129	90698315
chr13	92454371	92454540
chr13	92674863	92675106
chr13	92677073	92677238
chr13	92828493	92828770
chr13	93563082	93563312
chr13	93795721	93795960
chr13	93796059	93796234
chr13	94000071	94000210
chr13	95471246	95471466
chr13	95541561	95541732
chr13	96584477	96584678
chr13	96591839	96592088
chr13	96672412	96672946
chr13	96883104	96883334
chr13	97743544	97743849
chr13	97748266	97748450
chr13	97933405	97933631
chr13	97933971	97934180
chr13	98013277	98013502
chr13	98025757	98025987
chr13	98027729	98027971
chr13	98100484	98100813
chr13	98135513	98135757
chr13	98226518	98226698
chr13	98319773	98319957
chr13	98642989	98643240
chr13	98650974	98651157
chr13	98948884	98949099
chr13	99281285	99281444
chr13	99892832	99892985
chr13	100014956	100015153
chr13	100463691	100463869
chr13	100925100	100925244
chr13	102047068	102047394
chr13	102220168	102220365
chr13	102223234	102223463
chr13	104977501	104977700
chr13	105354501	105354920
chr13	105429922	105430136
chr13	105799537	105799714
chr13	105976412	105976612
chr13	105981527	105981782
chr13	106811886	106812137
chr13	107412643	107412764
chr13	107443786	107443951
chr13	107664993	107665179
chr13	107668616	107669115
chr13	108369764	108369987
chr13	108658019	108658228
chr13	108902145	108902435
chr13	109094598	109094787
chr13	109194186	109194286
chr13	109194461	109194619
chr13	109449093	109449405
chr13	110040981	110041273
chr13	110165360	110165551
chr13	110358895	110359134
chr13	110458015	110458140
chr13	110490131	110490365
chr13	110912023	110912196
chr13	111596246	111596425
chr13	111596580	111596704
chr13	111912662	111912882
chr13	112037554	112037787
chr13	112392392	112392525
chr13	112425303	112425573
chr13	112588149	112588307
chr13	112588321	112588497
chr13	112615863	112615961
chr13	112728924	112729073
chr13	112910422	112910653
chr13	112999644	112999923
chr13	113028082	113028297
chr13	113193381	113193552
chr13	113916182	113916290
chr13	114010698	114010901
chr14	18089093	18089142
chr14	18503622	18503823
chr14	19477440	19477691
chr14	19825556	19825800
chr14	19843675	19843847
chr14	19951405	19951613
chr14	19992856	19993072
chr14	19993435	19993662
chr14	19998974	19999150
chr14	20007962	20008127
chr14	20008338	20008500
chr14	20008579	20008833
chr14	20222611	20222859
chr14	20245825	20245953
chr14	20337874	20338156
chr14	20386680	20386917
chr14	20387071	20387547
chr14	20442571	20442720
chr14	20729341	20729505
chr14	20729898	20730242
chr14	20858011	20858327
chr14	20884640	20884882
chr14	20921425	20922010
chr14	21048604	21048775
chr14	21117713	21117854
chr14	21182010	21182206
chr14	21745031	21745232
chr14	22137018	22137174
chr14	22287972	22288145
chr14	22306085	22306347
chr14	22457957	22458210
chr14	22458504	22458606
chr14	22467798	22467992
chr14	22668726	22668940
chr14	22845605	22846003
chr14	23008574	23009065
chr14	23172563	23172785
chr14	23204274	23204515
chr14	23591520	23591656
chr14	23735241	23735365
chr14	23754510	23754666
chr14	23968857	23969056
chr14	23969487	23969637
chr14	23969681	23969867
chr14	23981770	23982259
chr14	24073174	24073345
chr14	24169977	24170238
chr14	24612556	24612680
chr14	24798692	24798867
chr14	25167868	25168078
chr14	25772540	25772745
chr14	25801664	25801793
chr14	25987668	25987870
chr14	26135874	26136118
chr14	26136423	26136715
chr14	26531065	26531215
chr14	27278884	27279136
chr14	27408545	27408805
chr14	27788717	27788900
chr14	28705553	28705748
chr14	29445621	29445784
chr14	29573088	29573264
chr14	29805342	29805518
chr14	29856646	29856831
chr14	30161069	30161561
chr14	30181509	30181728
chr14	30564522	30564980
chr14	30623460	30623634
chr14	30643590	30643765
chr14	30783035	30783207
chr14	30865128	30865378
chr14	30958861	30959197
chr14	31615071	31615742
chr14	31616941	31617298
chr14	31643885	31644033
chr14	31673885	31674037
chr14	31846821	31847007
chr14	32012501	32012669
chr14	32476863	32477029
chr14	32550229	32550416
chr14	32763022	32763159
chr14	32881588	32881802
chr14	33320178	33320610
chr14	33379506	33379667
chr14	33477391	33477654
chr14	33480664	33480833
chr14	33637094	33637279
chr14	33718779	33718949
chr14	34000553	34000813
chr14	34078361	34078444
chr14	34169092	34169325
chr14	34214629	34214815
chr14	34232842	34233104
chr14	34412283	34412526
chr14	34567219	34567403
chr14	34660640	34660970
chr14	34672572	34672739
chr14	34831087	34831245
chr14	34831393	34831577
chr14	34870782	34870917
chr14	34892773	34893061
chr14	34937402	34937562
chr14	34941298	34941558
chr14	35630180	35630322
chr14	35859459	35859828
chr14	36200413	36200567
chr14	36201487	36201605
chr14	36711356	36711495
chr14	36790776	36791053
chr14	36975623	36975827
chr14	37105850	37106199
chr14	37106215	37106396
chr14	37124001	37124347
chr14	37128349	37128561
chr14	37135502	37135673
chr14	37138676	37139049
chr14	37746878	37747009
chr14	38653394	38653598
chr14	38708796	38708970
chr14	38709214	38709678
chr14	38970582	38970691
chr14	40409299	40409518
chr14	41125244	41125490
chr14	41175726	41175941
chr14	41687206	41687372
chr14	41753367	41753533
chr14	42544500	42544718
chr14	42851690	42851831
chr14	42949608	42949898
chr14	42988299	42988488
chr14	42988491	42988642
chr14	42999578	42999854
chr14	43020950	43021073
chr14	43188915	43189115
chr14	43319503	43319711
chr14	43329664	43329851
chr14	44187962	44188117
chr14	44401815	44401983
chr14	44500541	44500847
chr14	44501347	44501518
chr14	44502202	44502396
chr14	44623244	44623371
chr14	44675094	44675210
chr14	45217255	45217425
chr14	47147730	47147914
chr14	49041968	49042229
chr14	49134891	49135104
chr14	49135415	49135580
chr14	49135586	49135763
chr14	49157055	49157229
chr14	49169279	49169481
chr14	49399416	49399553
chr14	49430236	49430396
chr14	49430468	49430681
chr14	49434541	49434703
chr14	49487358	49487578
chr14	49499003	49499510
chr14	49509309	49509518
chr14	49529187	49529429
chr14	49529490	49529777
chr14	49536056	49536345
chr14	49537304	49537535
chr14	49539220	49539462
chr14	49555212	49555377
chr14	49604293	49604416
chr14	49920168	49920375
chr14	50203382	50203576
chr14	50261752	50261948
chr14	50367728	50368019
chr14	50753182	50753382
chr14	50827341	50827457
chr14	51083758	51083930
chr14	51101508	51101733
chr14	51153698	51153883
chr14	51288560	51288671
chr14	51364682	51364867
chr14	51525814	51526145
chr14	51581714	51581902
chr14	51850685	51850908
chr14	52089937	52090138
chr14	52090319	52090669
chr14	52146051	52146134
chr14	52243960	52244201
chr14	52267163	52267296
chr14	52313394	52313593
chr14	52688787	52688953
chr14	52688997	52689166
chr14	52689311	52689641
chr14	52689823	52689971
chr14	52767719	52767944
chr14	52861780	52861960
chr14	53150334	53150646
chr14	53705035	53705202
chr14	53885246	53885394
chr14	54103842	54104055
chr14	54355232	54355465
chr14	54437841	54438065
chr14	54563880	54564088
chr14	54644446	54644603
chr14	54666771	54667033
chr14	54728083	54728300
chr14	54744497	54744664
chr14	54853220	54853404
chr14	54964068	54964270
chr14	54984613	54984792
chr14	55000060	55000278
chr14	55109254	55109357
chr14	55227048	55227213
chr14	55242555	55242726
chr14	55411320	55411502
chr14	55826092	55826280
chr14	56228734	56228923
chr14	56603000	56603335
chr14	56856341	56856522
chr14	56915253	56915431
chr14	56927588	56927783
chr14	57248688	57248840
chr14	57736233	57736955
chr14	57835048	57835367
chr14	58171594	58171767
chr14	58781205	58781387
chr14	58790948	58791185
chr14	58897766	58897921
chr14	58961917	58962065
chr14	59253460	59253620
chr14	59759378	59759596
chr14	59841100	59841301
chr14	60153076	60153236
chr14	60184252	60184484
chr14	60185286	60185469
chr14	60186450	60186679
chr14	60194175	60194329
chr14	60260624	60260840
chr14	60260845	60260982
chr14	60689994	60690213
chr14	60739941	60740123
chr14	60769990	60770187
chr14	60857411	60857654
chr14	60858441	60858602
chr14	60859054	60859233
chr14	60859368	60859494
chr14	60946271	60946475
chr14	60975406	60975646
chr14	60975650	60975772
chr14	61008837	61008982
chr14	61009018	61009148
chr14	61014771	61014933
chr14	61095686	61095946
chr14	61967983	61968441
chr14	62228811	62228936
chr14	62928747	62928997
chr14	62974501	62974727
chr14	62994066	62994179
chr14	63078913	63079173
chr14	63079954	63080549
chr14	63084336	63084591
chr14	63100948	63101180
chr14	63178553	63178754
chr14	63178761	63178940
chr14	63214415	63214710
chr14	63282275	63282511
chr14	63390851	63391021
chr14	63396651	63396845
chr14	63563161	63563351
chr14	63674486	63674640
chr14	63737817	63738105
chr14	63752557	63752711
chr14	63830964	63831087
chr14	63924183	63924483
chr14	64039829	64039982
chr14	64076410	64076558
chr14	64086314	64086498
chr14	64162050	64162194
chr14	64176011	64176151
chr14	64225456	64225677
chr14	64475123	64475312
chr14	64523763	64524116
chr14	64584247	64584361
chr14	64602258	64602362
chr14	64638574	64638723
chr14	64638899	64639131
chr14	64671944	64672148
chr14	64751194	64751393
chr14	64763311	64763555
chr14	64768048	64768225
chr14	65130715	65130845
chr14	65353573	65353963
chr14	66469201	66469385
chr14	66616136	66616258
chr14	66896898	66897178
chr14	66926700	66926874
chr14	66928707	66928855
chr14	67070329	67070520
chr14	67232158	67232303
chr14	67353106	67353337
chr14	67356585	67356745
chr14	67477949	67478239
chr14	67611248	67611437
chr14	67622834	67623021
chr14	67674237	67674427
chr14	67728165	67728412
chr14	67783327	67783539
chr14	67787119	67787325
chr14	67792557	67792814
chr14	67811316	67811503
chr14	67910738	67910986
chr14	67930075	67930222
chr14	68002997	68003266
chr14	68005748	68005898
chr14	68005956	68006172
chr14	68050953	68051215
chr14	68051232	68051446
chr14	68102456	68102700
chr14	68112950	68113389
chr14	68143877	68144039
chr14	68164823	68164996
chr14	68212987	68213134
chr14	68311155	68311335
chr14	68323013	68323280
chr14	68328659	68328791
chr14	68328822	68329194
chr14	68352661	68352802
chr14	68516701	68516948
chr14	68571338	68571555
chr14	68633134	68633322
chr14	68690039	68690259
chr14	68881676	68881802
chr14	68933898	68934134
chr14	69137219	69137435
chr14	69149721	69149841
chr14	69250130	69250261
chr14	69340355	69340510
chr14	69725714	69725911
chr14	69856252	69856366
chr14	70149478	70149612
chr14	70220173	70220341
chr14	70260685	70260989
chr14	70344645	70345167
chr14	70345349	70345691
chr14	70348698	70348858
chr14	70858142	70858411
chr14	70941355	70941622
chr14	71146713	71146916
chr14	71270382	71270493
chr14	71291086	71291227
chr14	71313095	71313196
chr14	71723047	71723221
chr14	71940646	71940778
chr14	72154133	72154373
chr14	72430218	72430565
chr14	72430580	72430877
chr14	73027765	73028485
chr14	73063125	73063241
chr14	73180438	73180621
chr14	73180990	73181137
chr14	73250659	73250881
chr14	73281436	73281578
chr14	73319133	73319302
chr14	73322005	73322144
chr14	73322219	73322330
chr14	73323155	73323258
chr14	73332531	73332780
chr14	73339453	73339570
chr14	74249426	74249765
chr14	74539119	74539253
chr14	74539549	74539793
chr14	74587499	74587624
chr14	74587627	74587848
chr14	74600092	74600266
chr14	74600449	74600650
chr14	74605626	74605938
chr14	74660551	74660895
chr14	74713323	74713570
chr14	74795408	74795551
chr14	74796466	74796753
chr14	74800625	74800798
chr14	74929464	74929649
chr14	74954144	74954399
chr14	74994406	74994610
chr14	75010842	75011016
chr14	75025607	75025813
chr14	75057432	75057712
chr14	75182033	75182214
chr14	75192504	75192627
chr14	75197003	75197651
chr14	75247987	75248305
chr14	75518113	75518247
chr14	75651390	75651519
chr14	75688110	75688285
chr14	75789383	75789501
chr14	75912260	75912496
chr14	76348288	76348511
chr14	76461123	76461258
chr14	76483670	76483941
chr14	76493598	76493744
chr14	76498042	76498184
chr14	76516691	76516959
chr14	76545107	76545396
chr14	76560389	76560554
chr14	76562034	76562220
chr14	76635082	76635273
chr14	76659769	76659891
chr14	76694277	76694425
chr14	76936466	76936631
chr14	80477423	80477522
chr14	80477770	80477905
chr14	80903078	80903256
chr14	81069455	81069781
chr14	81902932	81903163
chr14	83363126	83363264
chr14	83542769	83542922
chr14	83939776	83940068
chr14	84006853	84007058
chr14	84813091	84813208
chr14	85123225	85123409
chr14	85123415	85123764
chr14	85132184	85132371
chr14	85470756	85470907
chr14	88090516	88090751
chr14	88099112	88099364
chr14	88328284	88328457
chr14	88360697	88360940
chr14	88952601	88952862
chr14	88953803	88953997
chr14	89509926	89510091
chr14	89596264	89596453
chr14	89792507	89792672
chr14	89792978	89793293
chr14	89905112	89905332
chr14	89905529	89905772
chr14	89919707	89919860
chr14	89934692	89934964
chr14	89945435	89945717
chr14	89955355	89955693
chr14	89979711	89979876
chr14	89997589	89997799
chr14	90048888	90049126
chr14	90135562	90135893
chr14	90193481	90193624
chr14	90217651	90217837
chr14	90700863	90701041
chr14	90719468	90719593
chr14	90800268	90800490
chr14	90812467	90812925
chr14	90860498	90860667
chr14	90934838	90935060
chr14	91046139	91046300
chr14	91047080	91047291
chr14	91069144	91069419
chr14	91371822	91372091
chr14	91391322	91391610
chr14	91431149	91431359
chr14	91481420	91481633
chr14	91531381	91531506
chr14	91877558	91877743
chr14	92510148	92510308
chr14	92569756	92569915
chr14	92699694	92699838
chr14	92720875	92721075
chr14	93267782	93267913
chr14	93909447	93909586
chr14	94337109	94337251
chr14	94530683	94530844
chr14	94582996	94583171
chr14	94592956	94593166
chr14	94623883	94624060
chr14	94646472	94646668
chr14	94693915	94694116
chr14	94733530	94734123
chr14	94748836	94748971
chr14	94768170	94768328
chr14	94819483	94819618
chr14	94850754	94851096
chr14	95277429	95277584
chr14	95631821	95632235
chr14	95640701	95640894
chr14	95641128	95641263
chr14	95642179	95642309
chr14	95642344	95642543
chr14	95731713	95731968
chr14	95799946	95800098
chr14	95899299	95899718
chr14	95900122	95900385
chr14	96039191	96039338
chr14	96225345	96225451
chr14	96291074	96291257
chr14	96333202	96333496
chr14	97036143	97036257
chr14	97234771	97234974
chr14	97307994	97308090
chr14	97313065	97313215
chr14	97482512	97482702
chr14	97514855	97515032
chr14	97580637	97580799
chr14	97678518	97678816
chr14	97843477	97843697
chr14	98236796	98236986
chr14	98250800	98250915
chr14	98358978	98359390
chr14	98439395	98439803
chr14	98494354	98494547
chr14	98564792	98564952
chr14	98658640	98658780
chr14	98679224	98679455
chr14	98706207	98706358
chr14	98797513	98797647
chr14	98806966	98807223
chr14	99017226	99017614
chr14	99017941	99018076
chr14	99045400	99045639
chr14	99126720	99127091
chr14	99140206	99140442
chr14	99140588	99140787
chr14	99149203	99149385
chr14	99266764	99266878
chr14	99269680	99269839
chr14	99406518	99406762
chr14	99435801	99435970
chr14	99508376	99508884
chr14	99519751	99519949
chr14	99565338	99565705
chr14	99588989	99589138
chr14	99684354	99684533
chr14	99695035	99695296
chr14	99750190	99750341
chr14	99750764	99750940
chr14	99757671	99757854
chr14	99774076	99774271
chr14	99842923	99843102
chr14	99975353	99975604
chr14	100190727	100190866
chr14	100209365	100209539
chr14	100283112	100283270
chr14	100394693	100394873
chr14	100450747	100450947
chr14	100761970	100762104
chr14	100777502	100777775
chr14	100871515	100871657
chr14	101016988	101017253
chr14	101093222	101093373
chr14	101267367	101267529
chr14	101483852	101484337
chr14	101622455	101622764
chr14	102162740	102162862
chr14	102228066	102228217
chr14	102233396	102233627
chr14	102323640	102323907
chr14	102331253	102331477
chr14	102450102	102450366
chr14	102463445	102463660
chr14	102476419	102476604
chr14	102547124	102547255
chr14	102594304	102594517
chr14	102611097	102611309
chr14	102680245	102680384
chr14	102832208	102832366
chr14	102870239	102870482
chr14	102871291	102871594
chr14	103098272	103098586
chr14	103098629	103098842
chr14	103100108	103100387
chr14	103164342	103164492
chr14	103251440	103251596
chr14	103265207	103265411
chr14	103382854	103383001
chr14	103391662	103391824
chr14	103406668	103406815
chr14	103429563	103429714
chr14	103457131	103457314
chr14	103675129	103675391
chr14	103692045	103692166
chr14	103703219	103703356
chr14	103727475	103727654
chr14	104225200	104225416
chr14	104296399	104296574
chr14	104331502	104331618
chr14	104471536	104471730
chr14	104522927	104523137
chr14	104558814	104559019
chr14	104569654	104569907
chr14	104570464	104570605
chr14	104603179	104603346
chr14	104785278	104785427
chr14	104792798	104792899
chr14	104810184	104810337
chr14	104810451	104810661
chr14	105140871	105141175
chr14	105266922	105267128
chr14	105513510	105513590
chr14	105737484	105737636
chr15	19347048	19347135
chr15	20385318	20385452
chr15	20443406	20443543
chr15	23485941	23486170
chr15	25329723	25329842
chr15	25418036	25418158
chr15	25724839	25725001
chr15	27056957	27057140
chr15	27349170	27349514
chr15	28122771	28123044
chr15	29178925	29179091
chr15	29242718	29242856
chr15	29405377	29405766
chr15	29584088	29584242
chr15	30904353	30904602
chr15	31102096	31102305
chr15	31147388	31147805
chr15	31148193	31148529
chr15	31262115	31262285
chr15	32181271	32181676
chr15	32416714	32416950
chr15	34658514	34658633
chr15	35179866	35180061
chr15	35180930	35181409
chr15	35181650	35181877
chr15	36331357	36331499
chr15	36672864	36673287
chr15	36722471	36722656
chr15	37353467	37353909
chr15	37509355	37509591
chr15	37659090	37659556
chr15	37709331	37709572
chr15	37711463	37711605
chr15	38118307	38118521
chr15	38134850	38135096
chr15	38186309	38186690
chr15	38414670	38414864
chr15	38551327	38551559
chr15	38834085	38834266
chr15	38856340	38856550
chr15	38886940	38887240
chr15	38923858	38924061
chr15	38925420	38925604
chr15	38945428	38945567
chr15	39907472	39907658
chr15	39907726	39907925
chr15	40007547	40007779
chr15	40074377	40074555
chr15	40628131	40628570
chr15	42419381	42419613
chr15	42617103	42617281
chr15	42742584	42742768
chr15	43666687	43666925
chr15	44389481	44389668
chr15	44582273	44582454
chr15	45653762	45653918
chr15	45694229	45694425
chr15	46410715	46410924
chr15	46725006	46725438
chr15	46957536	46957693
chr15	47158912	47159038
chr15	47235252	47235487
chr15	47235872	47236096
chr15	47249367	47249586
chr15	47701034	47701236
chr15	47718319	47718486
chr15	47932569	47932651
chr15	48433545	48433614
chr15	48765022	48765188
chr15	48857656	48857894
chr15	48982204	48982399
chr15	48988777	48988939
chr15	49163284	49163491
chr15	49164202	49164432
chr15	49362585	49362909
chr15	49421386	49421525
chr15	49431080	49431181
chr15	49446822	49446966
chr15	49648515	49648724
chr15	49831562	49831780
chr15	49909725	49909882
chr15	50003794	50003989
chr15	50099264	50099884
chr15	50151089	50151258
chr15	50237727	50237856
chr15	50259353	50259597
chr15	50360740	50360935
chr15	50647591	50647859
chr15	50680086	50680238
chr15	51048058	51048289
chr15	51152233	51152409
chr15	51257452	51257589
chr15	51272792	51272926
chr15	51297584	51297717
chr15	51385192	51385349
chr15	51598820	51599055
chr15	51819288	51819411
chr15	52146006	52146149
chr15	52362093	52362208
chr15	53368994	53369292
chr15	53577736	53577948
chr15	54072519	54072655
chr15	54150899	54150983
chr15	55625606	55625712
chr15	55671417	55671636
chr15	55735368	55735530
chr15	55786473	55786604
chr15	55954541	55954666
chr15	56325553	56325708
chr15	56368173	56368389
chr15	56412422	56412712
chr15	56463355	56463602
chr15	56472158	56472382
chr15	56520591	56520706
chr15	56546576	56546787
chr15	56626943	56627093
chr15	56638442	56638672
chr15	56684226	56684549
chr15	56691878	56692030
chr15	56827583	56827728
chr15	56851271	56851565
chr15	56851578	56851754
chr15	57136528	57136720
chr15	57252046	57252259
chr15	57451706	57451955
chr15	57452283	57452467
chr15	57696022	57696252
chr15	58450718	58450963
chr15	58671950	58672114
chr15	58832059	58832350
chr15	59162072	59162255
chr15	59607457	59607638
chr15	59951462	59951739
chr15	60169322	60169511
chr15	60222334	60222526
chr15	60552339	60552644
chr15	60865206	60865469
chr15	60975800	60976055
chr15	60976356	60976613
chr15	61057486	61057695
chr15	61098715	61098971
chr15	61268544	61268872
chr15	61328713	61328850
chr15	61357437	61357684
chr15	61458732	61459051
chr15	61460382	61460587
chr15	61553349	61553632
chr15	61584840	61585094
chr15	61913756	61913981
chr15	61916020	61916238
chr15	62173148	62173309
chr15	63213108	63213446
chr15	63456600	63456841
chr15	63596490	63596778
chr15	63951377	63951491
chr15	63981846	63982063
chr15	63985855	63985977
chr15	64007767	64008009
chr15	64130239	64130375
chr15	64228521	64228679
chr15	64372324	64372583
chr15	64435825	64436277
chr15	64436410	64436548
chr15	64466314	64466475
chr15	64576397	64576788
chr15	64583966	64584117
chr15	64584926	64585185
chr15	64750678	64750951
chr15	64922299	64922563
chr15	65023153	65023343
chr15	65146458	65146810
chr15	65147706	65147892
chr15	65148144	65148270
chr15	65184782	65184967
chr15	65227815	65227968
chr15	65229435	65229649
chr15	65254323	65254563
chr15	65254586	65254702
chr15	65622395	65622529
chr15	65904647	65904808
chr15	65964062	65964368
chr15	66134274	66134518
chr15	66218599	66218772
chr15	66357389	66357566
chr15	66899707	66899894
chr15	67145848	67145990
chr15	67399246	67399429
chr15	67532389	67532528
chr15	67554424	67554556
chr15	67656282	67656764
chr15	67656912	67657122
chr15	67672474	67672716
chr15	67673815	67674146
chr15	67933104	67933266
chr15	68031303	68031541
chr15	68055893	68056047
chr15	68067596	68067789
chr15	68094544	68094749
chr15	68154813	68155080
chr15	68171269	68171458
chr15	68171502	68171658
chr15	68172961	68173231
chr15	68174954	68175113
chr15	68178107	68178387
chr15	68179507	68179713
chr15	68183424	68183695
chr15	68403503	68404112
chr15	68457623	68457776
chr15	68542180	68542404
chr15	68542441	68542649
chr15	68542658	68542843
chr15	68640139	68640291
chr15	68683526	68683644
chr15	68841881	68842069
chr15	68971509	68971756
chr15	69183827	69184143
chr15	69184224	69184387
chr15	69195882	69196081
chr15	69373609	69373908
chr15	69374571	69374674
chr15	69374675	69375017
chr15	69416776	69416983
chr15	70196546	70196727
chr15	70301998	70302134
chr15	70399824	70399944
chr15	70428937	70429133
chr15	71619190	71619464
chr15	71643622	71643842
chr15	71789650	71789938
chr15	71962341	71962462
chr15	72005760	72006036
chr15	72202443	72202651
chr15	72265348	72265485
chr15	72301146	72301323
chr15	72304377	72304511
chr15	72619984	72620172
chr15	72620229	72620521
chr15	72625273	72625396
chr15	72737324	72737435
chr15	72775250	72775583
chr15	72908464	72908704
chr15	72969243	72969388
chr15	73055658	73055855
chr15	73103497	73103641
chr15	73122962	73123279
chr15	73184356	73184471
chr15	73250192	73250420
chr15	73534091	73534384
chr15	73535425	73535560
chr15	73719291	73719406
chr15	73743561	73743732
chr15	74276070	74276288
chr15	74390388	74390542
chr15	74415707	74415984
chr15	74449238	74449375
chr15	75192296	75192483
chr15	75498605	75498830
chr15	75499683	75499990
chr15	75500854	75501074
chr15	75546561	75546758
chr15	75576763	75576937
chr15	75698725	75698832
chr15	75832644	75832851
chr15	76083214	76083348
chr15	76156503	76156749
chr15	76292049	76292259
chr15	76378777	76379233
chr15	76587314	76587421
chr15	76952066	76952337
chr15	76953425	76953588
chr15	77031347	77031516
chr15	77065457	77065671
chr15	77105508	77105675
chr15	77980355	77980532
chr15	78003067	78003465
chr15	78137339	78137481
chr15	78138386	78138613
chr15	78232404	78232601
chr15	78537409	78537572
chr15	78758932	78759158
chr15	78788970	78789239
chr15	78841044	78841254
chr15	78860082	78860351
chr15	78994865	78995063
chr15	79274290	79274422
chr15	79723400	79723628
chr15	80124235	80124563
chr15	80161423	80161580
chr15	80341805	80342083
chr15	80342100	80342293
chr15	81145904	81146052
chr15	81215833	81216026
chr15	81298385	81298573
chr15	81395747	81395956
chr15	81412002	81412266
chr15	81578085	81578259
chr15	82261443	82261664
chr15	83060539	83060890
chr15	83093486	83093647
chr15	83163580	83163711
chr15	83167817	83167982
chr15	83203413	83203660
chr15	83252774	83252991
chr15	83259221	83259714
chr15	83325009	83325355
chr15	83391483	83391616
chr15	83724115	83724280
chr15	83758805	83758988
chr15	83759427	83759591
chr15	83822118	83822331
chr15	84181391	84181587
chr15	84223124	84223440
chr15	84523172	84523392
chr15	84998860	84998973
chr15	85035435	85035662
chr15	85387124	85387227
chr15	85389939	85390178
chr15	85458588	85458793
chr15	85534698	85535061
chr15	85556304	85556507
chr15	85806940	85807169
chr15	85900712	85900854
chr15	85906518	85906687
chr15	86222415	86222601
chr15	86290747	86290891
chr15	86780149	86780227
chr15	86811223	86811443
chr15	86828967	86829201
chr15	87183039	87183194
chr15	87460187	87460305
chr15	87465771	87466061
chr15	87483279	87483528
chr15	87722779	87723025
chr15	87724076	87724243
chr15	88034857	88035055
chr15	88038023	88038230
chr15	88078634	88078791
chr15	88101088	88101373
chr15	88104231	88104501
chr15	88262062	88262236
chr15	88346661	88346898
chr15	88349504	88349654
chr15	88391143	88391251
chr15	88446979	88447200
chr15	88528133	88528305
chr15	88528377	88528634
chr15	88545676	88545882
chr15	88578490	88578683
chr15	88578703	88578859
chr15	88609484	88609665
chr15	88696934	88697105
chr15	88732130	88732299
chr15	88824043	88824286
chr15	88875075	88875241
chr15	88945363	88945470
chr15	89203511	89203626
chr15	89212710	89212872
chr15	89215788	89215978
chr15	89218310	89218527
chr15	89231101	89231229
chr15	89291619	89291754
chr15	89298938	89299081
chr15	90207376	90207567
chr15	90493303	90493500
chr15	90961772	90961988
chr15	90983357	90983559
chr15	90988439	90988600
chr15	90988956	90989060
chr15	90989223	90990254
chr15	91078584	91078740
chr15	91085580	91085773
chr15	91087147	91087298
chr15	91090323	91090500
chr15	91148012	91148277
chr15	91153802	91154095
chr15	91154849	91155091
chr15	91226842	91227230
chr15	91227400	91227609
chr15	91244491	91244992
chr15	91248476	91248929
chr15	91822065	91822267
chr15	93901765	93902037
chr15	93904187	93904375
chr15	94060529	94060729
chr15	94117092	94117373
chr15	94144020	94144146
chr15	94232076	94232242
chr15	94232361	94232587
chr15	94233092	94233306
chr15	94288440	94288798
chr15	94661496	94661700
chr15	94668581	94668772
chr15	94677498	94677778
chr15	94677863	94678393
chr15	94679058	94679319
chr15	94679612	94679901
chr15	94698640	94699041
chr15	96304517	96304661
chr15	96305171	96305694
chr15	96805070	96805303
chr15	96851171	96851362
chr15	97010742	97011038
chr15	97012045	97012222
chr15	97023957	97024075
chr15	97106927	97107095
chr15	97109931	97110149
chr15	97112814	97112980
chr15	97132332	97132505
chr15	97161520	97161664
chr15	97222781	97222915
chr15	97226014	97226276
chr15	97229296	97229542
chr15	97234159	97234313
chr15	97235788	97235960
chr15	97250794	97251203
chr15	97258146	97258400
chr15	97276175	97276469
chr15	97414177	97414391
chr15	97743700	97743906
chr15	97793065	97793226
chr15	97826338	97826400
chr15	98401670	98401906
chr15	98515153	98515358
chr15	98517247	98517453
chr15	98703473	98703712
chr15	98708532	98708678
chr15	98792274	98792522
chr15	98960485	98960780
chr15	99072852	99073026
chr15	99079781	99080203
chr15	99606072	99606329
chr15	99634738	99635018
chr15	99652592	99652832
chr15	99653118	99653447
chr15	99789171	99789428
chr15	99846480	99846836
chr15	99856828	99856956
chr15	99858207	99858391
chr16	128047	128248
chr16	165672	165849
chr16	219037	219241
chr16	219322	219555
chr16	225298	225443
chr16	225518	225695
chr16	262707	262872
chr16	306836	307120
chr16	341858	342148
chr16	360546	360723
chr16	392471	392649
chr16	416322	417007
chr16	441622	441888
chr16	518728	518923
chr16	525321	525625
chr16	558471	558639
chr16	631676	631864
chr16	632351	632493
chr16	674312	674513
chr16	717754	718086
chr16	797174	797389
chr16	987428	987641
chr16	997455	997562
chr16	1044837	1045031
chr16	1115540	1115713
chr16	1145098	1145336
chr16	1277933	1278024
chr16	1278145	1278325
chr16	1279188	1279383
chr16	1299015	1299358
chr16	1299867	1300236
chr16	1333331	1333561
chr16	1368871	1369093
chr16	1409977	1410183
chr16	1410340	1410511
chr16	1412181	1412362
chr16	1464912	1465266
chr16	1482883	1483177
chr16	1563358	1563717
chr16	1571078	1571209
chr16	1601989	1602196
chr16	1604904	1605024
chr16	1636073	1636305
chr16	1667955	1668135
chr16	1668590	1668759
chr16	1670045	1670236
chr16	1678249	1678447
chr16	1712218	1712370
chr16	1817429	1817823
chr16	1856034	1856250
chr16	1874215	1874338
chr16	1954845	1955172
chr16	1955764	1955888
chr16	1961632	1961803
chr16	1961814	1962262
chr16	2005533	2005720
chr16	2038295	2038492
chr16	2144984	2145316
chr16	2153260	2153532
chr16	2186311	2186503
chr16	2203781	2204022
chr16	2204528	2204773
chr16	2214662	2214787
chr16	2257972	2258279
chr16	2319591	2319875
chr16	2450127	2450291
chr16	2465726	2465899
chr16	2522472	2522649
chr16	2734789	2734950
chr16	2741974	2742111
chr16	2742198	2742447
chr16	2759677	2759841
chr16	2766062	2766325
chr16	2766770	2767105
chr16	2768253	2768493
chr16	2994855	2995239
chr16	3002331	3002572
chr16	3012349	3012524
chr16	3014334	3014480
chr16	3124731	3125114
chr16	3125126	3125410
chr16	3178478	3178646
chr16	3224597	3224763
chr16	3224803	3225263
chr16	3254618	3254764
chr16	3272795	3273106
chr16	3273207	3273816
chr16	3355131	3355312
chr16	3392113	3392322
chr16	3492798	3493037
chr16	3504366	3504539
chr16	3601448	3601670
chr16	3707094	3707441
chr16	3707453	3707927
chr16	3741145	3741345
chr16	3868679	3868876
chr16	4105357	4105977
chr16	4106630	4107035
chr16	4132520	4132616
chr16	4167089	4167264
chr16	4261594	4261774
chr16	4314051	4314336
chr16	4359081	4359288
chr16	4415415	4415646
chr16	4415708	4415903
chr16	4501287	4501553
chr16	4670214	4670570
chr16	4723758	4723990
chr16	4757295	4757463
chr16	4791966	4792341
chr16	4792575	4792884
chr16	4793006	4793153
chr16	4801288	4801542
chr16	4836585	4836772
chr16	4837167	4837568
chr16	4837619	4837883
chr16	4838108	4838193
chr16	4926967	4927279
chr16	5728663	5728771
chr16	5728783	5728982
chr16	8777469	8777675
chr16	8870024	8870441
chr16	8963237	8963493
chr16	9049020	9049354
chr16	9093926	9094174
chr16	9121287	9121487
chr16	9577777	9577922
chr16	9696641	9696765
chr16	10591839	10592180
chr16	10617967	10618104
chr16	10729441	10729597
chr16	10733363	10733535
chr16	10745130	10745241
chr16	10745605	10745727
chr16	10745777	10745931
chr16	10745955	10746116
chr16	10840749	10840864
chr16	11185360	11185591
chr16	11203989	11204123
chr16	11508287	11508449
chr16	11613618	11613807
chr16	11637641	11637811
chr16	11642137	11642322
chr16	11797786	11797941
chr16	11916097	11916324
chr16	12038641	12038814
chr16	12060696	12061191
chr16	12089523	12089715
chr16	12099042	12099214
chr16	12290673	12290963
chr16	12342895	12343065
chr16	12804715	12805257
chr16	12900777	12901285
chr16	12952854	12953065
chr16	13970255	13970516
chr16	14071969	14072149
chr16	14111859	14112052
chr16	14305107	14305340
chr16	14305394	14305653
chr16	14349081	14349269
chr16	14365774	14366178
chr16	14400778	14400935
chr16	14401022	14401197
chr16	14401467	14401631
chr16	14469069	14469200
chr16	14487956	14488118
chr16	14502929	14503192
chr16	14551281	14551442
chr16	14580732	14581047
chr16	14657869	14658061
chr16	15054187	15054371
chr16	15092515	15092648
chr16	15508762	15508951
chr16	15609897	15610151
chr16	15674118	15674310
chr16	15797808	15798040
chr16	15889450	15889694
chr16	15889766	15889905
chr16	15947710	15947921
chr16	16016233	16016546
chr16	16883197	16883399
chr16	16975029	16975276
chr16	16975762	16975991
chr16	17160118	17160360
chr16	17208150	17208327
chr16	17305911	17306198
chr16	17377471	17377720
chr16	18917771	18917889
chr16	18933393	18933551
chr16	18986893	18987015
chr16	19279691	19279851
chr16	19636701	19636815
chr16	19803172	19803326
chr16	19803774	19804044
chr16	19817951	19818159
chr16	19906998	19907127
chr16	19907140	19907328
chr16	20068640	20068787
chr16	20112631	20112734
chr16	20179634	20179784
chr16	20307810	20307997
chr16	20682749	20682972
chr16	20819005	20819247
chr16	20980729	20980853
chr16	21003661	21003795
chr16	21438960	21439085
chr16	21439107	21439386
chr16	21872229	21872441
chr16	21901021	21901224
chr16	21928116	21928294
chr16	23068263	23068589
chr16	23236119	23236265
chr16	23281387	23281608
chr16	23294108	23294295
chr16	23342267	23342398
chr16	23343309	23343495
chr16	23371960	23372179
chr16	23475044	23475191
chr16	23661670	23661931
chr16	24730344	24730606
chr16	24772783	24772995
chr16	24777389	24777509
chr16	24907898	24908174
chr16	24934151	24934442
chr16	25025719	25026156
chr16	25051238	25051413
chr16	27122224	27122428
chr16	27148058	27148278
chr16	27157178	27157300
chr16	27245994	27246317
chr16	27283363	27283578
chr16	27284378	27284536
chr16	27395290	27395415
chr16	27468773	27469005
chr16	28085670	28085801
chr16	28243395	28243566
chr16	28515692	28515950
chr16	28764275	28764511
chr16	29147296	29147493
chr16	29170487	29170735
chr16	29532405	29532678
chr16	29739130	29739285
chr16	29819490	29819628
chr16	29894942	29895178
chr16	29914648	29914775
chr16	29971785	29971980
chr16	29995183	29995484
chr16	30008805	30008956
chr16	30102244	30102552
chr16	30273561	30273751
chr16	30273790	30273944
chr16	30278671	30278925
chr16	30446574	30446920
chr16	30448952	30449103
chr16	30490130	30490696
chr16	30503881	30504243
chr16	30528396	30528697
chr16	30552977	30553160
chr16	30569277	30569365
chr16	30618236	30618429
chr16	30659180	30659531
chr16	30660293	30660481
chr16	30667517	30667692
chr16	30724640	30724740
chr16	30757983	30758107
chr16	30876748	30876859
chr16	30916064	30916312
chr16	30951542	30951770
chr16	30951778	30952013
chr16	30991501	30991696
chr16	30992050	30992397
chr16	30992469	30992739
chr16	30992989	30993704
chr16	31027036	31027330
chr16	31099448	31099670
chr16	31099994	31100232
chr16	31134445	31134700
chr16	31184014	31184223
chr16	31406440	31406697
chr16	31426750	31427110
chr16	31586126	31586296
chr16	32342693	32342841
chr16	33356456	33356580
chr16	33864597	33864652
chr16	33865433	33865506
chr16	33899321	33899474
chr16	45641716	45641861
chr16	46051865	46052021
chr16	46052436	46052678
chr16	46070940	46071082
chr16	46531226	46531441
chr16	46644801	46645033
chr16	46756765	46756936
chr16	46920303	46920496
chr16	46975525	46975682
chr16	47611458	47611674
chr16	48953806	48953974
chr16	49334074	49334282
chr16	49431823	49432047
chr16	51247472	51247638
chr16	51646988	51647154
chr16	51723209	51723471
chr16	52185317	52185442
chr16	52337497	52337628
chr16	52672179	52672397
chr16	52876560	52876740
chr16	52877756	52878186
chr16	52878395	52878750
chr16	52953275	52953504
chr16	53100777	53100981
chr16	53519394	53519713
chr16	53519833	53519996
chr16	53520445	53520655
chr16	53522934	53523106
chr16	53523513	53523715
chr16	53990181	53990380
chr16	54134973	54135277
chr16	54620580	54620727
chr16	54837496	54837706
chr16	54870682	54870793
chr16	55043637	55043835
chr16	55111497	55111681
chr16	55486080	55486233
chr16	55524293	55524521
chr16	55536622	55536793
chr16	55581134	55581280
chr16	56326424	56326602
chr16	56389271	56389586
chr16	56407830	56408146
chr16	56841175	56841529
chr16	56975826	56976028
chr16	57106844	57106972
chr16	57221749	57222083
chr16	57863192	57863371
chr16	58441314	58441450
chr16	58946780	58946980
chr16	59227677	59227869
chr16	60023912	60024047
chr16	61462000	61462194
chr16	62647539	62647722
chr16	62648340	62648490
chr16	63070195	63070368
chr16	63338955	63339150
chr16	63433697	63433871
chr16	63702684	63702934
chr16	64481133	64481334
chr16	64557115	64557352
chr16	64744204	64744483
chr16	64902280	64902477
chr16	65063461	65063710
chr16	65701092	65701480
chr16	65743314	65743513
chr16	66085887	66085995
chr16	66252150	66252402
chr16	66311726	66311911
chr16	66396938	66397129
chr16	66397474	66397675
chr16	66464322	66464547
chr16	66464586	66464797
chr16	66464886	66465134
chr16	66484315	66484960
chr16	66614074	66614895
chr16	66856962	66857126
chr16	66998171	66998452
chr16	67035513	67035770
chr16	67040241	67040450
chr16	67121893	67122036
chr16	67236537	67236631
chr16	67323392	67323636
chr16	67337056	67337220
chr16	67347728	67347922
chr16	67371450	67371600
chr16	67565359	67565595
chr16	67779370	67779813
chr16	67930296	67930449
chr16	67931783	67931916
chr16	67977464	67977634
chr16	68015713	68015944
chr16	68015978	68016179
chr16	68157557	68157815
chr16	68157874	68158187
chr16	68298268	68298517
chr16	68302843	68303046
chr16	68315187	68315322
chr16	68316382	68316586
chr16	68318016	68318197
chr16	68345421	68345642
chr16	68345918	68346088
chr16	68657228	68657408
chr16	68728021	68728341
chr16	68753504	68753663
chr16	68890441	68890771
chr16	68938062	68938411
chr16	68972883	68973112
chr16	69030918	69031045
chr16	69045411	69045648
chr16	69052480	69052641
chr16	69114551	69114890
chr16	69153101	69153381
chr16	69199965	69200149
chr16	69242774	69243014
chr16	69305178	69305508
chr16	69338241	69338443
chr16	69808163	69808394
chr16	69880228	69880523
chr16	69976714	69976837
chr16	70053495	70053811
chr16	70075824	70076072
chr16	70399477	70399610
chr16	70400165	70400638
chr16	70438005	70438285
chr16	70486621	70487031
chr16	70684393	70684583
chr16	71411892	71412033
chr16	71437866	71437965
chr16	71469001	71469125
chr16	71476947	71477162
chr16	71480111	71480256
chr16	71504734	71505492
chr16	71505710	71506215
chr16	71516247	71516561
chr16	71552353	71552628
chr16	71592085	71592277
chr16	71627868	71628195
chr16	71628695	71628931
chr16	71646544	71646822
chr16	71650656	71651023
chr16	71662660	71662837
chr16	72071869	72072036
chr16	72888336	72888578
chr16	72958950	72959081
chr16	73071581	73071778
chr16	73077377	73077549
chr16	73209479	73209733
chr16	73292126	73292324
chr16	73500304	73500439
chr16	73528456	73528622
chr16	73573915	73574220
chr16	73575838	73576143
chr16	73576259	73576830
chr16	73594857	73595014
chr16	73691585	73691762
chr16	73700442	73700586
chr16	73707796	73707960
chr16	73707985	73708118
chr16	73739712	73740502
chr16	73780298	73780521
chr16	73780585	73780842
chr16	73816227	73816380
chr16	73836828	73837041
chr16	73871741	73871876
chr16	73897207	73897337
chr16	74146641	74146915
chr16	74239908	74240096
chr16	74392724	74393229
chr16	74868663	74868765
chr16	76266580	76266778
chr16	76268582	76268872
chr16	76496625	76496937
chr16	76641976	76642472
chr16	76725382	76725613
chr16	77199071	77199244
chr16	77919867	77920074
chr16	78001597	78001727
chr16	78190851	78191156
chr16	78191239	78191477
chr16	78197512	78197731
chr16	78231285	78231499
chr16	78269618	78269758
chr16	78348562	78348698
chr16	78350600	78350805
chr16	78361628	78361786
chr16	78491155	78491289
chr16	78605969	78606173
chr16	78618538	78618759
chr16	78683011	78683152
chr16	78780803	78780923
chr16	79202824	79202998
chr16	79206389	79206569
chr16	79342720	79342871
chr16	79598756	79598895
chr16	79644968	79645168
chr16	79668385	79668504
chr16	79686869	79687272
chr16	79728125	79728349
chr16	79745111	79745339
chr16	79866883	79867025
chr16	79904887	79905261
chr16	79955285	79955477
chr16	79962748	79962972
chr16	79992253	79992401
chr16	80129318	80129495
chr16	80229783	80229900
chr16	80831970	80832141
chr16	80846837	80847041
chr16	80951260	80951460
chr16	81216440	81216535
chr16	81339290	81339617
chr16	81659904	81660137
chr16	82292817	82292910
chr16	82378475	82378638
chr16	82393168	82393405
chr16	82394929	82395056
chr16	82395148	82395261
chr16	82405554	82405647
chr16	82537963	82538242
chr16	82544755	82544878
chr16	82708407	82708742
chr16	82735705	82735843
chr16	82760962	82761084
chr16	82768145	82768379
chr16	82777438	82777589
chr16	82958460	82958588
chr16	82959361	82959761
chr16	82959854	82960018
chr16	82961476	82961643
chr16	83001678	83001930
chr16	83066741	83066930
chr16	83146874	83147065
chr16	83147142	83147267
chr16	83165263	83165509
chr16	83239938	83240059
chr16	83377815	83377973
chr16	83410243	83410453
chr16	83419180	83419386
chr16	83563681	83563849
chr16	83574395	83574634
chr16	83585910	83586277
chr16	83601502	83601742
chr16	83606791	83606910
chr16	83735707	83735896
chr16	83760648	83760889
chr16	83880133	83880265
chr16	83903011	83903215
chr16	83950173	83950297
chr16	83982033	83982154
chr16	83982895	83983062
chr16	84004858	84004991
chr16	84044895	84045078
chr16	84048772	84048926
chr16	84049753	84049881
chr16	84054999	84055153
chr16	84055645	84055817
chr16	84065390	84065544
chr16	84115653	84115862
chr16	84116195	84116506
chr16	84142182	84142448
chr16	84148127	84148450
chr16	84154687	84154878
chr16	84161268	84161423
chr16	84161511	84161804
chr16	84166221	84166394
chr16	84200249	84200396
chr16	84205182	84205503
chr16	84236315	84236601
chr16	84259176	84259328
chr16	84279968	84280167
chr16	84281628	84282095
chr16	84369094	84369357
chr16	84390007	84390139
chr16	84391131	84391297
chr16	84452148	84452313
chr16	84489849	84490052
chr16	84561875	84562067
chr16	84727111	84727222
chr16	84787287	84787445
chr16	85114923	85115182
chr16	85249892	85250042
chr16	85408415	85408762
chr16	85415592	85415799
chr16	85479437	85479637
chr16	85537677	85537833
chr16	85586626	85586780
chr16	85868696	85869022
chr16	85954973	85955260
chr16	85974151	85974281
chr16	85982593	85982786
chr16	86133935	86134157
chr16	86173064	86173311
chr16	86252736	86252899
chr16	86356919	86357355
chr16	86381760	86381962
chr16	86458447	86458608
chr16	86557838	86558068
chr16	86605615	86605753
chr16	86608163	86608413
chr16	86709959	86710243
chr16	86943483	86943658
chr16	86973356	86973550
chr16	87030158	87030349
chr16	87071921	87072041
chr16	87078764	87079045
chr16	87187514	87187655
chr16	87207334	87207503
chr16	87257703	87257962
chr16	87300051	87300681
chr16	87300757	87300901
chr16	87308181	87308375
chr16	87354610	87354774
chr16	87363562	87363845
chr16	87377294	87377469
chr16	87398346	87398726
chr16	87425808	87425925
chr16	87450815	87450924
chr16	87451351	87451494
chr16	87514831	87515103
chr16	87516536	87516751
chr16	87520431	87520579
chr16	87534275	87534518
chr16	87613583	87613718
chr16	87688077	87688326
chr16	87750253	87750412
chr16	87759048	87759202
chr16	87811980	87812100
chr16	87835231	87835458
chr16	87835647	87835839
chr16	87908290	87908563
chr16	87926306	87926441
chr16	87935675	87935807
chr16	87958730	87958852
chr16	88037343	88037514
chr16	88054666	88054806
chr16	88085447	88085671
chr16	88101486	88102042
chr16	88102512	88102637
chr16	88125013	88125107
chr16	88142468	88142576
chr16	88154760	88154896
chr16	88251623	88251828
chr16	88252274	88252469
chr16	88296109	88296309
chr16	88383122	88383284
chr16	88409637	88409861
chr16	88416601	88416752
chr16	88455123	88455257
chr16	88468116	88468509
chr16	88516325	88516545
chr16	88520244	88520556
chr16	88566083	88566268
chr17	564734	564968
chr17	632016	632529
chr17	707710	707866
chr17	937702	937927
chr17	1477923	1478197
chr17	1566460	1566655
chr17	1586736	1587002
chr17	1626935	1627150
chr17	1627157	1627452
chr17	1796149	1796365
chr17	1875045	1875274
chr17	1891359	1891583
chr17	2153245	2153461
chr17	2186048	2186204
chr17	2559621	2559722
chr17	2599837	2600157
chr17	2626976	2627165
chr17	2704449	2704664
chr17	2855026	2855233
chr17	3158754	3158918
chr17	3407700	3407915
chr17	3433661	3433871
chr17	3993577	3993803
chr17	4553829	4553998
chr17	4554052	4554438
chr17	4589460	4589637
chr17	4673698	4673873
chr17	5035609	5035827
chr17	5141345	5141525
chr17	5217239	5217512
chr17	6396119	6396351
chr17	6400285	6400485
chr17	6447939	6448127
chr17	6513367	6513489
chr17	6890351	6890648
chr17	7159349	7159544
chr17	7173723	7173886
chr17	7189922	7190173
chr17	7327326	7327590
chr17	7327855	7328040
chr17	7549032	7549283
chr17	7590243	7590383
chr17	7962178	7962390
chr17	8081386	8081608
chr17	8093146	8093507
chr17	8865143	8865370
chr17	8895107	8895393
chr17	8898294	8898510
chr17	9143112	9143296
chr17	9253142	9253360
chr17	9488997	9489232
chr17	9491150	9491334
chr17	10054218	10054447
chr17	10684138	10684230
chr17	10687970	10688204
chr17	11840828	11841058
chr17	11841774	11841973
chr17	12524539	12524725
chr17	12698052	12698180
chr17	13026712	13027103
chr17	13050948	13051153
chr17	13445845	13446279
chr17	13491617	13491880
chr17	13595432	13595644
chr17	13843563	13843733
chr17	14096752	14097007
chr17	14152873	14153077
chr17	14153191	14153765
chr17	14153769	14153932
chr17	14623292	14623495
chr17	14779231	14779488
chr17	15106496	15106615
chr17	15108762	15108968
chr17	15453676	15453751
chr17	15543599	15543760
chr17	15681371	15681447
chr17	15843613	15843744
chr17	16061045	16061270
chr17	16282706	16283271
chr17	16788244	16788395
chr17	16886929	16887484
chr17	16895950	16896139
chr17	16922572	16922703
chr17	17080583	17080731
chr17	17147240	17147471
chr17	17536796	17537041
chr17	17554949	17555217
chr17	17575249	17575427
chr17	17651977	17652127
chr17	17684048	17684289
chr17	17816930	17817097
chr17	17826966	17827224
chr17	18158186	18158456
chr17	18158716	18158869
chr17	18341209	18341293
chr17	18700198	18700496
chr17	18805232	18805391
chr17	19206164	19206327
chr17	19434912	19435071
chr17	19458966	19459124
chr17	19520896	19521043
chr17	19822141	19822314
chr17	19999627	19999752
chr17	20000996	20001175
chr17	20226101	20226215
chr17	20845772	20846013
chr17	20942871	20943059
chr17	20970806	20970983
chr17	21119626	21119840
chr17	21166821	21167107
chr17	21254903	21255025
chr17	21260711	21260895
chr17	21369459	21369637
chr17	22176314	22176367
chr17	22182467	22182519
chr17	22359495	22359728
chr17	22478566	22478731
chr17	22598545	22598881
chr17	22759244	22759429
chr17	22903094	22903226
chr17	22931337	22931499
chr17	23224797	23225197
chr17	23359808	23359953
chr17	23670012	23670184
chr17	23735700	23736036
chr17	23756999	23757209
chr17	23876762	23876955
chr17	23887931	23888198
chr17	23888261	23888471
chr17	23903630	23903782
chr17	23927986	23928111
chr17	24097289	24097503
chr17	24303569	24303781
chr17	24441971	24442209
chr17	24598009	24598175
chr17	24708265	24708445
chr17	25033316	25033429
chr17	25351246	25351424
chr17	25828735	25829052
chr17	26257678	26257913
chr17	27121827	27122114
chr17	28121041	28121265
chr17	28173776	28173873
chr17	28914067	28914245
chr17	30076267	30076490
chr17	30312370	30312483
chr17	30312514	30313135
chr17	30513068	30513204
chr17	30918911	30919241
chr17	30938206	30938559
chr17	32368193	32368443
chr17	34159631	34159808
chr17	34263477	34263763
chr17	34803638	34803794
chr17	35085941	35086237
chr17	35165851	35166043
chr17	35180006	35180211
chr17	35464317	35464518
chr17	35909485	35909657
chr17	35961199	35961342
chr17	35985838	35986282
chr17	36313357	36313584
chr17	36368029	36368262
chr17	36825816	36826148
chr17	36916537	36916750
chr17	36920198	36920326
chr17	36933678	36933864
chr17	36939167	36939454
chr17	36957276	36957482
chr17	37001221	37001419
chr17	37145684	37145872
chr17	37183099	37183276
chr17	37193948	37194255
chr17	37206008	37206141
chr17	37328254	37328415
chr17	37734652	37734816
chr17	37828726	37828899
chr17	38014636	38014732
chr17	38081027	38081222
chr17	38238534	38238825
chr17	38238842	38239096
chr17	38362522	38362722
chr17	38575748	38576044
chr17	39619408	39619577
chr17	39740869	39741111
chr17	39757427	39757543
chr17	40067373	40067520
chr17	40332203	40332514
chr17	40583260	40583476
chr17	40818188	40818351
chr17	40901590	40901720
chr17	41334252	41334552
chr17	43081602	43081797
chr17	43125327	43125565
chr17	43327622	43327823
chr17	43390512	43390676
chr17	43932173	43932361
chr17	43936303	43936547
chr17	43938282	43938419
chr17	43959385	43959590
chr17	43975530	43975725
chr17	44017304	44017531
chr17	44624738	44624864
chr17	44980488	44980634
chr17	45139725	45139917
chr17	45321895	45322056
chr17	45400860	45401164
chr17	45426089	45426276
chr17	45584510	45584698
chr17	45633501	45633700
chr17	46129566	46129734
chr17	46206595	46206846
chr17	46290877	46291056
chr17	46297294	46297470
chr17	46304376	46304498
chr17	46337393	46337647
chr17	46337887	46338078
chr17	46367828	46367981
chr17	46691655	46691823
chr17	47144005	47144180
chr17	47538885	47539030
chr17	50321277	50321669
chr17	50488951	50489241
chr17	50670876	50671042
chr17	50708831	50709003
chr17	50865523	50865691
chr17	51429269	51429565
chr17	51538994	51539347
chr17	51689611	51689758
chr17	52022358	52022497
chr17	52246508	52246684
chr17	52347104	52347428
chr17	52370127	52370428
chr17	52405939	52406151
chr17	52449072	52449308
chr17	52557823	52557956
chr17	52647727	52647878
chr17	52667890	52668041
chr17	52714668	52714842
chr17	52721147	52721389
chr17	52747484	52747594
chr17	52782347	52782499
chr17	52802455	52802651
chr17	52804639	52804823
chr17	52865870	52865980
chr17	52870679	52870887
chr17	53015294	53015479
chr17	53041252	53041437
chr17	53243618	53243848
chr17	53282912	53283282
chr17	53293264	53293559
chr17	53294397	53294597
chr17	53302761	53302892
chr17	53350642	53351159
chr17	53372946	53373152
chr17	53378756	53379046
chr17	53380844	53381022
chr17	53399320	53399597
chr17	53419018	53419821
chr17	53439908	53440095
chr17	53440392	53440523
chr17	53546880	53547091
chr17	53674750	53674906
chr17	53820337	53820507
chr17	54004381	54004508
chr17	54091306	54091701
chr17	54100968	54101177
chr17	54136770	54136978
chr17	54173401	54173629
chr17	54189547	54189685
chr17	54362376	54362508
chr17	54416432	54416524
chr17	54517857	54517962
chr17	54519169	54519292
chr17	54554315	54554427
chr17	54586487	54586789
chr17	54586975	54587181
chr17	54641545	54641749
chr17	54642287	54642540
chr17	54765049	54765241
chr17	54798634	54798855
chr17	54799073	54799536
chr17	54883961	54884062
chr17	55052711	55052883
chr17	55138568	55138720
chr17	55138737	55138925
chr17	55139363	55139554
chr17	55140257	55140368
chr17	55166316	55166482
chr17	55188350	55188900
chr17	55220739	55220895
chr17	55265099	55265205
chr17	55272498	55272618
chr17	55275921	55276010
chr17	55290605	55290826
chr17	55292304	55292417
chr17	55325034	55325544
chr17	55331422	55331552
chr17	55451060	55451188
chr17	55499651	55499743
chr17	55581578	55581745
chr17	55720188	55720327
chr17	55757239	55757595
chr17	55784931	55785056
chr17	55788214	55788461
chr17	55824872	55824959
chr17	55894454	55894670
chr17	55901383	55901554
chr17	55922368	55922510
chr17	55956705	55956834
chr17	55956948	55957353
chr17	55958706	55958843
chr17	55958887	55959153
chr17	56031462	56031535
chr17	56039006	56039112
chr17	56109378	56109484
chr17	56109492	56109617
chr17	56110547	56110672
chr17	56404404	56404574
chr17	56637744	56637837
chr17	56657414	56657579
chr17	56682568	56682691
chr17	56688106	56688309
chr17	56707760	56707827
chr17	56744844	56744984
chr17	56794489	56794593
chr17	56820925	56821021
chr17	56821818	56821909
chr17	56822521	56822705
chr17	56825693	56825771
chr17	56826175	56826492
chr17	56829190	56829298
chr17	56830026	56830117
chr17	56836396	56836459
chr17	56839138	56839240
chr17	56839567	56839632
chr17	56846470	56846545
chr17	56846740	56846838
chr17	56879578	56879644
chr17	56882902	56882992
chr17	56899636	56899703
chr17	56929004	56929093
chr17	56943477	56943606
chr17	56983687	56983812
chr17	56988824	56988908
chr17	57007621	57007723
chr17	57015232	57015355
chr17	57062242	57062340
chr17	57068481	57068556
chr17	57068580	57068720
chr17	57155294	57155440
chr17	57208844	57209038
chr17	57262042	57262188
chr17	57289182	57289297
chr17	57294416	57294528
chr17	57359470	57359628
chr17	57497108	57497223
chr17	57500131	57500215
chr17	57855240	57855324
chr17	57908797	57909027
chr17	58059129	58059253
chr17	58107374	58107542
chr17	58121745	58121840
chr17	58136113	58136367
chr17	58136483	58136609
chr17	58144816	58145003
chr17	58149354	58149588
chr17	58181910	58182092
chr17	58182327	58182502
chr17	58191066	58191153
chr17	58223314	58223440
chr17	58264204	58264374
chr17	58264493	58264774
chr17	58309212	58309425
chr17	58319266	58319430
chr17	58324131	58324280
chr17	58398408	58398705
chr17	58533198	58533405
chr17	58796733	58796978
chr17	58844295	58844539
chr17	58866620	58866814
chr17	59010704	59010846
chr17	59032307	59032510
chr17	59172354	59172689
chr17	59257551	59257808
chr17	59259228	59259403
chr17	59577194	59577317
chr17	59577378	59577687
chr17	59578380	59578563
chr17	59585863	59586027
chr17	59590429	59590622
chr17	59597873	59598052
chr17	59899337	59899488
chr17	60207210	60207402
chr17	60411930	60412060
chr17	60418933	60419169
chr17	60428192	60428283
chr17	60428289	60428619
chr17	60430841	60431066
chr17	60481029	60481314
chr17	60482678	60482830
chr17	60597599	60597754
chr17	60841178	60841359
chr17	60908911	60909133
chr17	60969149	60969416
chr17	60985363	60985616
chr17	60987302	60987469
chr17	60988404	60988800
chr17	60990200	60990445
chr17	61060612	61060840
chr17	61345590	61345803
chr17	61368191	61368366
chr17	61456011	61456219
chr17	61591694	61591865
chr17	61775264	61775451
chr17	61813733	61813881
chr17	62139051	62139305
chr17	62151169	62151340
chr17	62182329	62182456
chr17	62226360	62226535
chr17	62236364	62236565
chr17	62360493	62360691
chr17	62390145	62390398
chr17	62390814	62391236
chr17	62392208	62392375
chr17	62393008	62393151
chr17	62415091	62415265
chr17	62671428	62671613
chr17	62761490	62761669
chr17	62803277	62803489
chr17	62804145	62804260
chr17	62917696	62917847
chr17	63032582	63032734
chr17	63144838	63144979
chr17	63405209	63405363
chr17	63422574	63422828
chr17	63447090	63447212
chr17	63462699	63462936
chr17	63703913	63704131
chr17	63729681	63729866
chr17	63755770	63756183
chr17	63804012	63804207
chr17	63809277	63809658
chr17	63856958	63857085
chr17	63886035	63886175
chr17	63886422	63886601
chr17	63943439	63943636
chr17	63949326	63949455
chr17	64020098	64020214
chr17	64021020	64021190
chr17	64575483	64575732
chr17	64834154	64834518
chr17	64865503	64865688
chr17	65608793	65608970
chr17	67452917	67453008
chr17	67628213	67628430
chr17	67628605	67628787
chr17	67644574	67644725
chr17	67907349	67907528
chr17	67907624	67907863
chr17	67973376	67973540
chr17	68025549	68025723
chr17	68042402	68042654
chr17	68096836	68096997
chr17	68148322	68148616
chr17	68191791	68192171
chr17	68672187	68672441
chr17	68694953	68695167
chr17	69518715	69518874
chr17	69645195	69645391
chr17	69660425	69660678
chr17	69938390	69938691
chr17	69962223	69962363
chr17	70380917	70381253
chr17	70520516	70520720
chr17	70554233	70554446
chr17	70618137	70618303
chr17	70622133	70622325
chr17	70632080	70632267
chr17	70779291	70779615
chr17	70817040	70817191
chr17	70967103	70967365
chr17	71024682	71024928
chr17	71034793	71035003
chr17	71057545	71057801
chr17	71099454	71099591
chr17	71174680	71175097
chr17	71263073	71263230
chr17	71271874	71272031
chr17	71397264	71397418
chr17	71558804	71559053
chr17	71579665	71579958
chr17	71610959	71611118
chr17	72090393	72090602
chr17	72180239	72180423
chr17	72245535	72245761
chr17	72296836	72297025
chr17	72606818	72607126
chr17	72611452	72611660
chr17	72647967	72648159
chr17	72708552	72708757
chr17	72763241	72763393
chr17	72836689	72836914
chr17	72985301	72985445
chr17	73277515	73277641
chr17	73355430	73355578
chr17	73652615	73652745
chr17	73677209	73677402
chr17	73762208	73762339
chr17	73765709	73765883
chr17	74088538	74088721
chr17	74099990	74100436
chr17	74290236	74290517
chr17	74347911	74348330
chr17	74431382	74431666
chr17	74512962	74513248
chr17	74517387	74517572
chr17	74601019	74601099
chr17	74700282	74700417
chr17	75388940	75389139
chr17	75395838	75395957
chr17	75421249	75421531
chr17	75424327	75424507
chr17	75508022	75508233
chr17	75576647	75576910
chr17	75674642	75674763
chr17	75690177	75690717
chr17	75691401	75691519
chr17	75693929	75694089
chr17	75734213	75734472
chr17	75735661	75735854
chr17	75779686	75779866
chr17	75798538	75798667
chr17	75808367	75808548
chr17	75809306	75809531
chr17	75843179	75843349
chr17	75849771	75849910
chr17	76003378	76004009
chr17	76043647	76043863
chr17	76194160	76194375
chr17	76267196	76267355
chr17	76380343	76380610
chr17	76489351	76489585
chr17	76530833	76530968
chr17	76544481	76544570
chr17	76624155	76624329
chr17	76627801	76627979
chr17	76632515	76632719
chr17	76645534	76645786
chr17	76826877	76827062
chr17	76982275	76982504
chr17	76984315	76984436
chr17	76985090	76985480
chr17	76985537	76985797
chr17	77093052	77093248
chr17	77129782	77130042
chr17	77130488	77130783
chr17	77154163	77154344
chr17	77214467	77214734
chr17	77243744	77243917
chr17	77261284	77261508
chr17	77412194	77412361
chr17	77449680	77449918
chr17	77528138	77528290
chr17	77528297	77528454
chr17	77615959	77616204
chr17	77789940	77790127
chr17	77939346	77939495
chr17	77993238	77993492
chr17	78000322	78000487
chr17	78009800	78010131
chr17	78010236	78010534
chr17	78048386	78048601
chr17	78165528	78165747
chr17	78382599	78382760
chr17	78399385	78399526
chr17	78409587	78409870
chr17	78427422	78427578
chr17	78468641	78468835
chr17	78513166	78513359
chr17	78514765	78514960
chr17	78607308	78607471
chr17	78629627	78629857
chr17	78630166	78630504
chr17	78631475	78631707
chr17	78632567	78632790
chr17	78633252	78633406
chr17	78640532	78640748
chr17	78642977	78643178
chr17	78653024	78653127
chr18	97626	97762
chr18	101762	101862
chr18	148884	149029
chr18	205609	205737
chr18	257691	257879
chr18	461886	462049
chr18	504244	504443
chr18	648011	648328
chr18	996491	996653
chr18	1587861	1588027
chr18	2111305	2111529
chr18	2170712	2170881
chr18	2561281	2561663
chr18	2867023	2867187
chr18	3235658	3235931
chr18	3237658	3237933
chr18	3238048	3238210
chr18	3269862	3270136
chr18	3273472	3273988
chr18	3276587	3276739
chr18	3286383	3286614
chr18	3320561	3320916
chr18	3329429	3329593
chr18	3437544	3437734
chr18	3439067	3439448
chr18	3439543	3439762
chr18	3440523	3440913
chr18	3614076	3614373
chr18	4445478	4445624
chr18	5026718	5026829
chr18	5227930	5228228
chr18	5286860	5287099
chr18	6652271	6652480
chr18	6875160	6875331
chr18	8349169	8349362
chr18	8415366	8415594
chr18	8451671	8451828
chr18	9126160	9126581
chr18	9178409	9178585
chr18	9276409	9276523
chr18	9466062	9466221
chr18	9804618	9804754
chr18	9815673	9815848
chr18	9905096	9905348
chr18	10076713	10076849
chr18	10091196	10091375
chr18	10122157	10122303
chr18	10203617	10203730
chr18	10649001	10649221
chr18	10716572	10716753
chr18	10883366	10883652
chr18	11841199	11841525
chr18	12635902	12636041
chr18	13155657	13155885
chr18	13207527	13207667
chr18	13208654	13208952
chr18	13317306	13317447
chr18	13384868	13385010
chr18	13414710	13414917
chr18	13530278	13530541
chr18	13716197	13716399
chr18	13885773	13885890
chr18	14660654	14660735
chr18	16766834	16766895
chr18	16768963	16769024
chr18	16770858	16770915
chr18	16773128	16773189
chr18	16773827	16773882
chr18	16944590	16944733
chr18	16945416	16945659
chr18	17164130	17164344
chr18	17537679	17537867
chr18	17654347	17654534
chr18	18004661	18004873
chr18	18020067	18020292
chr18	18120689	18120847
chr18	18182614	18182789
chr18	18182858	18183023
chr18	18376389	18376589
chr18	18376682	18376853
chr18	18377857	18378048
chr18	18474396	18474613
chr18	18720009	18720161
chr18	18967933	18968117
chr18	18971165	18971383
chr18	19011693	19011922
chr18	19245570	19245754
chr18	19461307	19461478
chr18	19728737	19728880
chr18	20202442	20202602
chr18	20231297	20231476
chr18	21503769	21504037
chr18	21616088	21616252
chr18	21924846	21925174
chr18	22060156	22060368
chr18	22290135	22290261
chr18	22383001	22383167
chr18	24415846	24416068
chr18	24621568	24621790
chr18	24829346	24829643
chr18	25202923	25203072
chr18	26195912	26196044
chr18	26833257	26833457
chr18	26936275	26936440
chr18	26996645	26996783
chr18	27033349	27033613
chr18	27518467	27518601
chr18	27776344	27776494
chr18	28162617	28162761
chr18	28206472	28206822
chr18	28305236	28305477
chr18	28854901	28855100
chr18	29667956	29668102
chr18	30328439	30328600
chr18	30478048	30478259
chr18	30557252	30557406
chr18	30791546	30791680
chr18	31074744	31074966
chr18	31075029	31075306
chr18	31124016	31124397
chr18	31178335	31178587
chr18	31414704	31414841
chr18	31416092	31416311
chr18	31901201	31901391
chr18	31930987	31931313
chr18	31933379	31933560
chr18	31962396	31962727
chr18	32021289	32021551
chr18	32210903	32211117
chr18	32662222	32662387
chr18	32662532	32662742
chr18	33422309	33422594
chr18	33609556	33609701
chr18	35357220	35357680
chr18	35564726	35564905
chr18	38837911	38838106
chr18	39710833	39711118
chr18	40565823	40566156
chr18	40693251	40693458
chr18	40860176	40860460
chr18	41627176	41627296
chr18	41637104	41637356
chr18	41758881	41759051
chr18	42308869	42309059
chr18	42341243	42341474
chr18	43885742	43885924
chr18	43962458	43962681
chr18	44559134	44559282
chr18	44756066	44756279
chr18	44771175	44771453
chr18	44777330	44777842
chr18	45245113	45245430
chr18	45478065	45478231
chr18	45939364	45939484
chr18	45974558	45974692
chr18	46359099	46359237
chr18	46978700	46978850
chr18	47468386	47468516
chr18	49954404	49954691
chr18	50016210	50016390
chr18	50764388	50764729
chr18	53091607	53091799
chr18	53620014	53620352
chr18	53621590	53622054
chr18	53906118	53906270
chr18	54007629	54007818
chr18	54039516	54039760
chr18	55718204	55718370
chr18	55871992	55872278
chr18	56503419	56503662
chr18	56903869	56904074
chr18	58525232	58525420
chr18	58762763	58763029
chr18	58795841	58796030
chr18	59240581	59240939
chr18	59378442	59378588
chr18	59915811	59915968
chr18	61610802	61610939
chr18	62334712	62334837
chr18	65334288	65334429
chr18	65406617	65406823
chr18	66023379	66023582
chr18	66023670	66023941
chr18	66234139	66234372
chr18	67831601	67831780
chr18	68348928	68349106
chr18	68638136	68638342
chr18	68648484	68648657
chr18	68968527	68968684
chr18	69713905	69714159
chr18	69966448	69966858
chr18	70416910	70417137
chr18	70890147	70890507
chr18	71048836	71048983
chr18	71050707	71050848
chr18	71846609	71846745
chr18	72237818	72237985
chr18	72300974	72301151
chr18	72337252	72337409
chr18	72778003	72778144
chr18	72884427	72884537
chr18	72910076	72910246
chr18	74493315	74493539
chr18	75538266	75538432
chr18	75540472	75540986
chr18	75737510	75737720
chr18	75849470	75849752
chr18	75894508	75894768
chr19	325117	325291
chr19	439928	440200
chr19	526102	526199
chr19	1049676	1049939
chr19	1117938	1118135
chr19	1122391	1122647
chr19	1196181	1196354
chr19	1226685	1226871
chr19	1227004	1227194
chr19	1602548	1602648
chr19	2378798	2379031
chr19	2427182	2427767
chr19	2428023	2428302
chr19	2446367	2446556
chr19	2475868	2476441
chr19	2529424	2529671
chr19	2928837	2929006
chr19	3557368	3557541
chr19	3659250	3659402
chr19	3664087	3664349
chr19	3959009	3959219
chr19	3993699	3993879
chr19	4017723	4017941
chr19	4214350	4214542
chr19	4289169	4289418
chr19	4293757	4293914
chr19	4997454	4997662
chr19	5160134	5160341
chr19	5212446	5212646
chr19	5222290	5222413
chr19	5243704	5243873
chr19	5778989	5779105
chr19	5855933	5856242
chr19	6007206	6007451
chr19	6224746	6224964
chr19	6270598	6270779
chr19	6467420	6467636
chr19	7049800	7050083
chr19	7050085	7050434
chr19	7459836	7460033
chr19	7506348	7506727
chr19	7600305	7600721
chr19	7763256	7763570
chr19	7914402	7914844
chr19	8614850	8615086
chr19	8982200	8982316
chr19	9026580	9026746
chr19	9047368	9047625
chr19	9617271	9617407
chr19	10067927	10068159
chr19	10077856	10078124
chr19	10166560	10166722
chr19	10223665	10224055
chr19	10304909	10305124
chr19	10624996	10625420
chr19	10625426	10625672
chr19	10870800	10870941
chr19	10870947	10871091
chr19	10900138	10900859
chr19	10900907	10901083
chr19	10933178	10933328
chr19	11114667	11114940
chr19	11237520	11237741
chr19	11258407	11258605
chr19	11296069	11296255
chr19	11310634	11310966
chr19	11315982	11316177
chr19	11326976	11327121
chr19	11327125	11327236
chr19	11353373	11353533
chr19	11407517	11407737
chr19	11477486	11477867
chr19	11500611	11500855
chr19	11711036	11711238
chr19	11785802	11786259
chr19	11849426	11849623
chr19	11959168	11959355
chr19	12007021	12007258
chr19	12112083	12112454
chr19	12128324	12128582
chr19	12135200	12135392
chr19	12266639	12266996
chr19	12412102	12412242
chr19	12455980	12456397
chr19	12582203	12582397
chr19	12583255	12583416
chr19	12638128	12638263
chr19	12756183	12756344
chr19	12764039	12764337
chr19	12778299	12778481
chr19	12862793	12863196
chr19	12957215	12957451
chr19	13121781	13121965
chr19	13124023	13124362
chr19	13125677	13125894
chr19	13144231	13144487
chr19	13736331	13736491
chr19	13789700	13789877
chr19	13978669	13978952
chr19	14044771	14044941
chr19	14488934	14489187
chr19	14661675	14661931
chr19	15155719	15155829
chr19	15188284	15188473
chr19	15194788	15194945
chr19	15253806	15253995
chr19	15302981	15303135
chr19	15350294	15350596
chr19	15390098	15390437
chr19	16069764	16069968
chr19	16133189	16133360
chr19	16204491	16204697
chr19	16341354	16341549
chr19	16435365	16435511
chr19	16468211	16468337
chr19	16513729	16513914
chr19	16514539	16514917
chr19	16543473	16543716
chr19	16600301	16600456
chr19	16631412	16631601
chr19	16801545	16801707
chr19	17046971	17047109
chr19	17107294	17107512
chr19	17239136	17239364
chr19	18035307	18035426
chr19	18418796	18418916
chr19	18487195	18487427
chr19	18494375	18494529
chr19	18544151	18544327
chr19	18607062	18607176
chr19	18608710	18609025
chr19	18649997	18650195
chr19	18770860	18771066
chr19	18891321	18891767
chr19	19292955	19293211
chr19	19352939	19353142
chr19	19373513	19373678
chr19	19462009	19462189
chr19	19497101	19497305
chr19	19518454	19518711
chr19	19521824	19521986
chr19	19599458	19599852
chr19	19600639	19600801
chr19	19614507	19615229
chr19	19615238	19615493
chr19	19635468	19635586
chr19	19640512	19640813
chr19	19640818	19641316
chr19	19641438	19641655
chr19	19748090	19748652
chr19	19793184	19793425
chr19	19837540	19837768
chr19	19837847	19838204
chr19	19872524	19872835
chr19	20023963	20024079
chr19	20488305	20488434
chr19	20539607	20539844
chr19	20750693	20751463
chr19	20751492	20751705
chr19	20897859	20898023
chr19	20898024	20898471
chr19	21056616	21056726
chr19	21056836	21056997
chr19	21057068	21057230
chr19	21409735	21409916
chr19	21438308	21438428
chr19	21543622	21543972
chr19	21544300	21544511
[truncated: 102,440 more chars]
